# Supplementary material for: Expression and metabolism profiles of CVT associated with inflammatory responses and oxygen carrier ability in the brain
Source: CNS Neurosci Ther. 2023 Oct 30;30(4):e14494. doi: 10.1111/cns.14494 (PMC11017414; doi:10.1111/cns.14494)
Supplement: Supplementary file 4 — Table S1. [file CNS-30-e14494-s009.xlsx]

## Sheet: Sheet1
Sample Name	Total Raw Reads(M)	Total Clean Reads(M)	Clean Reads Q20	Clean Reads Q30	Clean Reads Ratio	Total Mapping Genome Ratio	Uniquely Mapping Genome Ratio	N Read Num	Adapter Read Num	Low Quality Read Num	Clean Read Num
C1A	23.92	23.86	98	94.08	99.72	94.89	84.41	22160	37141	8095	23855668
C2A	23.92	23.85	97.91	93.8	99.71	94.93	85.14	22287	38039	7951	23854787
C3A	23.92	23.85	97.87	93.73	99.71	94.9	85.53	21459	40581	8184	23852840
M1A	23.92	23.82	97.93	93.78	99.57	95.16	85.23	77246	18168	7154	23820496
M2A	23.92	23.83	97.94	93.77	99.61	95.11	84.53	76902	8696	6957	23830509
M3A	23.92	23.81	97.94	93.78	99.53	95.08	83.99	79766	25359	6723	23811216
S1A	23.92	23.83	98.07	94.2	99.61	95.24	85.63	79164	7438	6647	23829815
S2A	23.92	23.84	98	93.97	99.64	95.18	85.92	70952	9095	6611	23836406
S3A	23.92	23.83	98.03	94.1	99.63	95.15	85.76	77171	4203	6927	23834763
