# Supplementary material for: Expression and metabolism profiles of CVT associated with inflammatory responses and oxygen carrier ability in the brain
Source: CNS Neurosci Ther. 2023 Oct 30;30(4):e14494. doi: 10.1111/cns.14494 (PMC11017414; doi:10.1111/cns.14494)
Supplement: Supplementary file 5 — Table S2. [file CNS-30-e14494-s004.txt]

st_gene_id	gene_id	gene_symbol	diffexp_log2fc_M1A-vs-C1A	diffexp_possiondis_fdr_M1A-vs-C1A	diffexp_possiondis_pvalue_M1A-vs-C1A	diffexp_log2fc_M2A-vs-C2A	diffexp_possiondis_fdr_M2A-vs-C2A	diffexp_possiondis_pvalue_M2A-vs-C2A	diffexp_log2fc_S1A-vs-C1A	diffexp_possiondis_fdr_S1A-vs-C1A	diffexp_possiondis_pvalue_S1A-vs-C1A	diffexp_log2fc_S1A-vs-M1A	diffexp_possiondis_fdr_S1A-vs-M1A	diffexp_possiondis_pvalue_S1A-vs-M1A	diffexp_log2fc_S2A-vs-C2A	diffexp_possiondis_fdr_S2A-vs-C2A	diffexp_possiondis_pvalue_S2A-vs-C2A	diffexp_log2fc_S2A-vs-M2A	diffexp_possiondis_fdr_S2A-vs-M2A	diffexp_possiondis_pvalue_S2A-vs-M2A	diffexp_log2fc_MCAO-vs-CVT	diffexp_deseq2_qvalue_MCAO-vs-CVT	diffexp_deseq2_pvalue_MCAO-vs-CVT	diffexp_log2fc_Sham-vs-CVT	diffexp_deseq2_qvalue_Sham-vs-CVT	diffexp_deseq2_pvalue_Sham-vs-CVT	diffexp_log2fc_Sham-vs-MCAO	diffexp_deseq2_qvalue_Sham-vs-MCAO	diffexp_deseq2_pvalue_Sham-vs-MCAO
G10116_2190	361612	P4ha3	0.007605158	0.879408993	0.823834	-2.20539935	1.34E-34	1.11E-35	1.405461497	7.07E-23	9.84E-24	1.39785634	1.12E-21	1.18E-22	-1.191659294	1.07E-07	2.43E-08	1.013740057	1.13E-11	2.95E-12	-0.844955954	0.53183783	0.152762217	0.174592221	0.938682959	0.767463535	1.007637092	8.91E-05	1.11E-05
G10116_7437	60568	Syt11	-0.294623669	6.64E-42	3.31E-43	0.139121178	8.41E-38	6.46E-39	-0.216880686	7.73E-35	7.75E-36	0.077742983	0.389293263	0.280968	0.031863245	0.001406023	0.000515206	-0.107257933	1.49E-20	2.71E-21	0.241273298	0.577758706	0.180980037	-0.043516059	0.897437859	0.683264809	-0.287845386	0.11428145	0.046624972
G10116_8366	252895	Pcdhga9	-0.499571009	0.024471469	0.01092796	0.723345985	5.44E-05	1.68E-05	-0.726981506	0.000305852	0.00012004	-0.227410496	0.275801195	0.1817958	0.474908955	0.009305266	0.00398214	-0.24843703	0.236009011	0.1691766	0.081921444	0.965283894	0.871803049	0.158033883	0.89203925	0.672817411	0.077749262	0.924346182	0.837162468
G10116_996	311872	Zbtb43	-0.116097065	0.373255758	0.260064	-0.242074787	0.057130723	0.0301284	0.303906687	0.037429233	0.0206022	0.420003752	0.001743548	0.0006561	0.085729874	0.60078173	0.479462	0.327804661	0.007875184	0.00411094	-0.142285178	0.744418945	0.329826986	0.059667521	0.917760461	0.717964992	0.197805232	0.313435321	0.168568114
G10116_1503	25423	Ctsc	0.176990922	0.002888242	0.001049212	-1.766198461	1.36E-147	2.74E-149	3.475570779	4.32E-205	7.80E-207	3.298579857	1.21E-166	1.57E-168	2.423211431	5.39E-63	2.41E-64	4.189409892	0	0	-1.215924686	0.184742764	0.017848478	2.527017283	1.88E-06	2.18E-08	3.735031285	5.74E-31	1.78E-33
G10116_24975	102553691	LOC102553691	0	0.614454077	0.508744	0	0.977041759	0.968492	0	0.622539265	0.53893	NA	NA	NA	-2.321928095	0.191209502	0.1184652	-2.321928095	0.156324507	0.10579	0.177559981	0.983271786	0.91945095	-0.783411051	0.878362988	0.635423029	-0.96165675	0.781340957	0.615099891
G10116_21615	317589	Stk26	-1.31259023	0.023775468	0.0105806	0.881355504	0.000176531	5.80E-05	-0.537656786	0.164230819	0.1067162	0.774933444	0.480389759	0.362492	1.807354922	9.25E-07	2.31E-07	0.925999419	0.272337758	0.1988668	-0.051446192	0.991516696	0.939680753	0.499227158	0.774655792	0.468959531	0.553996553	0.360016127	0.203066305
G10116_10021	404641	Mas1l	-1.378511623	0.090695369	0.0477134	-1	0.255315448	0.1688016	-0.485426827	0.514475771	0.410006	0.893084796	0.014504528	0.00651298	-1.584962501	0.069601366	0.037083	-0.584962501	0.548202881	0.454844	-0.611701159	0.838141433	0.459651932	-0.750825373	0.7083474	0.387033675	-0.144068491	0.928004894	0.869771584
G10116_26369	25704	Il2ra	0.833990049	0.368250748	0.253004	-0.853158612	0.274200279	0.183282	1.357552005	0.163160871	0.10589	0.523561956	0.703802276	0.617288	0.632268215	0.56726174	0.446642	1.485426827	0.061885566	0.0379184	-0.515685521	0.884701355	0.550646229	0.361203912	0.910248109	0.704508757	0.873075341	0.420863084	0.250463294
G10116_7536	60421	Prmt1	0.015712676	0.994665715	0.989656	-0.10229929	0.129938059	0.0766614	0.492119497	4.62E-13	9.55E-14	0.476406822	8.34E-13	1.31E-13	0.44811326	1.17E-11	2.05E-12	0.55041255	4.38E-18	8.57E-19	-0.284837937	0.634514659	0.222319685	0.314409117	0.145391665	0.022912598	0.595848139	0.011358329	0.002907594
G10116_11811	257642	LOC257642	0.457472766	0.702666004	0.603126	1.072149786	0.417981042	0.310368	0.11417102	0.935648066	0.904358	-0.343301746	0.767925085	0.695836	0.965234582	0.478665139	0.360676	-0.106915204	0.95302389	0.931894	0.225351345	0.954353655	0.787744065	0.127830476	0.957394908	0.87816303	-0.102311423	0.95131727	0.909803028
G10116_12458	498704	Prr7	0.476953897	1.05E-12	1.52E-13	0.592711044	1.30E-16	1.85E-17	0.855045321	5.10E-36	5.01E-37	0.378091424	2.02E-07	4.71E-08	0.062350899	0.205328399	0.1302112	-0.530360145	1.55E-11	4.06E-12	0.339479745	0.50022864	0.133046841	0.322657546	0.365353607	0.112453992	-0.021955081	0.954899228	0.91576643
G10116_181	679641	Cfap57	-0.362570079	0.420948655	0.301328	1.280107919	0.006777758	0.00288546	-0.936806174	0.010214206	0.00503578	-0.574236094	0.128627183	0.0742352	0.462971976	0.237943703	0.154153	-0.817135943	0.179478364	0.123587	0.608790717	0.661969897	0.24740001	0.159478448	0.938682959	0.777743807	-0.451484227	0.6394481	0.448637958
G10116_27196	25548	Slc34a1	-0.144389909	0.879599107	0.824152	-0.415037499	0.471318844	0.359862	1.247927513	0.088805132	0.0536138	1.392317423	0.062359231	0.0326864	1.099535674	0.104870316	0.0589594	1.514573173	0.00977152	0.00517982	-0.098381984	0.960797778	0.858889819	1.013859228	0.34591542	0.102636781	1.109447756	0.174754148	0.079250317
G10116_15823	25682	Ppard	0.59433503	7.76E-19	8.15E-20	0.135900645	0.073774387	0.0401384	0.42889463	1.85E-10	4.38E-11	-0.1654404	0.035259304	0.01728604	0.398169086	7.96E-09	1.65E-09	0.262268441	0.000120932	5.07E-05	0.234662394	0.713777539	0.296391484	0.1976934	0.618783339	0.295944	-0.040639977	0.887553973	0.781986277
G10116_932	498284	Itln1	2.321928095	0.620012233	0.508744	2.584962501	0.592302035	0.479212	2.321928095	0.628678782	0.53893	NA	NA	NA	2.584962501	0.61392511	0.510214	NA	NA	NA	1.983099969	0.913360488	0.623431621	0.769817833	0.938682959	0.813671882	-1.21971162	0.877037961	0.765005449
G10116_20764	25019	Xrcc6	-0.084964667	0.501453628	0.374854	-0.276343703	0.014643669	0.00670274	0.212481494	0.102445074	0.0628188	0.297446161	0.01447456	0.00649334	0.250309041	0.039444662	0.01960206	0.526652744	1.27E-06	4.51E-07	-0.133654533	0.74956339	0.336513691	0.139724207	0.643789237	0.31754258	0.269699565	0.089363475	0.034486622
G10116_29779	303393	Cox7b	0.3204829	6.55E-11	1.06E-11	0.178353085	0.000505452	0.000177534	-0.025189061	0.654371667	0.576186	-0.345671962	2.99E-12	4.85E-13	-0.010846067	0.874375045	0.825544	-0.189199151	0.00018138	7.73E-05	0.378358418	0.075378923	0.003690064	-0.070547268	0.786109589	0.481863669	-0.453039085	0.000576785	9.22E-05
G10116_15088	140931	Hnrnph1	0.122987956	0.008984909	0.0036174	0.418931729	6.74E-22	7.96E-23	0.005916213	0.931612999	0.89976	-0.117071743	0.014175906	0.00634498	0.106392898	0.020581675	0.00952786	-0.312538831	2.99E-12	7.59E-13	0.256686071	0.319042261	0.051794879	-0.023116889	0.938682959	0.762212133	-0.283125921	0.04977567	0.016974098
G10116_13060	116691	Cyth1	-0.32822302	9.90E-05	2.84E-05	0.288535885	2.21E-09	4.64E-10	-0.423520922	3.97E-15	7.42E-16	-0.095297903	0.000262873	8.67E-05	0.031947909	0.103436806	0.0580262	-0.256587975	4.53E-05	1.82E-05	0.364849586	0.442147357	0.101546233	-0.075115838	0.890603063	0.670435689	-0.442514846	0.030534125	0.009437397
G10116_10998	688324	Ccdc57	-0.387239047	0.007953971	0.00316354	0.872206066	6.50E-11	1.24E-11	-0.960930435	6.82E-15	1.29E-15	-0.573691388	1.47E-06	3.74E-07	-0.072867723	0.611152003	0.516344	-0.945073789	5.85E-13	1.42E-13	0.363642804	0.608671805	0.202188496	-0.41740278	0.258265485	0.061839521	-0.782851868	0.000828863	0.000139486
G10116_4343	494204	Ly49i4	0.321928095	0.994694096	0.986942	-2.321928095	0.615521234	0.52123	0.736965594	0.957274849	0.942728	0.415037499	0.968216088	0.955756	NA	NA	NA	2.321928095	0.60594311	0.53165	-0.777646265	0.954353655	0.808120567	-0.115727279	0.988889591	0.977374036	0.656667038	0.924346182	0.833138222
G10116_6880	499864	Cdin1	-0.192645078	0.725030557	0.632278	-0.321928095	0.481213638	0.368254	-0.230780207	0.657449486	0.57967	-0.038135129	0.962256884	0.934664	0.231815675	0.647617076	0.554358	0.55374377	0.195802646	0.1362644	-0.044860733	0.983271786	0.917433001	0.220284325	0.865523701	0.608002974	0.264552865	0.674425004	0.484750727
G10116_8284	116692	Cyth2	0.509916712	1.78E-22	1.59E-23	-0.054953437	0.391641173	0.287176	0.150794419	0.026063274	0.01389	-0.359122293	1.10E-12	1.74E-13	-0.291228301	1.81E-08	3.87E-09	-0.236274864	2.70E-06	9.90E-07	0.3162585	0.29504576	0.043983621	-0.079071779	0.858864426	0.595771645	-0.399911122	0.000173517	2.35E-05
G10116_28935	291006	Diras2	-0.201280123	7.18E-09	1.35E-09	1.35149419	0	0	-1.327806942	0	0	-1.126526818	0	0	-0.534524737	1.30E-107	3.49E-109	-1.886018927	0	0	1.083700624	0.09486001	0.005360002	-0.69499971	0.065347556	0.006347972	-1.780998181	5.12E-09	2.34E-10
G10116_10143	500925	Ccdc184	0.877841417	2.21E-17	2.49E-18	1.898294572	5.62E-56	3.03E-57	-1.433765286	4.63E-54	3.31E-55	-2.311606703	8.80E-123	1.61E-124	-0.655990331	1.02E-14	1.51E-15	-2.554284902	2.15E-121	9.44E-123	1.832180835	5.22E-06	1.61E-08	-0.722755509	0.064055353	0.006160309	-2.555757242	3.39E-46	4.32E-49
G10116_8412	315345	Copz1	0.146542074	0.000288877	8.82E-05	-0.032196676	0.38948276	0.285388	0.340987028	2.10E-16	3.70E-17	0.194444954	1.89E-05	5.38E-06	0.312947165	2.46E-12	4.10E-13	0.345143841	2.44E-16	5.11E-17	0.023936591	0.958330801	0.854895947	0.248444057	0.202842774	0.040205073	0.220649956	0.064445082	0.023198918
G10116_29676	100912578	LOC100912578	0.179509878	0.049144717	0.0238324	0.454105439	5.04E-08	1.17E-08	0.015082216	0.876619568	0.831168	-0.164427663	0.083150248	0.0449474	0.055340718	0.585683096	0.464248	-0.39876472	2.19E-06	7.94E-07	0.243906245	0.520837378	0.146132448	-0.139019362	0.685975133	0.360421589	-0.386184824	0.007441661	0.001766094
G10116_13329	306655	Irx4	-1	0.618906383	0.491332	2.321928095	0.337440725	0.234572	-1.584962501	0.566574239	0.46253	-0.584962501	0.972582873	0.955756	0.736965594	0.72440947	0.64032	-1.584962501	0.56187194	0.469322	-0.434394129	0.969033298	0.882211686	-0.117094487	0.988889591	0.96996512	0.32429801	0.937998087	0.887818886
G10116_19203	81710	Msx1	0.301380717	0.238611952	0.1481236	-0.216575095	0.433142993	0.324412	-0.135351853	0.578370062	0.481908	-0.43673257	0.064742837	0.034081	-0.246857662	0.36935429	0.264914	-0.030282567	0.915101165	0.884108	0.41461065	0.681579648	0.26485343	-0.159681724	0.81138626	0.519124619	-0.579437846	0.196270841	0.092063576
G10116_18241	140725	Cacng4	-1.664433903	1.50E-58	5.22E-60	-1.804163325	5.56E-56	2.99E-57	0.273621898	0.098101448	0.0599086	1.938055801	6.50E-69	2.26E-70	-0.463126407	0.003527641	0.001386034	1.341036918	2.05E-36	2.54E-37	-1.983137509	2.22E-08	3.26E-11	-0.171760287	0.744990194	0.429079505	1.806929127	1.48E-09	6.08E-11
G10116_7491	24942	Chm	-0.78637152	1.65E-12	2.41E-13	-0.180047486	0.132208154	0.0782098	-0.520456045	1.56E-05	5.31E-06	0.265915475	0.016860459	0.0076654	-0.09908964	0.467946574	0.350622	0.080957846	0.509851867	0.418226	-0.148847996	0.880727383	0.544200526	-0.362471213	0.316010932	0.088046067	-0.216183725	0.475120141	0.296089363
G10116_30186	304733	Epb41l5	-0.584962501	0.070581871	0.0358934	0.242856524	0.42392567	0.31619	-0.535209466	0.102030489	0.0625482	0.049753035	0.886431105	0.836872	0.440088871	0.145850268	0.086563	0.197232347	0.5552798	0.46169	-0.246616921	0.850382867	0.483175022	-0.245111696	0.790328587	0.488303172	0.001099574	0.997878347	0.996660494
G10116_19580	310417	Proser1	-0.295455884	0.000330824	0.000102043	0.141082526	0.111123989	0.0640032	-0.345278582	1.83E-05	6.28E-06	-0.049822699	0.604081613	0.493536	-0.147994014	0.082263135	0.0448632	-0.28907654	0.000251262	0.000109052	0.110639767	0.859476182	0.500010037	-0.258792241	0.297301491	0.07834162	-0.372409142	0.012003254	0.003120219
G10116_16169	297961	Ube2j1	0.065963262	0.008822045	0.00354154	-0.063421652	0.597747432	0.492346	0.103917614	0.114890527	0.0712802	0.037954351	0.396629957	0.287068	-0.017232587	0.621372945	0.526874	0.046189065	0.972107591	0.96513	0.066080656	0.870665469	0.525023568	-0.071006261	0.776982435	0.47080662	-0.140986426	0.201855176	0.095533492
G10116_1351	25690	Ahr	0.20894689	0.149039024	0.0846572	-0.878321443	1.08E-13	1.77E-14	0.700946371	2.04E-07	5.88E-08	0.491999481	0.000568835	0.000197651	0.032180406	0.827081647	0.768194	0.910501849	1.09E-14	2.45E-15	-0.372475459	0.618886382	0.210571285	0.14560276	0.839843316	0.566862993	0.513382838	0.088571404	0.034095374
G10116_12523	27100	Gfer	0.32686039	0.020693429	0.00907518	0.244938685	0.080475077	0.0441616	0.657150163	3.30E-06	1.06E-06	0.330289772	0.041469158	0.0207224	0.620117165	9.52E-06	2.62E-06	0.37517848	0.011087605	0.00592404	0.108623798	0.915675129	0.627835833	0.502656705	0.087628945	0.009909822	0.390916626	0.103269517	0.041176695
G10116_23808	364134	Tecrl	NA	NA	NA	NA	NA	NA	NA	NA	NA	NA	NA	NA	NA	NA	NA	NA	NA	NA	1.100555956	0.954353655	0.787381175	0.846045393	0.938682959	0.835744308	NA	NA	NA
G10116_6904	314598	Wiz	-0.234342917	8.23E-09	1.56E-09	0.075367602	0.633988168	0.54402	-0.073144007	0.173967517	0.114188	0.16119891	4.58E-05	1.37E-05	0.029979157	0.504535273	0.385756	-0.045388445	0.829907361	0.785032	-0.138402935	0.748677312	0.334603877	-0.055896779	0.81138626	0.519343949	0.079549103	0.713013857	0.52848877
G10116_359	365661	Erbin	0	0.695939455	0.595692	0.217170354	1.76E-05	5.18E-06	0.958000185	4.10E-65	2.43E-66	0.958000185	2.72E-68	9.51E-70	1.541556491	7.94E-160	1.30E-161	1.324386137	7.05E-115	3.30E-116	-0.078696949	0.954353655	0.770018319	0.960080411	0.006920328	0.000305763	1.035308025	4.80E-13	1.14E-14
G10116_8934	140638	Apoa5	-0.725825037	0.382950737	0.268098	-0.777607579	0.377787283	0.275484	-0.584962501	0.503690973	0.399848	0.140862536	0.85832814	0.802686	1.584962501	0.2849504	0.1898958	2.362570079	0.030763646	0.0177241	-1.273002875	0.420118646	0.090952018	0.238438281	0.938682959	0.79391465	1.507741281	0.18791606	0.087025251
G10116_24494	681825	Vbp1	0.277020279	5.26E-05	1.45E-05	-0.076132407	0.340661863	0.23902	0.235016136	0.000651022	0.000266066	-0.042004142	0.628265877	0.534598	0.06561498	0.44112129	0.327502	0.141747388	0.051181979	0.0307696	0.100342187	0.841794412	0.46507083	0.14777607	0.634147823	0.308368901	0.043491141	0.872862192	0.744154964
G10116_15908	362826	Atcay	-0.09549233	0.021026578	0.00923912	0.201633861	3.25E-07	8.10E-08	-0.455291193	8.28E-38	7.79E-39	-0.359798863	1.98E-24	1.88E-25	-0.454476044	2.35E-39	1.55E-40	-0.656109905	1.20E-77	8.06E-79	0.375485168	0.355441448	0.064855246	-0.371758379	0.08286026	0.00908244	-0.750796445	5.66E-06	5.10E-07
G10116_12552	497959	Proca1	-0.053604744	0.815808577	0.745698	-0.016923303	0.781664981	0.715242	0.523704185	0.008669714	0.00421726	0.577308928	0.003853449	0.00154389	0.569091108	0.004150073	0.001652348	0.586014411	0.009220719	0.00486088	-0.073588604	0.954353655	0.841300604	0.242566893	0.79249153	0.493235437	0.311091606	0.286626935	0.150259618
G10116_30190	691921	LOC691921	0.327318475	0.226073337	0.1393212	0.286073671	0.320335045	0.2203	0.339910052	0.197382958	0.1318914	0.012591577	0.969224313	0.959132	0.237653084	0.426261171	0.314326	-0.048420587	0.877204451	0.839566	0.339540459	0.58064679	0.183824333	0.273257313	0.663173509	0.337028555	-0.070708877	0.892575065	0.788859808
G10116_7139	302808	Zdhhc9	-0.004106735	0.989878172	0.960122	0.068386975	0.271404617	0.1811844	-0.190432868	0.000269694	0.000105185	-0.186326133	0.000405583	0.000137505	0.291603558	9.46E-08	2.14E-08	0.223216583	3.76E-05	1.50E-05	0.250171283	0.56208129	0.171363494	0.067296518	0.895071249	0.67881365	-0.186519515	0.559559478	0.370239505
G10116_11085	366276	Prpf6	-0.101802281	0.163294009	0.0939144	-0.157541277	0.019457434	0.0091133	0.357233048	2.99E-07	8.77E-08	0.459035328	1.91E-11	3.26E-12	0.175348673	0.015700421	0.00704982	0.33288995	3.20E-07	1.08E-07	-0.149201725	0.641016182	0.229317755	0.119213302	0.690282803	0.365682399	0.264771687	0.045748572	0.015363517
G10116_12789	83582	Polr1b	0.374567612	0.001759027	0.000614848	0.099535674	0.485525472	0.371912	0.461465835	0.000119507	4.47E-05	0.086898222	0.588742548	0.47742	0.044881599	0.767363043	0.693886	-0.054654075	0.688935229	0.623734	0.061181592	0.954353655	0.785099935	0.11208994	0.822971336	0.538072049	0.046991478	0.911389895	0.813507593
G10116_19139	108349537	LOC108349537	-1	0.994404479	0.991294	-3	0.616749819	0.52123	-3.169925001	0.561021753	0.46253	-2.169925001	0.584937727	0.47093	NA	NA	NA	3	0.60723102	0.53165	0.768970265	0.954353655	0.797116799	-0.10893766	0.988889591	0.969873478	-0.869264797	0.844308202	0.703490567
G10116_18205	64196	Safb	0.034893147	0.586275159	0.455232	0.242310927	3.80E-06	1.04E-06	0.000436453	0.962890227	0.94223	-0.034456694	0.618974712	0.509042	-0.102288831	0.054440424	0.0280298	-0.344599758	5.71E-12	1.47E-12	0.182516025	0.393849303	0.079866366	-0.113699532	0.564216125	0.246257234	-0.299600759	0.026139085	0.007867645
G10116_23938	24207	Apoc3	NA	NA	NA	-3.584962501	0.61544461	0.52123	NA	NA	NA	NA	NA	NA	-3.700439718	0.60234173	0.48989	-0.115477217	0.96346201	0.953268	-0.737571083	0.954353655	0.817507462	-0.115727279	0.988889591	0.977374036	0.622052874	0.924346182	0.842290136
G10116_26396	59117	Ago2	-0.542149417	0.003245164	0.001189366	-1.016155768	3.17E-08	7.25E-09	0.562361072	0.012220468	0.0061171	1.104510489	1.97E-08	4.22E-09	-0.260866569	0.305443306	0.20651	0.755289199	1.78E-05	6.94E-06	-0.790250152	0.014788757	0.000303524	0.055046055	0.938682959	0.832325741	0.840972478	0.000822264	0.000138151
G10116_1991	25376	Ambn	NA	NA	NA	0	0.97667818	0.968492	-1.584962501	0.558268094	0.46253	-1.584962501	0.582196073	0.47093	1.584962501	0.605583525	0.510214	1.584962501	0.602837957	0.53165	0.138783284	0.992329307	0.972867925	-0.115727279	0.988889591	0.977374036	-0.25793094	0.969365322	0.949598452
G10116_16490	314639	Zfr2	0.113439512	0.266302029	0.1680518	0.969234695	9.07E-39	6.79E-40	-0.803708989	5.05E-34	5.18E-35	-0.917148501	4.58E-41	2.71E-42	-0.3904222	3.84E-10	7.30E-11	-1.359656895	9.36E-85	5.76E-86	0.853900082	0.025084791	0.000661029	-0.489479791	0.102409681	0.012815399	-1.34586064	9.47E-17	1.39E-18
G10116_14868	689105	Ackr1	0.960126121	2.75E-27	2.07E-28	-0.144792784	0.120316857	0.070262	1.539720448	9.51E-55	6.73E-56	0.579594327	2.20E-06	5.66E-07	1.276124405	1.45E-33	1.10E-34	1.42091719	1.81E-44	1.93E-45	0.368151482	0.671659299	0.255978554	1.107371761	0.000337892	8.81E-06	0.734618712	0.018175173	0.005141545
G10116_18944	296349	Ttpal	0.557796748	7.27E-21	7.04E-22	-0.233287062	0.000588788	0.000209102	0.524257638	7.52E-18	1.25E-18	-0.033539111	0.624395115	0.5146	-0.079055868	0.384892425	0.278138	0.154231194	0.017214624	0.00949422	0.305303323	0.54052456	0.157912039	0.182601396	0.675199018	0.348022812	-0.128353178	0.473931117	0.294986874
G10116_28188	287646	Ttll6	-0.485426827	0.806601263	0.732578	1.584962501	0.337287261	0.234572	-1.378511623	0.204432002	0.1372032	-0.893084796	0.359039128	0.25085	-1	0.557299718	0.436622	-2.584962501	0.084390183	0.0533496	0.638523336	0.927787138	0.652938049	-0.592228504	0.868442655	0.614133903	-1.238017174	0.592290635	0.400914348
G10116_21214	313609	Pdik1l	-0.378866137	0.005963641	0.0023128	-0.182864057	0.439034464	0.329542	-0.361032844	0.002345571	0.001040942	0.017833293	0.842302047	0.783246	0.440066294	0.05287542	0.0271222	0.622930351	0.002810503	0.001378802	-0.047989787	0.954353655	0.792660017	-0.159588647	0.745807015	0.4303928	-0.114241151	0.736832287	0.557204828
G10116_1138	311944	Paxip1	-0.173477383	0.011048488	0.00453022	0.073575259	0.596492251	0.478766	-0.165625962	0.015996093	0.00817308	0.007851421	0.920918156	0.879512	-0.002019168	0.921588076	0.881952	-0.075594426	0.484930793	0.39273	0.030776266	0.954353655	0.822435906	-0.09228962	0.739491747	0.423005824	-0.125946449	0.398523945	0.232446969
G10116_22738	315606	Kmt2a	-0.679250096	5.30E-53	2.02E-54	0.055925415	0.313754583	0.215146	-0.981016897	4.09E-119	1.39E-120	-0.3017668	6.11E-15	8.60E-16	-0.800284799	2.23E-94	6.80E-96	-0.856210213	3.07E-108	1.52E-109	0.131169335	0.924507338	0.645229567	-0.713305234	0.02218249	0.00135688	-0.847251065	3.16E-05	3.49E-06
G10116_21064	29476	Glg1	-0.63356552	2.29E-30	1.56E-31	-0.201946674	0.000324849	0.000110915	-0.533871055	9.58E-21	1.43E-21	0.099694464	0.088157883	0.0481486	-0.337671947	3.26E-10	6.18E-11	-0.135725273	0.010745387	0.00573034	-0.078795539	0.947887347	0.715766047	-0.339980216	0.258221165	0.061789156	-0.263634147	0.117224621	0.04805822
G10116_6444	685067	LOC685067	0.766014127	5.01E-05	1.38E-05	0.710493383	0.000548992	0.00019439	2.841302254	1.11E-27	1.34E-28	2.075288127	1.06E-11	1.78E-12	2.655351829	1.13E-21	1.25E-22	1.944858446	6.78E-10	1.95E-10	0.425447951	0.598871948	0.196143992	2.418057875	1.03E-09	5.02E-12	1.987703294	1.74E-07	1.09E-08
G10116_11055	116711	Ceacam9	-0.020037753	0.984029848	0.952154	-0.092446249	0.913458571	0.876092	0.020319984	0.974255195	0.968156	0.040357738	0.95284341	0.92145	0.133266531	0.757543693	0.682616	0.22571278	0.639826656	0.570088	-0.238971644	0.903975336	0.596084076	-0.143739679	0.938682959	0.767314683	0.091445863	0.918640358	0.823848303
G10116_25086	500085	Svopl	-1	0.609223257	0.491332	2.584962501	0.184700851	0.1148222	NA	NA	NA	1	0.625539639	0.52994	1.584962501	0.50551746	0.387832	-1	0.555367319	0.469322	0.570438806	0.954353655	0.794839624	1.775141228	0.828556109	0.546727864	1.208544357	0.835031477	0.679617533
G10116_28250	293874	Trpm6	-0.736965594	0.224958048	0.1385504	0.559427409	0.186933147	0.1165844	-0.289506617	0.648210755	0.569686	0.447458977	0.493802741	0.374248	1.347923303	0.002528612	0.000967944	0.788495895	0.11190622	0.0730056	0.438905117	0.85119233	0.484259492	0.691253954	0.539151252	0.226456169	0.252589862	0.799356586	0.636599212
G10116_2625	362184	Dnajc24	-0.194621824	0.616796913	0.512188	0.044092584	0.743167356	0.671162	-0.04415433	0.897162067	0.856646	0.150467495	0.531770173	0.410832	-0.204358499	0.369326744	0.264914	-0.248451083	0.176536652	0.1214018	-0.050263307	0.954353655	0.8359414	-0.293398236	0.584121895	0.265218378	-0.246737065	0.47888623	0.299288674
G10116_27184	361632	Pik3c2a	-0.381090167	9.97E-06	2.52E-06	-0.241540263	0.009167173	0.00401094	-0.223989206	0.015614202	0.00795874	0.157100961	0.088257545	0.0481182	-0.144719367	0.166549099	0.100799	0.096820896	0.304402999	0.22793	-0.056842326	0.954353655	0.734686055	-0.172346104	0.508790713	0.202412752	-0.11885302	0.561461811	0.372309281
G10116_19733	293130	Ndufc2	0.104634488	0.066073485	0.033338	-0.105308074	0.068644456	0.0370434	0.075781144	0.191489699	0.1274822	-0.028853344	0.660190566	0.56899	-0.062576262	0.328711703	0.225442	0.042731812	0.487909488	0.395298	0.128582088	0.720616868	0.304002645	-0.000781892	0.997249075	0.994639145	-0.133651745	0.388376829	0.224691746
G10116_20605	63849	Mmp8	6.596603907	3.38E-56	1.22E-57	3.604002544	3.66E-39	2.72E-40	9.766528909	1.24E-57	8.46E-59	3.169925001	0.382515977	0.272788	9.712527	3.45E-55	1.72E-56	6.108524457	6.30E-05	2.57E-05	4.357936129	0.025084232	0.000659743	8.39340173	4.11E-05	7.57E-07	4.032203935	0.077510092	0.029009625
G10116_23157	246301	Ascl3	-0.130703692	0.868683566	0.810102	-0.64385619	0.443608814	0.33349	0.903784685	0.310703933	0.22457	1.034488376	0.232610021	0.1491402	0.367731785	0.720478642	0.635458	1.011587974	0.213177066	0.151246	-0.258118269	0.938788855	0.697847216	0.258486724	0.922564782	0.727094282	0.510828106	0.637171651	0.446392771
G10116_2087	287148	Rpusd1	0.35817087	7.17E-07	1.61E-07	0.267990203	0.000261099	8.78E-05	-0.405870224	1.87E-13	3.79E-14	-0.764041095	1.51E-35	1.02E-36	-0.399594588	7.33E-11	1.33E-11	-0.667584791	4.78E-26	7.41E-27	0.625984526	0.040515714	0.001390014	-0.362126815	0.133836125	0.019669865	-0.991789497	1.76E-11	5.09E-13
G10116_8419	689746	Ttll11	0.231446294	0.012543061	0.00520422	-0.191102913	0.056183514	0.0295578	-0.045109252	0.650285231	0.568482	-0.276555545	0.002422287	0.00093337	-0.541448879	5.62E-10	1.08E-10	-0.350345966	3.21E-05	1.28E-05	0.361004714	0.485559782	0.124842226	-0.244833787	0.467489073	0.173611605	-0.610604199	0.003222217	0.000670005
G10116_8387	680266	Gnb1l	-0.157280792	0.532928308	0.405898	-0.036159663	0.9371818	0.904872	-0.116058129	0.63507663	0.552604	0.041222663	0.875539926	0.822756	0.187423592	0.432236015	0.319518	0.223583255	0.342662559	0.260914	0.147819063	0.859827548	0.500510459	0.05836136	0.938682959	0.804595502	-0.09274252	0.80742675	0.646274681
G10116_15704	103689929	LOC103689929	NA	NA	NA	NA	NA	NA	NA	NA	NA	NA	NA	NA	NA	NA	NA	NA	NA	NA	-0.822997396	0.954353655	0.840157773	NA	NA	NA	0.703841732	0.924346182	0.863052136
G10116_12347	297952	Gpr63	-0.920565533	3.14E-11	4.95E-12	1.606798302	6.82E-35	5.61E-36	-0.496425826	0.001123584	0.00047567	0.424139706	0.002369899	0.000911412	0.689260462	6.60E-09	1.36E-09	-0.91753784	4.42E-10	1.26E-10	0.509816048	0.717724962	0.300758403	0.057955608	0.958738491	0.881299461	-0.452918224	0.310301267	0.166361874
G10116_4732	500906	Cyth4	0.082416852	0.42557928	0.305094	-0.431212168	2.11E-08	4.77E-09	2.167231611	6.49E-94	2.74E-95	2.084814759	9.44E-85	2.66E-86	2.261903324	1.50E-82	5.32E-84	2.693115492	7.31E-137	2.83E-138	-0.339974261	0.490906317	0.128182921	2.164387342	5.14E-19	5.02E-22	2.500186057	3.45E-26	1.77E-28
G10116_7930	306066	Tdrd3	-0.122396631	0.550187341	0.42161	0.110747066	0.593972388	0.475992	-0.215937399	0.230400051	0.1584532	-0.093540768	0.6317603	0.53801	-0.354254811	0.034406518	0.0168462	-0.465001877	0.00357843	0.001784078	0.202008285	0.703656201	0.285556117	-0.238186431	0.483990468	0.183939724	-0.443687619	0.032091309	0.010028024
G10116_11069	499368	Calhm3	-3	0.32049276	0.210694	0.584962501	0.243681806	0.159864	-3.058893689	0.051725593	0.0294788	-0.058893689	0.448919834	0.333184	-0.078002512	0.990497164	0.970204	-0.662965013	0.212727221	0.1508816	0.547262163	0.918932207	0.633212088	-0.344377336	0.923960072	0.729946095	-0.887386003	0.481791945	0.301937652
G10116_27294	362686	Cebpz	0.116354236	0.205173909	0.1233306	-0.069124361	0.461996022	0.35138	0.309814165	0.000267464	0.000104272	0.19345993	0.037399575	0.0184851	0.34069978	5.89E-05	1.77E-05	0.409824141	4.23E-07	1.45E-07	-0.10722711	0.892496125	0.573176396	0.118070583	0.760321534	0.451157597	0.222081786	0.301354951	0.160155637
G10116_13733	363707	Srp68	-0.100005626	0.123552968	0.0683596	-0.279013594	9.92E-07	2.59E-07	-0.010974456	0.840996478	0.789472	0.08903117	0.206021124	0.128099	-0.105201353	0.072849488	0.0390318	0.173812241	0.004655406	0.00235196	-0.189220052	0.490906317	0.12819767	-0.092247762	0.744990194	0.429011254	0.09299943	0.580962042	0.390343296
G10116_3309	85257	Cnga3	-1.321928095	0.394994311	0.277786	0	0.592920143	0.479212	0	0.952761362	0.928444	1.321928095	0.445218887	0.32951	-1.584962501	0.479897411	0.362426	-1.584962501	0.16203924	0.1101312	-0.230098485	0.983172263	0.917205604	-1.289624533	0.660536507	0.334545898	-1.078087218	0.732279505	0.551722319
G10116_25290	288564	Pop7	-0.103499251	0.512805461	0.384808	-0.199962228	0.151641302	0.0912166	0.140205914	0.356691988	0.264012	0.243705165	0.090440405	0.0495546	0.074552246	0.646308003	0.55303	0.274514474	0.038641674	0.0227026	-0.088281026	0.859827548	0.500614978	0.106361191	0.771167275	0.464203477	0.191159078	0.310095267	0.166219894
G10116_10967	308519	Dpy19l3	-0.551313266	5.76E-31	3.84E-32	0.456255925	4.47E-21	5.42E-22	-0.224570833	1.38E-05	4.66E-06	0.326742432	1.28E-11	2.17E-12	0.103613301	0.03987669	0.01985302	-0.352642624	1.78E-12	4.44E-13	0.25726382	0.763921829	0.355905369	-0.087163317	0.854851008	0.587941868	-0.347896309	0.271418871	0.139819398
G10116_1694	294297	Scube3	-2.257797757	3.40E-17	3.87E-18	-2.234055339	8.08E-29	7.65E-30	0.201633861	0.944104971	0.916826	2.459431619	3.90E-16	5.13E-17	0.211504105	0.669572872	0.57788	2.445559444	3.59E-31	4.90E-32	-2.197638957	2.89E-05	1.27E-07	-0.033171386	0.987274337	0.946630963	2.165375095	3.92E-07	2.68E-08
G10116_16382	294864	Cct5	-0.028183641	0.589152861	0.458466	-0.206026826	6.29E-08	1.48E-08	0.349364397	1.17E-16	2.04E-17	0.377548038	3.67E-19	4.21E-20	0.577421099	3.39E-41	2.13E-42	0.783447925	2.37E-82	1.49E-83	-0.289382542	0.54052456	0.157863371	0.341996243	0.211918622	0.043880107	0.628205491	0.000634325	0.000102511
G10116_25356	314214	L3hypdh	-0.865698908	0.023170817	0.01028572	-1.282399731	0.000605612	0.000215428	0.0489096	0.931720984	0.899964	0.914608509	0.018348875	0.00839402	-0.660911354	0.158246093	0.0949612	0.621488377	0.070140405	0.0434872	-0.490778373	0.67699513	0.261493786	-0.08202475	0.951773238	0.865044826	0.405268573	0.398775206	0.232694914
G10116_29583	405202	Olr1739	1	0.994245849	0.991294	1.584962501	0.983502528	0.978992	1	0.969738897	0.9618	NA	NA	NA	-1.222392421	0.602896883	0.48989	-2.807354922	0.556803644	0.469322	1.100555956	0.954353655	0.787381175	-0.115727279	0.988889591	0.977374036	-1.21971162	0.877037961	0.765005449
G10116_15137	288909	Nanos3	0.640918907	0.507232843	0.379712	0.055495113	0.954442683	0.926066	0.219781208	0.636080425	0.554022	-0.421137699	0.230311159	0.1473834	-0.763932642	0.309611739	0.210322	-0.819427754	0.242415335	0.1743488	0.744311323	0.681137205	0.264391308	-0.506656229	0.690687153	0.366412815	-1.254924761	0.102329545	0.040671636
G10116_10925	311726	Pcmtd2	-0.417355655	3.70E-14	4.93E-15	0.093824516	0.09414754	0.052672	-0.341074489	2.86E-09	7.30E-10	0.076281167	0.196024301	0.120826	-0.302238797	3.86E-08	8.47E-09	-0.396063313	4.09E-14	9.44E-15	0.124959149	0.882103535	0.546027217	-0.281333942	0.248034889	0.057607939	-0.409764764	0.03584232	0.011469907
G10116_14636	502663	Serf2	0.318427535	2.18E-13	3.03E-14	-0.217777557	0.004448276	0.00183465	0.585504409	1.31E-32	1.39E-33	0.267076874	1.51E-05	4.26E-06	0.582797917	7.65E-35	5.61E-36	0.800575473	1.25E-54	1.14E-55	0.028485335	0.965305464	0.871871448	0.480650989	0.069735162	0.006988904	0.448001995	0.009219722	0.00226965
G10116_19616	365834	Fam160a1	1	0.04547099	0.0218146	-0.157541277	0.847255857	0.79768	0.152003093	0.775757667	0.715902	-0.847996907	0.104277912	0.058072	-0.157541277	0.860166641	0.808264	0	0.993030369	0.99208	0.963433239	0.599398518	0.196405439	-0.044522984	0.984750399	0.939367527	-1.017457286	0.266106268	0.136334638
G10116_27467	24898	Slc6a3	NA	NA	NA	0	0.976626262	0.968492	NA	NA	NA	NA	NA	NA	1.584962501	0.605468198	0.510214	1.584962501	0.602692616	0.53165	0.138783284	0.992329307	0.972867925	0.846045393	0.938682959	0.835744308	0.703841732	0.924346182	0.863052136
G10116_12130	294333	Fam207a	0.453341387	8.13E-06	2.03E-06	0.301539945	0.004233815	0.001739502	0.347350692	0.000671984	0.000275244	-0.105990696	0.410750292	0.299218	0.080170349	0.525915737	0.406548	-0.221369596	0.03875428	0.022777	0.264781838	0.521335144	0.146865761	0.129884602	0.748709649	0.436494347	-0.13862282	0.588333267	0.397290731
G10116_14495	303604	Map3k3	0.144959329	0.086394389	0.045153	-0.422126924	2.14E-09	4.50E-10	0.182827514	0.026171387	0.01395882	0.037868186	0.712958131	0.628326	0.162305272	0.061881845	0.0323544	0.584432196	3.21E-16	6.74E-17	-0.094520107	0.898944243	0.585796586	0.116215124	0.589942677	0.269657703	0.20752765	0.35534615	0.199474505
G10116_21596	100909811	Dcdc1	NA	NA	NA	-2	0.615368005	0.52123	NA	NA	NA	NA	NA	NA	NA	NA	NA	2	0.605759569	0.53165	-0.822997396	0.954353655	0.840157773	NA	NA	NA	0.703841732	0.924346182	0.863052136
G10116_1776	688320	LOC688320	NA	NA	NA	NA	NA	NA	NA	NA	NA	NA	NA	NA	-3.459431619	0.349081367	0.242456	-3.459431619	0.305709672	0.227348	-2.992356447	0.832350667	0.450032562	-1.952660955	0.873924677	0.628828353	1.040623699	0.880172442	0.770783098
G10116_3933	361728	Tmem138	-0.213962486	0.419851399	0.299808	0.129283017	0.558353828	0.442062	0.047854969	0.841560941	0.790182	0.261817455	0.298632073	0.200098	0.346674757	0.086349882	0.0473922	0.21739174	0.291383844	0.215176	0.106335256	0.889829151	0.562225199	0.175689379	0.678924226	0.351927238	0.066336165	0.847244841	0.709677957
G10116_13659	367215	Trem3	3.799975392	2.62E-44	1.21E-45	0.24140439	0.976634986	0.968964	5.147898695	3.40E-48	2.63E-49	1.347923303	0.37367234	0.263568	3.911255788	5.09E-10	9.74E-11	3.669851398	1.99E-10	5.56E-11	1.137990513	0.693016906	0.275587494	3.092110535	0.032747409	0.002299053	1.943442939	0.008477503	0.002055035
G10116_20110	64316	Srpx	0.99452487	0.002193255	0.000779302	-0.639956533	0.01577125	0.00725544	0.772132449	0.03609429	0.01973994	-0.222392421	0.442581298	0.326778	0.219445137	0.840520589	0.785532	0.85940167	0.006312971	0.00325886	0.007984631	0.99433932	0.983648188	0.150904845	0.89006386	0.658219715	0.138066422	0.828134162	0.670129617
G10116_30040	296390	Ube2v1	-0.002008291	0.980975078	0.948002	-0.114085514	0.000323852	0.000110523	0.101059348	0.001934754	0.000848894	0.103067639	0.0018694	0.00070805	-0.042672428	0.244191375	0.1587884	0.071413086	0.027003175	0.01539962	0.0590792	0.871757398	0.526774196	-0.034769958	0.89101072	0.67126435	-0.097711545	0.434644933	0.261604751
G10116_11008	102549007	LOC102549007	NA	NA	NA	NA	NA	NA	-2	0.309254149	0.22243	-2	0.333187215	0.228518	-1	0.60556792	0.48989	-1	0.558848254	0.469322	-0.822997396	0.954353655	0.840157773	-2.547625744	0.813093963	0.523689759	-1.728434849	0.728211637	0.546625795
G10116_17064	361945	Postn	0.447083226	0.000189167	5.64E-05	-2.385653692	1.05E-99	3.18E-101	1.272157544	2.42E-20	3.67E-21	0.825074317	1.48E-07	3.40E-08	-0.050804371	0.793210538	0.726848	2.334849322	8.88E-96	4.86E-97	-1.157872186	0.244845132	0.029977491	0.392373932	0.690282803	0.365952257	1.542725426	0.000311778	4.59E-05
G10116_8578	313618	Maco1	-0.350940688	4.23E-07	9.24E-08	-0.199033406	0.004086261	0.001673062	-0.218594187	0.003031027	0.001370928	0.1323465	0.074615583	0.0399594	-0.152173816	0.038818566	0.01925562	0.046859589	0.539066662	0.445458	-0.100343845	0.859258758	0.499582214	-0.124275141	0.698358072	0.376038962	-0.026422716	0.885053894	0.778145303
G10116_26062	296145	Fbln7	-0.830074999	0.222330933	0.1363548	-0.0489096	0.950262635	0.920808	-1.434937057	0.009456781	0.00463402	-0.604862058	0.260920351	0.1704962	-1.186413124	0.034713621	0.01701142	-1.137503524	0.035097423	0.020499	0.204317866	0.954353655	0.75360289	-0.504836822	0.745807015	0.430445734	-0.712447469	0.304143087	0.162041157
G10116_9296	362739	Ppp2r3c	0.443316275	0.000105108	3.03E-05	0.127984446	0.346015403	0.244582	0.243461663	0.034297041	0.01868362	-0.199854612	0.136764682	0.079567	0.391264438	0.005979357	0.00245936	0.263279992	0.089509239	0.056976	0.296319472	0.352192415	0.063694532	0.171555757	0.63210296	0.30656361	-0.12863497	0.604425117	0.412232376
G10116_20984	246214	Lrit1	NA	NA	NA	2.321928095	0.337543112	0.234572	NA	NA	NA	NA	NA	NA	2.321928095	0.363827792	0.2577	NA	NA	NA	1.993809992	0.913135845	0.621474308	1.727548299	0.89006386	0.668861044	NA	NA	NA
G10116_6187	192179	Gpm6b	-0.536174662	1.26E-167	1.49E-169	0.204714834	3.91E-33	3.34E-34	-0.955987556	0	0	-0.419812894	1.45E-168	1.87E-170	-0.337221825	3.62E-83	1.28E-84	-0.541936659	1.89E-220	4.29E-222	0.373724641	0.68639994	0.269592563	-0.493901468	0.122031404	0.016939239	-0.870402769	0.004553827	0.000996837
G10116_4975	498166	Gal3st4	-1.640003864	6.64E-12	1.01E-12	-0.514573173	0.015027268	0.00688862	-0.662965013	0.0309197	0.01670812	0.977038852	1.12E-05	3.12E-06	0.168453614	0.545719076	0.425418	0.683026787	0.001054151	0.000490084	-0.876671825	0.109311394	0.007035193	-0.245735332	0.78492278	0.480060447	0.630331323	0.010384597	0.002618725
G10116_26557	100912195	LOC100912195	-0.433740509	2.47E-08	4.85E-09	0.326894348	3.81E-05	1.16E-05	-0.317937884	8.97E-05	3.31E-05	0.115802625	0.177211559	0.107101	-0.273065118	0.000208952	6.75E-05	-0.599959466	2.44E-16	5.11E-17	0.032235489	0.971061095	0.88563252	-0.245186861	0.46570272	0.172377653	-0.279713985	0.260500234	0.132310009
G10116_13603	290396	Diaph3	-0.088536675	0.790731132	0.715104	-1.212993723	1.10E-06	2.87E-07	0.216317907	0.567458624	0.461582	0.304854582	0.382409561	0.275428	-0.525461489	0.092953781	0.051499	0.687532234	0.003110895	0.001537088	-1.084360047	0.151541011	0.012632897	-0.364732603	0.636415187	0.310712479	0.71621633	0.147264345	0.063818294
G10116_3461	361778	Sfxn4	0.185394751	0.739019605	0.651334	0.338009931	0.071970327	0.0390734	-0.034061836	0.443583158	0.344632	-0.219456587	0.255345225	0.1662396	-0.183144601	0.096652363	0.0538118	-0.521154532	0.000150204	6.36E-05	0.428868246	0.2907759	0.042674049	-0.157438855	0.662536221	0.336106614	-0.590473055	0.005837428	0.001328672
G10116_3606	287130	Ptx4	NA	NA	NA	1.584962501	0.591184993	0.479212	-1.584962501	0.562884884	0.46253	-1.584962501	0.586884016	0.47093	1.584962501	0.612623837	0.510214	NA	NA	NA	1.100555956	0.954353655	0.787381175	-0.115727279	0.988889591	0.977374036	-1.21971162	0.877037961	0.765005449
G10116_4407	312952	Bpnt2	0.804928185	6.42E-34	3.92E-35	0.475980264	6.63E-07	1.70E-07	0.050669445	0.491588306	0.388294	-0.75425874	1.61E-28	1.34E-29	-0.889231929	4.03E-33	3.10E-34	-1.365212193	3.95E-67	3.04E-68	1.668802448	0.236941069	0.028393934	-0.109699983	0.938682959	0.780562939	-1.787327067	0.092345034	0.03588613
G10116_968	81635	Adar	-0.091156165	0.028548794	0.01296668	-0.067511578	0.534081607	0.41789	-0.018537677	0.562497958	0.467118	0.072618488	0.147451325	0.086737	-0.144865673	0.000110562	3.45E-05	-0.077354096	0.001532909	0.000726844	0.115879226	0.728402601	0.311714383	-0.073800168	0.761668156	0.452732706	-0.19346547	0.063617626	0.02282341
G10116_6851	313574	Nt5c1a	-0.771731012	1.39E-08	2.67E-09	-0.474538511	0.006380715	0.00270432	-0.342887714	0.011059872	0.00548644	0.428843299	0.005068062	0.00207518	-0.531682418	2.81E-05	8.14E-06	-0.057143907	0.184243127	0.1272794	0.014492312	0.992329307	0.969434548	-0.308282498	0.388770461	0.125087601	-0.325942703	0.53259704	0.345829219
G10116_10224	246766	Ggta1	0.309875435	0.000334515	0.00010327	-0.868882448	3.76E-16	5.50E-17	2.786209113	1.03E-64	6.14E-66	2.476333679	1.60E-40	9.59E-42	2.259305821	1.02E-39	6.68E-41	3.128188269	1.44E-98	7.74E-100	-0.490783739	0.521116255	0.146593812	2.479064913	1.93E-14	4.05E-17	2.965155971	1.25E-20	1.14E-22
G10116_29136	291905	Fto	-0.36794978	1.74E-06	4.07E-07	-0.097391068	0.267028897	0.1777002	-0.236262733	0.003742779	0.001718486	0.131687047	0.114028786	0.0644034	-0.147630486	0.077322054	0.0418004	-0.050239418	0.559375821	0.474256	-0.048311899	0.954353655	0.750710605	-0.184331757	0.51618668	0.207883875	-0.138864823	0.35911658	0.202301186
G10116_17300	314830	Krr1	-0.229481846	0.10428464	0.0558024	-0.179414915	0.203026195	0.1281944	0.43680871	0.003155143	0.001430104	0.666290556	1.81E-06	4.64E-07	0.172913223	0.266954502	0.1761894	0.352328138	0.007693502	0.0040116	-0.210770935	0.530653602	0.152162713	0.120818253	0.812999764	0.522664349	0.328269282	0.130400665	0.05480605
G10116_16474	691171	Ulk3	-0.1313904	0.368893674	0.254052	0.329519428	0.038723898	0.01956404	0.170764022	0.361970461	0.2685	0.302154422	0.051754654	0.026495	0.298713381	0.040493445	0.0202034	-0.030806047	0.982779195	0.979644	0.198588876	0.690233522	0.273154973	0.166554937	0.617788847	0.295214745	-0.035574975	0.924346182	0.837988865
G10116_7701	108350547	LOC108350547	-1.169925001	0.708799354	0.611998	3.169925001	0.336776723	0.234572	2	0.628129889	0.53893	3.169925001	0.38202968	0.272788	-0.637429921	0.745734324	0.668544	-3.807354922	0.161975884	0.1101312	-0.43393592	0.954353655	0.7976649	-0.70565808	0.894823381	0.677662781	-0.274750583	0.935183089	0.882289834
G10116_12715	117019	Eif2b4	0.129177231	0.176610443	0.1027996	0.026472211	0.79798652	0.738758	0.174304299	0.056035675	0.032199	0.045127069	0.681368512	0.593646	0.178745194	0.063962275	0.0336748	0.152272983	0.107687971	0.0696754	0.118725456	0.747003855	0.332951799	0.059079706	0.880705197	0.638869434	-0.063649598	0.717623119	0.533481781
G10116_2840	89818	Vamp5	0.337603164	0.369856841	0.257186	-0.957541605	0.001178084	0.000438754	1.25228135	0.001038625	0.000437146	0.914678186	0.032721738	0.01589696	1.292781749	0.00412828	0.001642346	2.250323354	2.00E-10	5.59E-11	-0.635115403	0.615442131	0.20787117	0.999629287	0.274077569	0.068579167	1.630279996	0.000761867	0.000126339
G10116_12065	29238	Drd3	-2.584962501	0.394815728	0.277786	3	0.052685891	0.0275122	-1	0.952238498	0.928444	1.584962501	0.445154651	0.32951	-0.169925001	0.810100082	0.747048	-3.169925001	0.022263436	0.01251904	-0.953718896	0.913018997	0.614053222	-1.018902777	0.77126125	0.464996616	-0.065994686	0.975768141	0.960197467
G10116_19114	108349769	LOC108349769	0.167456746	0.589128145	0.458478	0.059884891	0.845543371	0.795934	-0.076961982	0.781463895	0.722506	-0.244418728	0.38769839	0.279672	-0.323829297	0.230751242	0.1487774	-0.383714188	0.129854245	0.0860816	0.413969845	0.491672075	0.12915111	-0.164143773	0.788746281	0.486123499	-0.58239776	0.051300333	0.017595766
G10116_6897	108350576	LOC108350576	-0.607879438	0.087904211	0.0460586	-0.472181406	0.148301401	0.0890512	-1.009419152	0.001198385	0.000509838	-0.401539714	0.209859484	0.1308442	-0.557170349	0.0788427	0.0427996	-0.084988942	0.774911471	0.722792	-0.534276932	0.396593906	0.08119789	-0.649075841	0.227941088	0.050355949	-0.116871768	0.841297876	0.697167058
G10116_24561	25269	Pvalb	1.002300001	3.57E-64	1.12E-65	0.623545322	3.84E-24	4.21E-25	-0.481742794	1.26E-24	1.66E-25	-1.484042795	3.01E-159	4.20E-161	-0.338402511	1.49E-13	2.35E-14	-0.961947832	5.03E-71	3.66E-72	1.444679929	0.153053242	0.012883061	-0.387678793	0.055691617	0.004938426	-1.836675793	0.002535513	0.000505813
G10116_15490	362428	Rimklb	-0.26161722	0.01703736	0.0073065	0.10707086	0.670284849	0.582056	-0.298364623	0.01383097	0.0069795	-0.036747403	0.967691786	0.956892	-0.46035106	9.84E-06	2.71E-06	-0.567421919	3.61E-07	1.23E-07	0.130613042	0.850117641	0.482622574	-0.33066619	0.186369101	0.034974691	-0.465046317	0.012475379	0.003269672
G10116_25648	103693914	LOC103693914	0.084213004	0.886562948	0.833168	-0.263034406	0.619422475	0.514248	0.277984747	0.561962888	0.45639	0.193771743	0.679986084	0.59226	0.38332864	0.51520612	0.396588	0.646363045	0.191663066	0.1331186	-0.158103008	0.933048603	0.68725536	0.370558719	0.752710961	0.440919362	0.524945536	0.390709258	0.226449858
G10116_16410	373544	Ermp1	-0.392401303	3.96E-08	7.90E-09	0.299371237	0.001125496	0.000417626	-0.450274679	4.92E-10	1.20E-10	-0.057873376	0.574642612	0.45362	0.399555167	1.78E-07	4.13E-08	0.10018393	0.067618806	0.0417764	0.102796102	0.892496125	0.57248216	-0.099142159	0.847577215	0.577737371	-0.204236158	0.326837914	0.178269182
G10116_27004	367307	Dis3l2	-0.390584456	4.46E-05	1.22E-05	0.203834336	0.035560535	0.0177484	-0.310451853	0.001872232	0.000819258	0.080132602	0.4532039	0.336654	0.049056358	0.615673547	0.520724	-0.154777979	0.13160113	0.0873026	0.15343179	0.832287244	0.447829856	-0.104764301	0.795511954	0.496633798	-0.26132585	0.197951301	0.09310771
G10116_10500	286904	Cyp4f4	-1.415037499	0.001141105	0.000385188	0.659294698	0.019101766	0.00893866	-3.303780748	5.40E-31	5.97E-32	-1.888743249	1.09E-16	1.39E-17	-0.843790796	9.19E-05	2.83E-05	-1.503085494	4.13E-11	1.11E-11	0.708068844	0.725615096	0.308367111	-1.284066533	0.15129619	0.024448694	-1.991211809	1.69E-06	1.35E-07
G10116_18475	108348189	LOC108348189	NA	NA	NA	7.888743249	6.02E-17	8.45E-18	-2.807354922	0.56813823	0.46253	-2.807354922	0.592005512	0.47093	7.888743249	3.56E-16	4.89E-17	NA	NA	NA	6.774704829	0.373835585	0.07136465	5.545093653	0.251587373	0.05916893	-1.21971162	0.877037961	0.765005449
G10116_17647	295090	Vom2r45	0	0.994747248	0.986942	0	0.615751221	0.52123	-1.584962501	0.64837015	0.56882	-1.584962501	0.669950013	0.581408	-1.584962501	0.34699682	0.242456	-1.584962501	0.64608465	0.578996	-0.852066718	0.928819779	0.655158491	-1.922641981	0.581678731	0.263094183	-1.07408651	0.619872181	0.428473051
G10116_17732	685936	Pfn3	-0.345774837	0.806554181	0.732578	0.321928095	0.783839396	0.718182	-0.922832139	0.415658414	0.318088	-0.577057303	0.619077998	0.50916	-0.77118131	0.422934446	0.311624	-1.093109404	0.234417405	0.1678986	0.038911086	0.992329307	0.963231369	-0.892650821	0.57815321	0.259507442	-0.933992053	0.365797969	0.207629643
G10116_13788	316552	Rnf11l2	-0.309412143	1.37E-07	2.86E-08	-0.040332848	0.563853515	0.447516	-0.308221555	1.84E-07	5.30E-08	0.001190588	0.981960327	0.977346	-0.040917645	0.563303035	0.442832	-0.000584797	0.986705252	0.984292	0.035933329	0.954353655	0.815507926	-0.199822212	0.308311578	0.083932515	-0.238491487	0.108317268	0.043668411
G10116_10185	689499	Stum	-0.518722317	1.50E-10	2.49E-11	2.550594629	2.59E-168	4.52E-170	0.094849805	0.372892893	0.280792	0.613572122	1.87E-13	2.83E-14	0.646060638	8.44E-21	9.61E-22	-1.904533991	1.23E-74	8.62E-76	1.141255696	0.32955506	0.055369926	0.401322796	0.455985117	0.165558319	-0.744030199	0.293394427	0.154985065
G10116_11077	300075	Tomm22	0.08261494	0.280865355	0.179431	-0.059954104	0.436291321	0.327	0.198034863	0.004182425	0.001933328	0.115419923	0.132052478	0.0764236	0.102569734	0.178903083	0.10952	0.162523838	0.017335438	0.00956546	0.072814753	0.829283461	0.441241081	0.097392418	0.617788847	0.29518328	0.021015147	0.91327838	0.816400744
G10116_24073	296925	Aass	-0.843880798	0.000441646	0.000138755	-0.107579887	0.710475541	0.628754	-1.006152227	1.25E-05	4.23E-06	-0.162271429	0.519542645	0.398722	-0.654612932	0.003337735	0.001306598	-0.547033045	0.010497215	0.00559018	-0.078139649	0.954353655	0.820192111	-0.75585688	0.024604927	0.001572404	-0.681067593	0.044009219	0.014680929
G10116_25577	302703	Klhl34	-0.432561869	1.13E-08	2.16E-09	-0.143929793	0.115945662	0.0671348	-0.515339545	4.91E-12	1.06E-12	-0.082777676	0.327671093	0.22309	-0.790697578	1.14E-27	1.03E-28	-0.646767785	2.20E-20	4.02E-21	0.386848018	0.796674126	0.394279609	-0.470491316	0.20642756	0.04164144	-0.862101184	0.06684305	0.02427968
G10116_2686	289362	Gpatch2	-0.256908303	0.072106161	0.03681	0.152437575	0.207745258	0.1316012	-0.219595145	0.049133254	0.0277832	0.037313158	0.927247933	0.886696	0.189855104	0.062804048	0.0328836	0.037417529	0.596937595	0.511688	0.037769356	0.954353655	0.766167868	0.005049236	0.988889591	0.969689325	-0.035492733	0.879183879	0.768754986
G10116_13730	309696	Bcr	-0.263654387	1.61E-05	4.17E-06	-0.374050826	2.97E-08	6.77E-09	0.168530419	0.014520814	0.00735714	0.432184806	4.45E-12	7.29E-13	-0.513245669	7.13E-15	1.05E-15	-0.139194843	0.033278906	0.01930948	-0.237856395	0.597008907	0.195005853	-0.14449417	0.72825548	0.410747959	0.088322378	0.736803496	0.557092326
G10116_30203	293820	Psat1	-0.769351609	1.49E-53	5.65E-55	0.523038889	1.18E-24	1.26E-25	-1.480996251	1.13E-245	1.68E-247	-0.711644642	1.59E-73	5.15E-75	-0.283810551	6.78E-10	1.31E-10	-0.80684944	7.68E-63	6.18E-64	0.635732301	0.560713253	0.169609152	-0.442565715	0.505138895	0.199261184	-1.08095549	0.007839392	0.001873641
G10116_17929	291793	Abhd3	-0.498476764	3.34E-11	5.27E-12	1.109777621	1.18E-62	5.77E-64	-1.648622793	1.41E-165	3.31E-167	-1.150146028	8.16E-95	2.00E-96	-0.327670622	1.58E-09	3.12E-10	-1.437448243	2.28E-116	1.05E-117	0.790816378	0.260892469	0.034282378	-0.671988611	0.175167846	0.031383788	-1.463695631	1.69E-11	4.87E-13
G10116_27628	29589	Pou3f4	-0.520007059	0.180609079	0.105625	-0.593374741	0.100625166	0.057028	-0.692741594	0.050086449	0.0283892	-0.172734535	0.644329386	0.551432	-0.483014293	0.205387396	0.1302596	0.110360447	0.766980948	0.713152	-0.026184146	0.992329307	0.95149645	-0.390035001	0.570136245	0.251319872	-0.366923017	0.505460233	0.322605207
G10116_5660	364535	Tmem161a	-0.376267929	0.000402801	0.000125697	0.370837695	0.000484294	0.000169669	0.011705501	0.95191423	0.929554	0.38797343	0.000687367	0.00024203	0.326177568	0.001698023	0.000630196	-0.044660127	0.82119723	0.775352	0.054875798	0.954353655	0.775950333	0.071091355	0.88607642	0.647039948	0.013277676	0.966989742	0.935863147
G10116_2436	100361997	Ect2l2	2.415037499	0.030875885	0.0141464	1.485426827	0.132640997	0.0785148	1.192645078	0.163107081	0.10589	-1.222392421	0.526377738	0.40616	0.637429921	0.600850837	0.47971	-0.847996907	0.377424016	0.295008	1.576300843	0.341301307	0.059463533	1.185244359	0.504226487	0.198561599	-0.395406632	0.857646536	0.724409304
G10116_2473	499095	Zfp94	0.026291298	0.878635613	0.82283	-0.042614344	0.829346786	0.778152	-0.528509232	0.000502601	0.000202342	-0.55480053	0.001354066	0.000500716	-0.104264814	0.730273078	0.650972	-0.06165047	0.554669307	0.460858	0.110983972	0.850601886	0.483558098	-0.296694459	0.315389389	0.087437074	-0.410749999	0.038988349	0.012680879
G10116_615	85497	Klf15	-0.229048062	0.083696285	0.043592	0.908077511	4.99E-14	8.02E-15	-0.980202845	9.28E-19	1.49E-19	-0.751154783	1.13E-11	1.91E-12	-0.109624491	0.31594708	0.21542	-1.017702002	1.53E-18	2.95E-19	1.115755992	0.306440338	0.047190916	-0.282614507	0.647852037	0.322247129	-1.40149933	0.011491968	0.002953605
G10116_18824	360268	Sult1e1	-2.321928095	0.615740096	0.491332	0.893084796	0.460463464	0.349292	-2.584962501	0.563876267	0.46253	-0.263034406	0.970894636	0.955756	1.700439718	0.506117376	0.387832	0.807354922	0.96553743	0.953268	0.883180264	0.913135845	0.619406886	0.621611832	0.926046958	0.733243008	-0.257906425	0.934951175	0.880560932
G10116_24835	288044	Tm4sf19	-0.232660757	0.708729518	0.610322	-1.526286593	0.003337599	0.001346124	-0.791814071	0.088552621	0.0534424	-0.559153314	0.239431993	0.1541918	-1.700439718	0.000757759	0.000265706	-0.174153125	0.682418408	0.616818	-0.498493903	0.760388101	0.350288095	-0.905211291	0.278865733	0.07026678	-0.408924801	0.436711874	0.263337371
G10116_18037	81707	Mmp14	1.12824697	4.59E-41	2.33E-42	-1.372935666	3.76E-66	1.72E-67	2.036951136	1.79E-93	7.61E-95	0.908704166	2.96E-13	4.53E-14	1.185972943	2.52E-20	2.92E-21	2.558908609	5.04E-150	1.75E-151	-0.892580869	0.552400421	0.164850938	1.223970187	0.123316964	0.017290598	2.108876665	9.60E-06	9.16E-07
G10116_25297	311166	Clp1	0.257797757	0.772825264	0.690962	0.020580877	0.638462957	0.54823	0.37926127	0.524295117	0.419178	0.121463512	0.752960599	0.678336	0.229904697	0.626807398	0.533192	0.209323819	0.296870896	0.219812	0.071317983	0.933048603	0.687050269	-0.013478296	0.985248541	0.941110296	-0.088180642	0.801346842	0.63898672
G10116_6602	288744	RGD1306556	-0.2705228	4.57E-08	9.19E-09	1.869320675	2.85E-200	4.12E-202	-0.479657397	5.50E-23	7.63E-24	-0.209134597	3.80E-05	1.12E-05	0.277590242	3.52E-06	9.28E-07	-1.591730434	1.45E-140	5.46E-142	0.953420293	0.17144011	0.015471979	-0.097978774	0.901635968	0.689309419	-1.053815861	0.002471636	0.000491436
G10116_28439	680110	Rprm	0.585806429	1.00E-09	1.76E-10	-1.034913897	2.18E-07	5.36E-08	0.571526361	3.36E-09	8.61E-10	-0.014280068	0.924945952	0.883902	-2.613096803	3.03E-70	1.24E-71	-1.578182906	6.13E-38	7.37E-39	0.485617981	0.859258758	0.499664805	0.020093546	0.988889591	0.974709867	-0.475676005	0.35541892	0.199569576
G10116_17049	303039	Wwc1	-0.079163518	0.195468835	0.1157144	0.143853392	0.014744546	0.0067528	-0.379784215	1.08E-14	2.05E-15	-0.300620697	1.03E-09	2.00E-10	-0.753187213	7.40E-58	3.54E-59	-0.897040605	6.00E-80	3.89E-81	0.378718417	0.488485007	0.126768952	-0.539325387	0.006225937	0.00027029	-0.922658056	0.000218152	3.04E-05
G10116_28157	363333	Chaf1a	-0.283792966	0.027514262	0.01243116	-0.292899046	0.022099682	0.01051162	0.586388794	3.66E-05	1.30E-05	0.87018176	7.10E-11	1.26E-11	0.49176329	0.000660468	0.000229118	0.784662336	1.42E-09	4.17E-10	-0.421623881	0.254781135	0.032601346	0.416831488	0.095168041	0.01119632	0.834891669	4.19E-05	4.75E-06
G10116_20180	679140	Exosc1	0.046126761	0.744002999	0.65687	0.103493422	0.438820147	0.329358	0.414814981	0.000586981	0.000238354	0.368688221	0.003192222	0.00125732	0.349519137	0.004888085	0.001975734	0.246025715	0.051573227	0.0310432	0.025662653	0.964358552	0.868530795	0.264256018	0.271484519	0.067401059	0.234838199	0.189224583	0.087727461
G10116_7459	81746	Pggt1b	-0.450661409	0.069101251	0.0350452	0.081207315	0.002134281	0.000829298	-0.422610719	0.077764301	0.0461576	0.02805069	0.961899457	0.93406	0.028014376	0.748011509	0.672146	-0.053192939	0.007204701	0.003746	0.198575958	0.711307211	0.293166855	-0.080881673	0.851349307	0.583759914	-0.282431025	0.150135078	0.065367737
G10116_27843	102548459	LOC102548459	-1.342392197	7.34E-05	2.07E-05	-0.55307844	0.056460096	0.029742	-0.532495081	0.214032229	0.1444938	0.809897117	0.013598548	0.00606042	0.162553013	0.643655534	0.549934	0.715631452	0.010815921	0.00577198	-0.622212056	0.474262778	0.118570518	0.017598646	0.988889591	0.967626156	0.639629309	0.078817127	0.029631071
G10116_10006	304282	Baiap2l1	-0.729910837	0.191049061	0.1127232	-0.948774677	0.058706442	0.0310584	-0.134301092	0.871331583	0.824942	0.595609745	0.275780674	0.181797	-0.682259702	0.22557717	0.1450432	0.266514975	0.581882986	0.495968	-0.753604129	0.370551487	0.070230708	-0.272539101	0.85053393	0.58250248	0.477900484	0.434361181	0.261367702
G10116_27824	89828	Chl1	-2.073687078	5.05E-284	3.27E-286	-1.145339363	6.34E-96	1.99E-97	-0.033535604	0.749511928	0.684262	2.040151474	2.34E-265	1.71E-267	0.215759329	0.005114505	0.00207628	1.361098692	2.86E-124	1.22E-125	-1.560289544	1.92E-07	3.50E-10	0.055384483	0.938682959	0.805170609	1.61427857	1.04E-13	2.22E-15
G10116_3833	296086	Ndufaf1	0.20132072	0.187945787	0.1106132	0.080457024	0.644232665	0.555154	0.09938655	0.512268155	0.407534	-0.10193417	0.580109778	0.458958	0.285276816	0.074480851	0.0400732	0.204819792	0.196622404	0.1368558	0.175568987	0.740992574	0.325658633	-0.02251712	0.970784616	0.906819539	-0.20163068	0.422658658	0.25202621
G10116_6921	25314	Emp1	-0.195971468	0.008994115	0.00362206	-2.031101217	2.17E-161	3.96E-163	2.268048542	5.38E-96	2.25E-97	2.46402001	5.63E-121	1.06E-122	1.162520965	9.76E-18	1.25E-18	3.193622183	7.71E-266	1.36E-267	-1.749428101	0.055978646	0.002294974	1.260285096	0.099494679	0.012171639	3.001434758	6.01E-15	1.06E-16
G10116_17982	294207	Ppp1r11	-0.137402555	0.010602777	0.00433566	0.032612507	0.553584504	0.437002	-0.092276199	0.093350889	0.0567378	0.045126356	0.485957982	0.36755	0.325319693	2.50E-11	4.43E-12	0.292707186	1.69E-09	4.96E-10	-0.08626813	0.909016673	0.604803342	0.023140989	0.948638515	0.859066243	0.107486859	0.545705461	0.357175859
G10116_2103	289590	Ociad1	0.037279045	0.403770203	0.28597	0.092312856	0.014123696	0.0064357	-0.10060199	0.007435208	0.00358214	-0.137881035	0.000240959	7.91E-05	0.080536434	0.040936576	0.0204442	-0.011776423	0.766852574	0.712788	0.177539176	0.261210937	0.034448019	-0.03127255	0.89006386	0.661409728	-0.211867822	0.015197526	0.00416396
G10116_5569	171090	Giot1	-0.56828376	4.62E-05	1.27E-05	0.066831508	0.41008283	0.303444	-0.949373927	3.80E-09	9.78E-10	-0.381090167	0.123183177	0.0701066	-0.097555309	0.638053978	0.54409	-0.164386818	0.150989406	0.1016738	-0.063118623	0.954353655	0.802658829	-0.508503079	0.192608001	0.036738541	-0.44717332	0.045714545	0.015340467
G10116_6109	192262	C1s	0.747732025	1.22E-15	1.50E-16	0.388423507	0.000114111	3.66E-05	2.305927616	4.17E-80	2.01E-81	1.558195591	1.67E-28	1.39E-29	2.348159636	3.23E-67	1.38E-68	1.95973613	4.69E-42	5.21E-43	0.286215877	0.82202305	0.428653382	1.866189935	3.22E-05	5.59E-07	1.574960158	9.77E-14	2.05E-15
G10116_17208	362556	Ttc4	-0.130005991	0.160809614	0.092298	-0.280778099	0.000375603	0.000129352	0.257981178	0.002422278	0.001077576	0.387987169	3.58E-06	9.42E-07	-0.062444772	0.570917193	0.450528	0.218333326	0.004589627	0.00231702	-0.117963422	0.690127065	0.273036132	-0.00478208	0.988889591	0.970470118	0.109189112	0.522945085	0.337514315
G10116_10412	171145	Eif2b3	0.342963172	0.005856318	0.0022659	-0.116485742	0.379465763	0.276968	0.52833931	2.82E-05	9.87E-06	0.185376139	0.243396467	0.1571088	0.425274608	0.001264114	0.00045969	0.54176035	1.03E-05	3.95E-06	-0.062623212	0.954353655	0.7927144	0.267336502	0.474009491	0.177520817	0.326425032	0.182875135	0.084095594
G10116_11897	689679	LOC689679	0.102685664	0.766294647	0.68427	-0.915864665	0.016510093	0.00762406	-0.139837712	0.696176738	0.621154	-0.242523376	0.492186953	0.372892	-1.647547038	1.49E-07	3.43E-08	-0.731682373	0.005796582	0.00298058	0.2881833	0.887880032	0.557191266	-0.684491015	0.45012111	0.161827517	-0.978091986	0.015044288	0.004107439
G10116_13711	362319	Tmbim7	0.485426827	0.7839887	0.703894	NA	NA	NA	-0.836501268	0.539675078	0.435546	-1.321928095	0.360164295	0.25204	-4.64385619	0.056856145	0.0293922	-4.64385619	0.04362828	0.0258434	0.128945277	0.992329307	0.951133406	-2.023005777	0.395982709	0.12913584	-2.166367783	0.171745656	0.077390328
G10116_29796	689765	B3glct	0.051093848	0.67327394	0.572008	-0.298015475	0.002788966	0.001106618	0.024210554	0.836801201	0.785086	-0.026883294	0.83688966	0.777364	-0.315986995	0.001743847	0.000648882	-0.01797152	0.879357792	0.842188	0.13226758	0.890417113	0.565951701	-0.175882786	0.496933887	0.193027128	-0.312537165	0.265888014	0.136155215
G10116_15727	500625	Atad2b	-1.744161096	0.001604768	0.00055693	-0.447458977	0.357021086	0.25366	-1.887525271	0.000424828	0.00016944	-0.143364175	0.787542065	0.718742	-0.025995209	0.971208452	0.942998	0.421463768	0.369270538	0.287614	-0.401097398	0.850117641	0.48246161	-0.753991192	0.514299897	0.206636336	-0.352190118	0.576226292	0.385908989
G10116_4470	498399	Sec14l4	-2.289506617	0.003528497	0.001302562	2.266786541	0.003489032	0.001411614	-0.152003093	0.944922356	0.916558	2.137503524	0.005617955	0.00232104	5.266786541	3.88E-06	1.03E-06	3	0.077787664	0.0486876	0.360481803	0.954353655	0.750338865	1.869320583	0.383767096	0.122139043	1.509824052	0.316688203	0.171237074
G10116_1819	500790	Cactin	-0.117152627	0.60144555	0.47138	0.074600954	0.861012409	0.813718	0.071479388	0.240562621	0.1663176	0.188632015	0.069873249	0.0371436	0.208206515	0.112296123	0.0639152	0.133605561	0.150850498	0.1015562	-0.05838335	0.939738256	0.700559662	0.075527235	0.865399219	0.607415822	0.129914903	0.493441136	0.312173973
G10116_13495	29687	C1qb	0.520666284	1.46E-46	6.35E-48	0.294415295	1.13E-13	1.84E-14	2.462493793	0	0	1.941827508	3.23E-261	2.40E-263	2.836455027	0	0	2.542039732	0	0	0.253415473	0.64701366	0.233699047	2.568222931	2.39E-24	1.10E-27	2.310086109	1.91E-20	1.78E-22
G10116_29440	108351267	LOC108351267	0.449307401	0.18725026	0.1100748	-0.178970141	0.621275981	0.531114	0.809897117	0.018327009	0.0094827	0.360589715	0.417693819	0.305146	-1.184968882	1.41E-05	3.95E-06	-1.005998741	0.000119935	5.03E-05	0.116459587	0.954353655	0.805641842	-0.489491072	0.732527755	0.415522549	-0.611581324	0.415651638	0.246368446
G10116_4639	690930	Ms4a6c	1.217591435	0.005900083	0.0022869	0.235628248	0.595454772	0.477588	3.64385619	4.37E-08	1.21E-08	2.426264755	0.009084457	0.00390214	4.604862058	6.02E-07	1.47E-07	4.36923381	8.30E-06	3.14E-06	0.384281169	0.954353655	0.7574783	2.908991889	0.224952469	0.049105415	2.520431091	0.006407244	0.001483131
G10116_4360	361574	Snrnp70	-0.311588273	1.03E-32	6.48E-34	0.059139453	0.003828578	0.001560292	-0.158491202	1.15E-08	3.06E-09	0.153097071	9.09E-09	1.89E-09	-0.185578845	1.90E-13	3.01E-14	-0.244718298	1.72E-26	2.63E-27	-0.004522475	0.992329307	0.969321979	-0.186675347	0.284929028	0.073266635	-0.185285931	0.197262054	0.092707648
G10116_2046	306274	Ercc6	-0.257258667	0.000715764	0.000232428	-0.218132683	0.007011989	0.00299294	-0.053349425	0.626436564	0.53017	0.203909243	0.006760516	0.00284146	-0.161176798	0.090058567	0.049683	0.056955885	0.418121066	0.33122	-0.129591392	0.767460104	0.360064139	-0.097865526	0.746939589	0.433319599	0.027464654	0.910337233	0.81224394
G10116_13996	100362547	Ap1g2	-0.601185748	7.72E-08	1.58E-08	0.398622	0.000431944	0.000150167	-0.759627402	1.83E-12	3.89E-13	-0.158441654	0.154916435	0.0918728	-0.04405518	0.702606765	0.616538	-0.44267718	4.69E-05	1.89E-05	0.06137417	0.954353655	0.808885632	-0.257258519	0.53763356	0.224908338	-0.320684404	0.193732853	0.090562147
G10116_15774	306505	Lonrf1	-0.267787936	0.066678071	0.0336784	0.130539576	0.364096188	0.2598	-0.809394067	1.92E-11	4.28E-12	-0.541606132	5.29E-06	1.42E-06	-0.701415721	6.77E-11	1.23E-11	-0.831955297	7.37E-15	1.64E-15	0.349680758	0.637645192	0.225666539	-0.495167151	0.277710291	0.069872918	-0.846687571	5.87E-07	4.17E-08
G10116_11301	65196	B4galt6	0.031339837	0.677930209	0.57715	0.177396251	0.005872675	0.00247352	-0.102558879	0.116060815	0.072087	-0.133898715	0.03902925	0.01939062	-0.136419198	0.032254942	0.0156271	-0.313815449	1.49E-07	4.94E-08	0.181651301	0.341852308	0.05966327	-0.211149728	0.163773217	0.027902041	-0.396511235	0.000739377	0.00012212
G10116_22610	307757	Neto2	-0.986930705	4.66E-10	8.01E-11	0.500725964	0.00129444	0.000484886	-1.228163209	4.30E-16	7.71E-17	-0.241232504	0.09581885	0.0528444	-0.593056183	3.18E-06	8.33E-07	-1.093782146	1.73E-16	3.59E-17	0.126542096	0.954353655	0.755031592	-0.633770931	0.287098503	0.074246477	-0.760901387	0.004221409	0.000913619
G10116_686	501003	RGD1563578	1.070389328	0.047739445	0.0230674	0.823122238	0.178663293	0.1100046	-0.099535674	0.90697509	0.86786	-1.169925001	0.071899247	0.0383972	0	0.931027071	0.893276	-0.823122238	0.206247909	0.1452552	1.343808919	0.211681951	0.023335942	0.267124285	0.872655104	0.626051049	-1.081733497	0.132339294	0.055863131
G10116_18104	680835	Cul7	-0.890122382	2.93E-25	2.36E-26	-0.865982652	1.23E-22	1.42E-23	-0.286881148	0.005173868	0.00242872	0.603241234	7.74E-13	1.22E-13	-0.639328204	1.48E-11	2.60E-12	0.226654448	0.006797432	0.00352268	-0.690192531	0.013228385	0.000258092	-0.424771626	0.177555841	0.032099822	0.262107704	0.173906041	0.078794957
G10116_23531	300886	Mthfs	0.560714954	0.00951159	0.00385466	-0.777607579	1.41E-05	4.11E-06	0.553519453	0.012267484	0.00614326	-0.007195501	0.950489569	0.917042	0.807354922	0.001207694	0.000437558	1.584962501	3.76E-15	8.27E-16	-0.162218702	0.917469823	0.631306009	0.510765782	0.237416286	0.053643142	0.66964653	0.136751036	0.05814266
G10116_491	298369	Osbpl9	-0.064424611	0.325249502	0.214804	-0.356159454	6.69E-11	1.28E-11	0.937734789	7.51E-49	5.78E-50	1.0021594	2.68E-56	1.18E-57	0.888301391	9.14E-40	5.98E-41	1.244460845	4.89E-89	2.87E-90	-0.331393897	0.474262778	0.118598697	0.683858037	0.014025989	0.000760788	1.010893756	8.06E-19	9.39E-21
G10116_13033	362045	Lamtor3	0.448763217	7.78E-08	1.60E-08	0.015000634	0.856667329	0.80916	0.386268575	6.33E-06	2.08E-06	-0.062494641	0.533330831	0.413718	0.190702645	0.032731315	0.01588416	0.175702011	0.04707479	0.0280952	0.172147013	0.739034937	0.323167322	0.219194121	0.472830924	0.176618366	0.042937676	0.877037961	0.754735014
G10116_20230	81728	Ndufv2	0.129525391	0.01430316	0.00601488	0.239581168	1.81E-06	4.83E-07	-0.012193579	0.844074963	0.79322	-0.14171897	0.007358737	0.00311372	0.082723627	0.134734832	0.079065	-0.156857541	0.00251576	0.001225644	0.303201107	0.111242495	0.007317324	-0.039816533	0.86708073	0.610953282	-0.346876169	0.003109342	0.000643503
G10116_21476	266766	Rcan1	0.220028768	0.000768387	0.00025139	-0.015895723	0.663444087	0.575696	0.94492153	1.66E-52	1.21E-53	0.724892762	4.44E-31	3.43E-32	0.878122173	1.46E-40	9.31E-42	0.894017896	6.99E-45	7.43E-46	-0.043841869	0.954353655	0.81958863	0.704832477	0.001803015	6.17E-05	0.744428953	1.62E-09	6.68E-11
G10116_12592	362703	Wdr43	0.057106203	0.663379045	0.561456	-0.338416218	0.00117217	0.000436366	0.588700055	1.76E-07	5.05E-08	0.531593851	4.36E-06	1.16E-06	0.415037499	0.000561619	0.000193115	0.753453717	1.76E-12	4.40E-13	-0.376242527	0.504523535	0.135237343	0.340528543	0.273435226	0.068277754	0.712966267	0.003054557	0.000629862
G10116_17355	100363193	LOC100363193	-0.798366139	0.335610202	0.223408	0.696607857	0.442573001	0.332548	-0.902702799	0.257317718	0.1790168	-0.10433666	0.926864135	0.88623	-0.20029865	0.739931901	0.662036	-0.896906507	0.224938013	0.1603676	0.29079218	0.929159998	0.666769688	-0.493334315	0.745807015	0.431091886	-0.786111373	0.327498941	0.178796269
G10116_29246	297453	Hdac11	0.14449923	0.000559506	0.000178572	0.505003264	1.09E-33	9.24E-35	-0.454930698	3.23E-37	3.08E-38	-0.599429929	4.78E-60	1.92E-61	-0.300767332	7.99E-16	1.12E-16	-0.805770597	6.61E-93	3.71E-94	0.469826437	0.298626043	0.044885463	-0.211784722	0.551544243	0.236630714	-0.684741526	0.000211959	2.94E-05
G10116_16660	308341	Ssc5d	-0.917113455	1.24E-56	4.43E-58	-1.191573565	1.63E-79	6.28E-81	1.552861658	1.95E-65	1.15E-66	2.469975113	3.64E-226	3.21E-228	1.041087192	1.71E-26	1.60E-27	2.232660757	2.17E-188	5.90E-190	-1.174506085	0.000479567	3.45E-06	1.066335395	0.000932399	2.85E-05	2.234820388	6.57E-83	2.01E-86
G10116_13532	289786	Nacad	-0.426228717	1.31E-23	1.11E-24	0.223092079	3.01E-08	6.88E-09	-0.390028075	2.33E-19	3.66E-20	0.036200642	0.481445477	0.36352	0.637857449	1.32E-50	7.15E-52	0.41476537	6.06E-21	1.09E-21	-0.002980938	0.996030011	0.989215839	0.088579815	0.907450224	0.700930425	0.089476377	0.808512106	0.647781936
G10116_13086	117539	Il10ra	1.40343088	8.35E-25	6.81E-26	-0.412901755	0.03445831	0.01715468	2.251427786	2.22E-45	1.81E-46	0.847996907	8.73E-05	2.69E-05	1.435095152	1.83E-15	2.60E-16	1.847996907	3.42E-25	5.39E-26	0.174653096	0.940513447	0.702584945	1.629382986	0.001746899	5.94E-05	1.448382872	6.97E-05	8.38E-06
G10116_13850	83513	Mmp24	0.08846603	0.176489421	0.1027198	0.380744322	1.03E-10	1.99E-11	-0.05004861	0.456015188	0.355828	-0.138514641	0.024833172	0.01171974	-0.06024516	0.365274781	0.26148	-0.440989482	2.58E-14	5.88E-15	0.462295411	0.130368375	0.009553168	-0.078959734	0.698982144	0.376707166	-0.545332573	0.002966687	0.000607971
G10116_16102	25342	Oxtr	-2.20511443	2.38E-12	3.51E-13	-2.297680549	2.99E-16	4.35E-17	0.584962501	0.307052354	0.219532	2.790076931	1.97E-15	2.69E-16	1.415037499	0.026487462	0.01251828	3.712718048	5.31E-25	8.41E-26	-3.00174577	7.01E-06	2.27E-08	0.386729419	0.813049499	0.523267378	3.386596801	1.29E-07	7.94E-09
G10116_23391	294091	Ifit2	0.543284469	0.004670063	0.001768048	-0.234465254	0.192613935	0.1204624	0.55055247	0.004100617	0.001893318	0.007268	0.981199939	0.976432	0.57501284	0.003445276	0.001352198	0.809478094	4.99E-06	1.86E-06	0.00831917	0.993188713	0.979417404	0.294577047	0.588372973	0.268120248	0.283012753	0.461289452	0.283717057
G10116_9970	29412	Adra1a	-1.503766418	4.36E-11	6.94E-12	-1.282201817	4.07E-09	8.72E-10	-1.66862043	7.85E-10	1.93E-10	-0.164854012	0.75444008	0.680112	-1.631693551	3.82E-15	5.54E-16	-0.349491734	0.055843286	0.0338302	-0.392356777	0.846237737	0.474409222	-1.009640012	0.193517995	0.036996365	-0.619901099	0.119614048	0.049256779
G10116_20235	362960	Dmc1	0.087462841	0.860841349	0.8011	-0.471305719	0.401127299	0.295612	-0.601836319	0.065672357	0.038267	-0.689299161	0.04189434	0.020955	-0.750021747	0.246627557	0.1606628	-0.278716028	0.760623572	0.706068	-0.081435182	0.954353655	0.842082104	-0.244875723	0.89006386	0.654277282	-0.169166437	0.862585468	0.73066859
G10116_20383	361917	Zfand1	-0.225589177	0.205679269	0.1236998	0.066769012	0.710571684	0.628914	0.006736331	0.97723091	0.972002	0.232325508	0.198377997	0.1225522	0.427171255	0.010999154	0.00478352	0.360402243	0.0308616	0.01779038	0.192199589	0.785559208	0.38113535	0.181949059	0.647126675	0.321587454	-0.013200538	0.969365322	0.947645886
G10116_14754	29642	Slc38a2	-0.429236886	1.60E-26	1.24E-27	-0.259303111	1.16E-12	1.99E-13	-0.90229079	2.42E-131	7.42E-133	-0.473053903	5.90E-42	3.45E-43	-0.023630408	0.622474884	0.528774	0.235672703	9.04E-11	2.48E-11	-0.131735009	0.854758764	0.488994487	-0.485174922	0.058070434	0.005226846	-0.355333736	0.124969213	0.051976771
G10116_11022	315611	Scn4b	1.618532805	4.87E-109	9.32E-111	-0.222870531	0.000201184	6.66E-05	-0.430974899	3.04E-16	5.41E-17	-2.049507705	8.36E-197	9.20E-199	0.169402077	0.011958951	0.00523484	0.392272608	4.42E-11	1.19E-11	1.074545572	0.619361498	0.211046811	-0.367231115	0.387339018	0.124233581	-1.444491949	0.338191218	0.186989734
G10116_11157	113882	Hemgn	-0.074000581	0.996729509	0.970942	-2.237039197	0.007226077	0.0030927	0.925999419	0.429840517	0.331494	1	0.430354605	0.315958	-1.099535674	0.258682508	0.1698858	1.137503524	0.156401796	0.1057342	-0.993504595	0.749536096	0.336405737	-0.440090309	0.893312561	0.674373741	0.543152834	0.705993923	0.520576822
G10116_2173	259237	Dock9	-0.146995993	0.001200701	0.000406578	0.02383736	0.450112155	0.339162	-0.326986111	1.05E-15	1.91E-16	-0.179990118	8.42E-06	2.32E-06	0.105660065	0.001569136	0.000578752	0.081822705	0.020624879	0.01153186	0.298404926	0.721861578	0.305202939	-0.071401613	0.81852208	0.531830973	-0.372835713	0.298018565	0.15794302
G10116_16048	25122	Scnn1a	0.453856748	0.041187803	0.01953702	-1.381249186	3.21E-08	7.34E-09	3.732716121	2.86E-26	3.59E-27	3.278859373	2.91E-17	3.63E-18	2.880418384	6.92E-08	1.55E-08	4.26166757	4.22E-27	6.35E-28	-0.927202632	0.517577248	0.143434845	2.846642336	0.002638484	9.69E-05	3.765629798	6.68E-13	1.61E-14
G10116_10948	501582	Gspt2	-0.182478052	0.130799846	0.0729378	0.446819343	8.33E-05	2.63E-05	0.041105203	0.767627821	0.707044	0.223583255	0.062908996	0.0330048	-0.029258942	0.826734261	0.767606	-0.476078285	1.91E-05	7.45E-06	0.1857554	0.727586152	0.310407056	-0.056570557	0.903209906	0.691858368	-0.245806252	0.315585183	0.17028601
G10116_8050	84683	Cox4i2	0.714190336	0.011816454	0.00487518	-0.215728691	0.389297866	0.285232	0.770310422	0.005275567	0.002479	0.056120086	0.852983264	0.79664	0.728128231	0.015341811	0.0068691	0.943856922	0.000356886	0.000157532	0.093898195	0.954353655	0.808930134	0.529250033	0.471831692	0.175839102	0.430522697	0.313492102	0.168630534
G10116_20144	103693780	LOC103693780	0.818695448	3.83E-71	1.09E-72	-0.099354419	0.045822453	0.0235296	0.481660461	1.51E-27	1.82E-28	-0.337034987	1.09E-10	1.96E-11	0.53727681	6.10E-26	5.83E-27	0.636631229	2.99E-38	3.57E-39	0.339274193	0.504099953	0.134863569	0.389434931	0.222368132	0.047860257	0.045733236	0.91327838	0.816386579
G10116_2817	58967	Sfmbt1	-0.278155693	0.007163337	0.00281566	-0.109147614	0.617678106	0.527094	-0.092331881	0.157791318	0.1020506	0.185823812	0.289131198	0.1927284	-0.240707319	0.088296612	0.048574	-0.131559704	0.240339511	0.1726386	-0.017555413	0.983271786	0.920254263	-0.135513923	0.72825548	0.410623735	-0.120584146	0.56618635	0.376507444
G10116_4132	364410	Kctd9	0.422761315	0.006567908	0.0025656	-0.119654316	0.419988352	0.312412	-0.129377338	0.581087643	0.484732	-0.552138654	0.000727181	0.00025702	0.19127478	0.237270975	0.1535014	0.310929096	0.025493725	0.01449	0.086729028	0.951624501	0.722258923	-0.078900699	0.908814187	0.702772155	-0.168770573	0.628593535	0.43770828
G10116_27596	687679	LOC687679	7.832890014	0.000230583	6.95E-05	-2.36184456	4.71E-10	9.49E-11	7.832890014	0.000274121	0.000107102	NA	NA	NA	-1.349088553	0.005986844	0.00246308	1.012756007	0.000959562	0.000444374	-1.456980747	0.832603316	0.450668222	-0.717790977	0.902761917	0.691325398	0.738021884	0.839218484	0.690473959
G10116_28208	405017	Olr60	-1.584962501	0.995728375	0.991294	-1.584962501	0.984649713	0.978992	NA	NA	NA	1.584962501	0.978332271	0.970496	-4.754887502	0.105502519	0.0593882	-3.169925001	0.084383086	0.0533496	NA	NA	NA	-2.951175664	0.765488831	0.457690835	-3.092494131	0.627482768	0.436445935
G10116_6170	363237	Wdr12	0.180859164	0.026747385	0.0120549	-0.287861511	0.002109608	0.000819044	0.485964845	4.40E-08	1.22E-08	0.305105682	0.003256348	0.00128449	-0.047889012	0.548520473	0.42813	0.239972499	0.020460054	0.011431	-0.061634669	0.954353655	0.747034495	0.058417508	0.938682959	0.761450401	0.115032629	0.518863293	0.33398279
G10116_3977	681355	LOC681355	-1.157541277	0.037156114	0.0174237	0.666576266	0.018367138	0.00856294	-1.584962501	0.00119979	0.000510564	-0.427421224	0.360307423	0.252448	1.358453971	9.20E-06	2.53E-06	0.691877705	0.049735488	0.0298286	0.033037813	0.992329307	0.968494997	0.312328987	0.90821929	0.701985885	0.285943923	0.718458468	0.534724543
G10116_22158	288616	Tmem248	0.139554911	0.249823497	0.1562622	-0.112831677	0.113168312	0.065294	0.568880798	1.11E-08	2.95E-09	0.429325886	2.12E-05	6.08E-06	0.648829175	1.72E-08	3.67E-09	0.761660852	3.10E-14	7.11E-15	-0.105932531	0.86902995	0.520943304	0.253000198	0.171092239	0.030211341	0.355616249	0.04303976	0.014296081
G10116_10525	100912609	LOC100912609	3.169925001	0.119107252	0.0652684	NA	NA	NA	-0.91753784	0.415542194	0.318088	-4.087462841	0.013773743	0.00614806	-5.321928095	4.34E-05	1.28E-05	-5.321928095	2.27E-05	8.91E-06	4.709478513	0.482374431	0.123031486	-0.907720621	0.869141415	0.616122931	-5.620588666	0.064522713	0.02324327
G10116_19809	300117	Phf21b	0.373871755	0.000925693	0.00030791	-0.823296466	6.38E-08	1.50E-08	0.169167482	0.158466528	0.1025636	-0.204704273	0.099636874	0.055248	-1.452126818	7.32E-31	6.02E-32	-0.628830352	8.42E-10	2.44E-10	0.41986955	0.732434993	0.31546692	-0.428433896	0.518987759	0.209881045	-0.854970851	0.024587898	0.007309476
G10116_18070	362605	Tmem54	-0.644519345	0.283235219	0.1811402	0.649813645	0.37895871	0.276518	1.488747185	0.06971419	0.0409728	2.133266531	0.002479302	0.00095759	1.86393845	0.028161146	0.0134072	1.214124805	0.21158322	0.1498002	-0.399609795	0.86902995	0.520533049	0.953586425	0.507425436	0.201185325	1.348243771	0.136510302	0.058019481
G10116_23991	360481	Dnaja3	-0.088118211	0.531318082	0.403404	0.021222059	0.561146629	0.444776	-0.169639234	0.002842496	0.001279724	-0.081521024	0.034722294	0.01698754	0.143044167	0.162598992	0.098043	0.121822108	0.451147773	0.36206	0.078573742	0.849314072	0.480893738	-0.030095606	0.938682959	0.766806227	-0.111389892	0.438444702	0.264917363
G10116_28611	100359478	Tstd1	0.13909561	0.765199057	0.682886	-0.012881291	0.951180375	0.921948	-0.640457613	0.054010214	0.0309022	-0.779553223	0.023154951	0.0108659	-0.538950103	0.200575567	0.1257594	-0.526068812	0.207843044	0.146898	0.212273372	0.890417113	0.565482571	-0.429649811	0.560652055	0.243283922	-0.645626143	0.130669111	0.054959442
G10116_12358	140908	Cdk5	0.013351807	0.890854023	0.838712	0.318009773	2.59E-06	6.99E-07	-0.391590115	9.20E-10	2.28E-10	-0.404941922	3.92E-10	7.37E-11	-0.027977229	0.727400042	0.647516	-0.345987002	2.01E-07	6.72E-08	0.367351995	0.141622555	0.011081195	-0.160740095	0.498208232	0.193996206	-0.531044976	3.83E-05	4.30E-06
G10116_26058	365179	Zfp524	-0.318628448	0.051409563	0.025067	-0.463647444	0.002366242	0.00092604	0.045658717	0.824588784	0.771334	0.364287165	0.027211762	0.01297016	0.188584457	0.340403048	0.235172	0.6522319	1.87E-05	7.28E-06	-0.310990753	0.469844301	0.116097948	0.045307249	0.938682959	0.818292613	0.352442847	0.13680014	0.058170494
G10116_3055	80900	Slco1a5	1	0.621015359	0.508744	-1	0.621361974	0.52123	1	0.629779452	0.53893	NA	NA	NA	NA	NA	NA	1	0.611875731	0.53165	-0.420725084	0.959413779	0.856485741	1.749270127	0.89006386	0.664798082	2.157947903	0.762530973	0.589198054
G10116_1211	290361	Dok2	1.271302022	2.29E-06	5.41E-07	-0.951905712	0.000113296	3.63E-05	2.321928095	1.15E-14	2.19E-15	1.050626073	0.004568633	0.001852386	0.886343218	0.363980845	0.257088	1.83824893	5.01E-07	1.73E-07	-0.778289426	0.655696602	0.241692847	0.849106886	0.395982709	0.129132938	1.62020354	0.008622417	0.002098056
G10116_1522	360463	Mpv17	0.154590888	0.64772308	0.544222	0.122782018	0.106671047	0.060983	-0.098915026	0.097392951	0.0594134	-0.253505914	0.028138317	0.01344034	0.137503524	0.652971288	0.560024	0.014721506	0.276343433	0.202262	0.180505093	0.534362036	0.154326724	-0.065817346	0.883892871	0.64349489	-0.249507521	0.166390188	0.074501175
G10116_13225	108348213	LOC108348213	2.392317423	0.003973629	0.00148437	3.906890596	0.184779194	0.1148222	5.977279923	0.000147236	5.56E-05	3.584962501	0.380493138	0.272788	3.906890596	0.20569753	0.1301592	NA	NA	NA	1.308699465	0.862898888	0.505488405	4.901577497	0.323207581	0.091669744	3.57625947	0.440977516	0.266784109
G10116_24469	315088	Zfp707	0.378511623	0.064263522	0.0322476	0.526956897	0.004174916	0.001712882	-0.34283299	0.052875777	0.0302022	-0.721344614	6.86E-05	2.09E-05	0.070759297	0.721452345	0.640562	-0.4561976	0.014772062	0.00805756	0.554020448	0.058500499	0.002454743	-0.11808264	0.803657911	0.506228544	-0.674838941	0.000793694	0.000132368
G10116_15712	155918	Lcp2	0.845842314	2.77E-24	2.30E-25	-0.499170588	7.31E-08	1.73E-08	2.802462767	3.77E-128	1.20E-129	1.956620453	1.54E-46	8.03E-48	2.127687997	5.88E-50	3.20E-51	2.626858586	9.99E-92	5.69E-93	-0.131368946	0.954353655	0.754899907	2.166247894	4.43E-06	5.66E-08	2.290511143	1.38E-19	1.44E-21
G10116_29148	368153	RT1-CE7	1.013339587	6.93E-18	7.62E-19	-0.378028736	0.002127199	0.00082621	2.168194113	1.23E-51	9.07E-53	1.154854526	5.19E-11	9.17E-12	1.263931325	7.39E-16	1.03E-16	1.641960061	2.72E-30	3.79E-31	0.097096437	0.954353655	0.779623608	1.724252007	1.63E-05	2.61E-07	1.622038734	3.19E-06	2.70E-07
G10116_578	499429	Tbata	0.900464326	0.311404675	0.203118	0.186413124	0.731658684	0.65776	-0.668378509	0.29026071	0.205756	-1.568842835	0.026545038	0.01260418	0.874469118	0.230978753	0.1489488	0.688055994	0.392420181	0.308044	0.32321019	0.930959963	0.682858591	-0.287978387	0.89006386	0.668273018	-0.611628292	0.524786671	0.339160776
G10116_18713	286912	Krt20	-3.169925001	0.358861339	0.243528	-3.700439718	0.212789513	0.1358398	NA	NA	NA	3.169925001	0.381972549	0.272788	NA	NA	NA	3.700439718	0.201872533	0.1413258	-4.027774952	0.352180615	0.063643444	-1.077507958	0.938682959	0.791730231	2.949115918	0.225289259	0.109365677
G10116_16852	292746	Fcgbpl1	0	1.000755706	0.978578	-2.584962501	0.082405854	0.0453558	1.584962501	0.120540212	0.0753852	1.584962501	0.125904455	0.0722806	0	0.610740892	0.510214	2.584962501	0.018035886	0.00998648	-1.221786579	0.653553494	0.23900738	3.549120713	0.447529666	0.159426846	4.764020403	0.022499644	0.006594861
G10116_14316	303351	Rhot1	-0.043963639	0.580808315	0.450556	0.274366384	7.27E-06	2.06E-06	-0.246253419	4.27E-05	1.53E-05	-0.202289781	0.00100317	0.000362442	-0.027946541	0.697951951	0.611408	-0.302312924	4.74E-07	1.63E-07	0.182235311	0.439739565	0.100350459	-0.153505922	0.360642108	0.11013339	-0.338813159	0.001975849	0.000382333
G10116_21440	308537	Uri1	-0.186011986	0.031265088	0.0143529	-0.004371806	0.883570496	0.840766	-0.095438817	0.291473402	0.206756	0.090573169	0.360317757	0.252436	-0.130720929	0.096248862	0.053582	-0.126349123	0.121681738	0.080017	-0.013131604	0.98277924	0.916440521	-0.142758043	0.548259677	0.234023913	-0.132625811	0.425709942	0.254495097
G10116_24441	500227	LOC500227	-0.271027197	0.047174304	0.0227268	-0.063153729	0.974558682	0.952468	-0.09085343	0.367147161	0.27289	0.180173766	0.360951758	0.252938	-0.115908968	0.862951782	0.811712	-0.052755239	0.892112794	0.856064	-0.050673947	0.954353655	0.804721816	-0.029931528	0.958277542	0.88018729	0.016574477	0.96843883	0.938447513
G10116_23911	294708	Sgtb	0.273197648	1.20E-14	1.55E-15	0.397162913	3.44E-23	3.90E-24	-0.857783307	1.11E-99	4.53E-101	-1.130980955	1.37E-182	1.63E-184	-0.923716415	7.06E-134	1.48E-135	-1.320879328	3.24E-266	5.70E-268	1.008371843	0.05349746	0.002123714	-0.674906595	0.059769724	0.005493614	-1.686327933	8.19E-12	2.28E-13
G10116_5052	100909408	Zfp397	-0.382300713	0.000316228	9.74E-05	-0.335603032	0.341022471	0.240064	-0.424256029	0.001656577	0.0007178	-0.041955316	0.728876036	0.64648	-0.353636955	0.064510052	0.0339908	-0.018033923	0.417016973	0.330168	-0.089259673	0.945832041	0.712699861	-0.405071372	0.122031404	0.016917914	-0.319369041	0.254630744	0.128340375
G10116_28878	108349728	LOC108349728	NA	NA	NA	-0.847996907	0.731190474	0.656838	-2	0.558737197	0.46253	-2	0.582657645	0.47093	-1.765534746	0.191226012	0.1184652	-0.91753784	0.329807381	0.250056	-0.758340563	0.956522324	0.851020886	-2.80762119	0.505326206	0.199412866	-2.049884387	0.502570846	0.320122167
G10116_18724	301665	Srbd1	-0.430538593	0.000343255	0.000106132	-0.038611449	0.746412919	0.674762	0.0330288	0.757642052	0.696468	0.463567393	9.23E-05	2.85E-05	0.102707048	0.47833251	0.360758	0.141318497	0.249445324	0.1801078	-0.083567993	0.903496379	0.595264604	0.113042404	0.749664009	0.437649787	0.19336762	0.317340974	0.17179822
G10116_28342	84469	Maged1	-0.290953213	2.49E-35	1.47E-36	-0.070406129	0.006699002	0.0028484	0.243092744	1.86E-20	2.82E-21	0.534045957	1.73E-103	3.80E-105	0.037892583	0.193907632	0.1209148	0.108298712	1.50E-05	5.78E-06	-0.144120858	0.538451424	0.156708383	0.073806794	0.801651772	0.50373658	0.214215309	0.150437415	0.065545543
G10116_4152	290501	Tmtc4	-0.867601464	2.10E-14	2.76E-15	-0.235488079	0.352055449	0.249668	-0.216999163	0.116731919	0.0725538	0.650602302	1.14E-08	2.40E-09	-0.056189941	0.828477779	0.769668	0.179298138	0.211454083	0.1496638	-0.219555073	0.717617995	0.300454534	-0.096627808	0.865547033	0.608279668	0.12028768	0.660159458	0.469461423
G10116_6889	683758	Klrb1c	2.584962501	0.369191024	0.256586	-0.304854582	0.960748265	0.934058	-1	0.495875072	0.392874	-3.584962501	0.097274101	0.053808	2.087462841	0.07754715	0.0420092	2.392317423	0.077701857	0.0486876	-0.189031285	0.974527752	0.89557136	0.334548813	0.938682959	0.787622696	0.527972649	0.848031003	0.711587062
G10116_9216	499770	Spout1	-0.041096019	0.954270598	0.913898	0.255639746	0.008326689	0.00361862	-0.044270267	0.384162631	0.290676	-0.003174248	0.460258057	0.344106	0.147397519	0.087155817	0.0478998	-0.108242227	0.460455527	0.370558	0.123611171	0.764993357	0.357721589	0.042558839	0.938682959	0.788310791	-0.084371759	0.760465345	0.58562366
G10116_5090	364152	Phox2b	NA	NA	NA	NA	NA	NA	NA	NA	NA	NA	NA	NA	NA	NA	NA	NA	NA	NA	-1.674316962	0.929159998	0.678693102	NA	NA	NA	1.55842658	0.841463284	0.699790026
G10116_8422	294924	Mecom	-0.462971976	0.020486904	0.00897266	-1.621031755	9.90E-17	1.40E-17	-0.31410859	0.047950644	0.0270452	0.148863386	0.784681819	0.715126	-0.15565087	0.589627891	0.467848	1.465380885	3.10E-14	7.10E-15	-1.112153863	0.054184168	0.002185709	-0.377532696	0.413562689	0.139155876	0.733078844	0.085148943	0.032518106
G10116_8229	303666	Cd300c2	1.928483126	2.24E-12	3.30E-13	-1.829993174	2.67E-17	3.70E-18	10.32080055	4.79E-33	5.02E-34	8.392317423	1.09E-08	2.29E-09	4.351021006	1.09E-11	1.90E-12	6.18101418	6.61E-48	6.67E-49	-1.352420166	0.631173466	0.219628501	5.683959655	0.002289308	8.21E-05	7.026828097	1.32E-08	6.61E-10
G10116_24627	100364523	LOC100364523	-2	0.614230129	0.491332	NA	NA	NA	NA	NA	NA	2	0.631389896	0.52994	NA	NA	NA	NA	NA	NA	-0.822997396	0.954353655	0.840157773	NA	NA	NA	0.703841732	0.924346182	0.863052136
G10116_16918	303090	Irgm	0.204358499	0.371174208	0.25578	0.200366115	0.320562178	0.22049	1.268488836	3.43E-09	8.80E-10	1.064130337	2.05E-06	5.28E-07	1.314022897	1.09E-09	2.13E-10	1.113656782	5.33E-07	1.84E-07	0.277829859	0.489850155	0.127603633	1.151717953	3.59E-05	6.39E-07	0.870555128	0.000924139	0.000158323
G10116_16963	57341	Parva	0.152186514	0.000172625	5.12E-05	-1.522791162	1.61E-58	8.39E-60	1.571817125	1.53E-57	1.04E-58	1.419630611	3.59E-33	2.61E-34	0.397421956	6.81E-08	1.52E-08	1.920213118	3.38E-103	1.75E-104	-0.541912513	0.489610015	0.127358648	0.681222846	0.199407055	0.038884734	1.21636739	2.14E-07	1.39E-08
G10116_1667	81653	Dbn1	-0.146079248	7.04E-08	1.44E-08	0.340116666	1.32E-30	1.20E-31	0.098716161	0.001818618	0.000794046	0.244795409	4.84E-18	5.81E-19	-0.165823036	3.53E-08	7.72E-09	-0.505939702	2.94E-67	2.25E-68	0.083255275	0.92184487	0.638139205	-0.118944003	0.623440981	0.300123151	-0.206302593	0.411726133	0.242932028
G10116_27748	290670	Tssk6	0.402098444	0.620772907	0.504234	-1.565597176	0.084446115	0.0466212	1.887525271	0.055418873	0.0317912	1.485426827	0.210922747	0.1316986	0.058893689	0.567146145	0.446642	1.624490865	0.012153353	0.00654128	-0.404175506	0.878239196	0.538568515	0.990008584	0.540853904	0.2283371	1.390971409	0.189009013	0.087598685
G10116_807	361465	Echdc1	-0.059541946	0.485433982	0.358272	0.083036035	0.591327228	0.48472	-0.244510827	0.016388038	0.00839614	-0.184968882	0.144596296	0.0848568	0.536141575	6.21E-07	1.52E-07	0.45310554	1.06E-05	4.04E-06	-0.024370931	0.964325447	0.867381197	0.069007731	0.91918731	0.721359446	0.090463511	0.811251689	0.650692748
G10116_20951	362279	Pard6b	0.301169535	0.210071383	0.1267868	-0.546143252	0.040411227	0.0204932	0.823122238	0.000510762	0.000205764	0.521952703	0.052600087	0.0269896	-0.224215157	0.485511092	0.368068	0.321928095	0.226763655	0.1618018	0.214845212	0.881901892	0.545686013	0.211917571	0.828808635	0.548074875	-0.009823725	0.983904179	0.972896861
G10116_17569	498888	Siglec15	-0.385653692	0.485769296	0.358674	-0.013674937	0.976645454	0.968614	1.121306296	0.082519123	0.0493066	1.506959989	0.010424505	0.00452506	3.0138058	0.001300312	0.000474036	3.027480736	0.00081492	0.000374444	-0.197644398	0.929159998	0.66530026	1.548002197	0.182701108	0.033695683	1.741418631	0.034436231	0.010928885
G10116_15495	303469	Dlx4	0.959358016	0.123347101	0.068213	-0.470629825	0.397967598	0.292738	0.843880798	0.149110477	0.0958858	-0.115477217	0.934991792	0.896298	0.106915204	0.837116935	0.781948	0.577545029	0.256040163	0.1853868	-0.090558666	0.971773691	0.888076009	0.045517394	0.98500954	0.940721757	0.133238687	0.923706211	0.830231746
G10116_22183	287541	Ift20	0.582225075	8.18E-14	1.11E-14	0.15371153	0.104584647	0.0596138	0.30067003	9.71E-05	3.60E-05	-0.281555045	0.00138723	0.000513572	-0.08668483	0.255067344	0.1670204	-0.24039636	0.00222328	0.001074404	0.481453874	0.046397402	0.00167381	0.106529657	0.788746281	0.486186558	-0.379591892	0.005853017	0.001332983
G10116_5325	292850	Klk10	-2.893084796	0.071890818	0.0366772	5.727920455	0.007503312	0.00322678	2.807354922	0.623888923	0.53893	5.700439718	0.021191733	0.00985862	2.727920455	0.046142977	0.0233356	-3	0.555996988	0.469322	0.876238082	0.929159998	0.667840508	3.360577389	0.325684869	0.09285704	2.484551285	0.664818602	0.475295434
G10116_4900	308998	Zfp629	-0.202371624	0.120445213	0.066257	0.020715977	0.69140191	0.607938	-0.228682901	0.050833587	0.0288698	-0.026311277	0.778834328	0.708466	0.041733758	0.718480296	0.633388	0.021017781	0.980983043	0.977332	0.02154952	0.958258275	0.854580101	-0.125879892	0.580134674	0.261592004	-0.150563237	0.292338389	0.154196515
G10116_9959	64440	Syt4	0.062380475	0.106438449	0.0570734	-0.768311831	6.01E-109	1.67E-110	-0.117655967	0.00068394	0.000280434	-0.180036442	1.79E-07	4.16E-08	-0.974939499	1.15E-182	1.56E-184	-0.206627667	5.36E-12	1.37E-12	-0.084947807	0.946534732	0.714086178	-0.447893935	0.205423894	0.041253453	-0.367422432	0.037737861	0.012185884
G10116_26400	365564	Atoh7	1.301890342	0.209968641	0.126658	-0.934411658	0.493373487	0.379302	1.636309381	0.12510313	0.0787074	0.334419039	0.848935181	0.791998	-0.756074417	0.609287313	0.48801	0.178337241	0.895222074	0.859952	0.712330903	0.844275134	0.471429843	0.736630483	0.778848644	0.47285669	0.016377533	0.992573378	0.987515243
G10116_5327	290706	Hpf1	-0.136297849	0.21799263	0.1330816	-0.016655401	0.893768845	0.852402	-0.207910318	0.040336099	0.0223382	-0.071612469	0.54387363	0.423058	-0.114148949	0.287534561	0.1920486	-0.097493547	0.338396631	0.25718	-0.015372274	0.976508063	0.900706781	-0.18813032	0.324433459	0.092267164	-0.175518031	0.231638018	0.113469058
G10116_24619	286985	Vom2r31	-0.415037499	0.643582539	0.540436	0.398549376	0.529790833	0.41403	-0.530514717	0.441261329	0.342592	-0.115477217	0.796105675	0.730426	0.770518154	0.233846381	0.1510482	0.371968777	0.60629702	0.520968	0.240931519	0.929159998	0.667274135	0.105647889	0.947780836	0.857714101	-0.137586191	0.909977001	0.81173743
G10116_2685	116777	Cdh3	-1.099535674	0.267874289	0.1691576	1.064130337	0.242216288	0.1586472	-2.402098444	0.000635965	0.000259538	-1.30256277	0.038720565	0.01922692	-0.798366139	0.190152778	0.117485	-1.862496476	0.005948902	0.0030608	0.671556856	0.813655384	0.419841677	-1.301291361	0.186225936	0.034919155	-1.975468696	0.002908635	0.000594595
G10116_2706	363653	Efcab5	-2.584962501	0.031904805	0.01469732	1.584962501	0.459983981	0.349292	-2.321928095	0.044232779	0.0247376	0.263034406	0.901712851	0.855344	1.584962501	0.50537651	0.387832	0	0.962272678	0.953268	-0.375862603	0.954353655	0.803834251	-0.30306333	0.942563846	0.846164721	0.072028194	0.972727326	0.955038906
G10116_24110	288666	Vps29	-0.240225648	4.81E-05	1.33E-05	0.651073044	1.48E-34	1.23E-35	-0.017221944	0.763679412	0.702876	0.223003705	0.000299599	9.98E-05	0.438083328	8.44E-17	1.12E-17	-0.212989716	0.000393646	0.000174638	0.341160051	0.492659473	0.129549993	0.145002624	0.695556528	0.372339924	-0.198897604	0.372899639	0.212905158
G10116_5557	680663	Radx	-1.584962501	0.270057103	0.1712662	-1.584962501	0.296104441	0.201248	-1.584962501	0.330730459	0.24177	0	0.901865159	0.855344	0	0.993219115	0.980946	1.584962501	0.288133294	0.212316	-1.07293001	0.665413659	0.250251367	0.064402773	0.988889591	0.959517297	1.132994723	0.424658321	0.253616504
G10116_676	313429	Pars2	0.154861129	0.489841612	0.362408	0.04699748	0.766173258	0.697876	0.624032065	0.001635909	0.000708494	0.469170936	0.027181514	0.01295284	0.308122295	0.165736154	0.1002006	0.261124816	0.276378841	0.202332	-0.000786193	0.999041467	0.997505316	0.330929535	0.449012451	0.160397023	0.326970398	0.284543509	0.148816368
G10116_11997	25205	Il6st	0.212457533	3.87E-08	7.72E-09	-0.704317659	9.54E-92	3.14E-93	0.849534259	8.07E-94	3.41E-95	0.637076726	1.22E-49	6.01E-51	0.708682999	5.33E-55	2.68E-56	1.413000657	1.86E-282	3.05E-284	-0.318222996	0.579770851	0.182498928	0.619879206	0.00763046	0.000341446	0.933961743	5.50E-06	4.94E-07
G10116_4817	102546754	LOC102546754	5.209453366	0.019249309	0.00837348	0	0.640046078	0.550028	5.209453366	0.020233279	0.01054482	NA	NA	NA	1.206450877	0.777019887	0.70665	1.206450877	0.418657755	0.33189	0.678796213	0.909730161	0.606083474	1.255345967	0.689132626	0.363998672	0.56819969	0.877037961	0.754846464
G10116_138	287918	Mettl23	-0.090150029	0.783692649	0.703462	0.589970621	0.00271372	0.00107433	-0.213581008	0.252559562	0.1754768	-0.123430979	0.445288248	0.329276	0.257332046	0.278936875	0.1853362	-0.332638575	0.086792346	0.055122	0.370217873	0.581349151	0.18445381	-0.029843403	0.964792163	0.89541044	-0.404647409	0.295729117	0.15650409
G10116_1551	304378	Gigyf1	-0.115773125	0.002201767	0.00078291	-0.11146043	0.007322355	0.00313738	-0.099706649	0.014409918	0.00729864	0.016066475	0.626582144	0.532998	-0.105489002	0.011966124	0.00523926	0.005971428	0.933226707	0.905738	0.061742098	0.913135845	0.614228784	-0.070806574	0.808470791	0.514820857	-0.136012367	0.155524183	0.068473347
G10116_3483	100911854	LOC100911854	-1.280107919	0.325910078	0.215534	-0.807354922	0.453219945	0.341886	-1.362570079	0.259756004	0.181005	-0.08246216	0.943609962	0.907482	-0.321928095	0.810147077	0.747048	0.485426827	0.604527012	0.534136	-0.925907491	0.678473058	0.262638849	-0.905723745	0.62553527	0.30190174	0.018335737	0.987500172	0.979314943
G10116_674	679534	RGD1560034	-0.353636955	0.36529018	0.250602	-1	0.028950333	0.01416384	-0.245112498	0.454149752	0.354178	0.108524457	0.886959947	0.837466	-1.374395515	0.001305302	0.000476204	-0.374395515	0.351615986	0.268554	0.06019627	0.984322662	0.923845314	-0.668054995	0.501490822	0.196397039	-0.736006614	0.232203412	0.113840483
G10116_1925	685045	Abracl	0.348134744	0.003401386	0.001252212	-0.381725744	0.000564367	0.000200072	0.896799583	5.22E-13	1.08E-13	0.548664839	6.56E-05	2.00E-05	0.503427725	0.00010989	3.42E-05	0.885153469	1.78E-14	4.03E-15	-0.128334172	0.914335183	0.625805047	0.438598609	0.268632676	0.066048146	0.562790943	0.016591842	0.004614329
G10116_28800	108352163	LOC108352163	1.280107919	0.209950189	0.126658	0.070389328	0.964161757	0.938444	0.91753784	0.365543166	0.2716	-0.362570079	0.756050556	0.682452	-0.067114196	0.99038899	0.970204	-0.137503524	0.935493923	0.908784	0.64012774	0.793690602	0.390952853	0.144644282	0.943240669	0.848103483	-0.50035088	0.70871585	0.523143977
G10116_8820	307415	RGD1309362	-0.832016976	3.61E-12	5.41E-13	-1.012563461	1.06E-13	1.73E-14	-0.096215315	0.591321059	0.495072	0.735801661	8.41E-10	1.62E-10	-0.136355947	0.52145657	0.402292	0.876207514	4.05E-11	1.09E-11	-0.839930896	0.003355779	4.03E-05	-0.061724994	0.938682959	0.801133421	0.772885164	0.000643987	0.000104302
G10116_29502	117284	Lrrc7	-0.781216369	4.41E-14	5.91E-15	0.784418111	2.14E-12	3.75E-13	-0.536868213	1.36E-06	4.21E-07	0.244348156	0.018353334	0.00839802	-0.407088746	1.88E-05	5.33E-06	-1.191506857	3.36E-31	4.59E-32	0.092272468	0.954353655	0.777060888	-0.404331471	0.269967433	0.066767263	-0.499553319	0.18898417	0.087577561
G10116_27620	108353166	LOC108353166	-0.912127244	2.71E-07	5.82E-08	0.133483005	0.468502191	0.357094	-0.013056153	0.95610142	0.943056	0.899071091	6.57E-07	1.60E-07	0.608641497	0.000470629	0.000159763	0.475158492	0.007159472	0.0037202	-0.219533313	0.835525595	0.456100465	0.348749074	0.574789978	0.255576732	0.567283895	0.010564295	0.002671561
G10116_5247	499420	Prmt2	-0.775277615	2.65E-28	1.91E-29	-0.716236277	5.86E-25	6.21E-26	0.200237687	0.029455425	0.0158554	0.975515303	9.96E-40	6.11E-41	-0.046329051	0.646239879	0.552868	0.669907225	3.00E-22	5.15E-23	-0.730879084	1.55E-08	2.12E-11	0.085685627	0.856945072	0.59169113	0.813389609	2.80E-06	2.33E-07
G10116_8754	309375	Marveld1	0.525373704	0.000966209	0.00032236	-1.192342468	2.54E-16	3.68E-17	0.345292088	0.030455342	0.01643438	-0.180081616	0.361774832	0.25365	0.095047209	0.695052028	0.604406	1.287389676	3.39E-18	6.62E-19	-0.337183234	0.761171629	0.352214977	0.086868722	0.938682959	0.775601123	0.418865186	0.320292354	0.173933721
G10116_28898	313743	Klhl21	-0.288326692	0.011651269	0.00480394	-0.611870374	2.93E-10	5.83E-11	0.026183932	0.860934781	0.81321	0.314510623	0.006468181	0.00270892	0.381870635	0.001874436	0.000701184	0.99374101	2.61E-22	4.46E-23	-0.537730973	0.110515252	0.007207062	0.131500483	0.761321463	0.452448497	0.66658351	0.00264331	0.000530947
G10116_10096	361734	Ms4a4a	2.807354922	0.035577692	0.01660242	0.485426827	0.770662967	0.702778	0.807354922	0.307895962	0.220234	-2	0.333758898	0.228518	2.807354922	0.063313626	0.0332046	2.321928095	0.112056003	0.072865	0.533060367	0.934262929	0.689298839	1.57265526	0.58416942	0.265269934	1.032683979	0.751704065	0.573886299
G10116_23567	311693	Cdh26	1.584962501	0.371486424	0.256586	0.459431619	0.783884496	0.718182	-1.415037499	0.694074515	0.61731	-3	0.182589979	0.1108878	0.459431619	0.663975962	0.571984	0	0.87081574	0.831692	0.802125959	0.892496125	0.574678817	-0.245651406	0.938682959	0.812224801	-1.044189184	0.615240971	0.42277224
G10116_27789	300046	Gpaa1	0.219433046	0.001272762	0.000433476	-0.039946512	0.612434836	0.521522	0.466590884	7.59E-12	1.66E-12	0.247157838	0.000921645	0.000330428	0.40686871	1.24E-08	2.62E-09	0.446815222	1.08E-10	2.98E-11	0.012935818	0.989952281	0.9354455	0.283893393	0.200615182	0.039449755	0.267119256	0.086910458	0.033306982
G10116_22762	360932	Atp10d	-0.449079073	0.003884676	0.001448464	-1.49944443	4.19E-28	4.05E-29	0.921144579	1.28E-06	3.96E-07	1.370223652	3.49E-15	4.83E-16	0.77909107	0.000381436	0.000127934	2.278535499	2.50E-48	2.50E-49	-1.151431598	0.007089643	0.000109116	0.683033612	0.075375055	0.007824895	1.830443391	2.57E-10	9.21E-12
G10116_23283	691657	Crip1	0.70132255	1.26E-06	2.89E-07	-1.359972968	7.70E-19	1.01E-19	2.081078413	4.15E-33	4.35E-34	1.379755862	2.08E-12	3.33E-13	1.617956965	2.25E-10	4.22E-11	2.977929933	1.88E-51	1.80E-52	-0.630178762	0.641016182	0.229307405	1.333793797	0.123316964	0.017301205	1.955570618	3.43E-06	2.94E-07
G10116_21709	306328	Med26	-0.119909464	0.359342243	0.245588	0.036296129	0.901774357	0.861986	0.024247546	0.983724468	0.979882	0.14415701	0.375958755	0.265522	0.275634443	0.260623821	0.1716208	0.239338313	0.305287755	0.227018	-0.156027806	0.809939323	0.413855886	0.018317077	0.975217481	0.916406665	0.170968681	0.525361755	0.339635088
G10116_21387	684961	Zmat4	0.161072603	0.064817884	0.0325842	0.515240315	3.13E-13	5.21E-14	-0.354366794	1.20E-06	3.70E-07	-0.515439396	5.07E-12	8.35E-13	0.13498451	0.071330733	0.0381036	-0.380255806	2.03E-07	6.78E-08	0.916802571	0.309230303	0.048093437	-0.118818265	0.809441419	0.5157297	-1.038364475	0.037570155	0.012120268
G10116_25883	619374	Jam2	-0.274038398	0.000114272	3.31E-05	-0.465831347	5.43E-12	9.69E-13	-0.157908526	0.038830058	0.0214252	0.116129873	0.129503715	0.0747964	-0.079282405	0.363835296	0.260216	0.386548942	8.10E-09	2.47E-09	-0.158784122	0.691961816	0.274533475	-0.151540592	0.635161854	0.30959121	0.003840699	0.985993791	0.97651742
G10116_8080	58949	Ptafr	1.804661819	4.65E-69	1.35E-70	-0.300068661	0.012719155	0.00574474	2.298399559	2.16E-90	9.54E-92	0.493737741	0.004925375	0.00201018	1.241501244	9.71E-16	1.36E-16	1.541569905	2.14E-27	3.20E-28	0.310995864	0.892496125	0.574980886	1.542836267	0.024498334	0.001558882	1.223270908	0.001318291	0.000238921
G10116_8505	362424	Tmem72	-2	0.359732566	0.243528	-0.485426827	0.825643615	0.77298	-1	0.565499357	0.46253	1	0.748338248	0.669896	1.321928095	0.506329451	0.387832	1.807354922	0.330196071	0.24935	-0.267173907	0.957959001	0.853536469	0.467868361	0.938682959	0.783627701	0.73929232	0.759233112	0.584182874
G10116_395	171158	Gpha2	4	0.213237654	0.12941	2	0.978550905	0.968492	-2.584962501	0.026442228	0.01411318	-6.584962501	0.000481965	0.000165408	-3.409390936	0.007293984	0.00305002	-5.409390936	0.004744083	0.00240004	0.478327857	0.954353655	0.784728705	-2.838835325	0.046015506	0.003744409	-3.313324813	0.007626943	0.001815496
G10116_11330	315914	Morc4	-0.382857094	0.173893515	0.1009508	0.379704426	0.201834526	0.1273994	0.102569734	0.770001119	0.709848	0.485426827	0.088228606	0.048093	0.218423519	0.491261909	0.373584	-0.161280907	0.607110794	0.536774	-0.35115448	0.774258761	0.368490795	-0.119278613	0.922564782	0.727112947	0.228306512	0.646143712	0.455504209
G10116_28357	315162	Mei1	-1.299939091	3.58E-12	5.35E-13	1.448460501	2.20E-24	2.38E-25	-0.418065192	0.078223975	0.046443	0.881873899	1.20E-06	3.03E-07	1.693572999	3.69E-29	3.18E-30	0.245112498	0.278221912	0.203844	0.03242455	0.992329307	0.95577188	0.911255059	0.33008177	0.094940644	0.882008872	0.030054211	0.009263085
G10116_29844	315714	Loxl1	-0.099403734	0.517787454	0.391072	-1.408854851	8.82E-27	8.91E-28	0.962880544	3.66E-11	8.33E-12	1.062284278	1.50E-13	2.26E-14	-0.291231298	0.11785606	0.0678804	1.117623553	6.28E-19	1.19E-19	-0.651435298	0.340563463	0.059156532	0.107269852	0.937900896	0.757862837	0.751411113	0.003946412	0.000845072
G10116_4159	291703	Ercc3	-0.095550326	0.249344286	0.1559228	-0.117411557	0.131432824	0.077668	0.188792211	0.01591471	0.00812724	0.284342537	0.000176572	5.69E-05	0.037529889	0.679477025	0.588536	0.154941447	0.036497456	0.0213788	0.035646654	0.954353655	0.750696678	0.040125779	0.912722568	0.708464185	0.000880712	0.996329067	0.994135051
G10116_28398	108353015	LOC108353015	0	0.997198415	0.986942	0.497499659	0.751594247	0.68111	-1	0.649320607	0.56882	-1	0.670982167	0.581408	2	0.332049631	0.228424	1.502500341	0.507505508	0.415168	0.62596648	0.928930469	0.655424868	1.111026092	0.809568634	0.515852298	0.488498323	0.88788311	0.782474232
G10116_2238	305577	Ahsa2	-0.519528055	0.005306628	0.00203296	-0.549809983	5.50E-08	1.29E-08	-0.40611722	1.23E-05	4.14E-06	0.113410835	0.19416497	0.1194	0.186841435	0.018655675	0.00855742	0.736651418	4.88E-16	1.03E-16	-0.427304655	0.255883689	0.032936937	-0.211152276	0.471791133	0.175778772	0.213570878	0.437529762	0.264186544
G10116_28965	682431	Iqcc	0.379236778	0.251169124	0.1573702	-0.3267026	0.301387452	0.20549	0.089730161	0.75191045	0.687538	-0.289506617	0.438679398	0.323288	0.534061602	0.130433191	0.0762686	0.860764203	0.004695489	0.00237246	0.039610327	0.974940544	0.896297738	0.145055518	0.89006386	0.655953202	0.101790943	0.877037961	0.756872301
G10116_1380	100912498	LOC100912498	-0.115872465	0.007970911	0.0031707	1.152927155	1.43E-162	2.57E-164	-0.388599423	1.57E-22	2.20E-23	-0.272726958	1.25E-11	2.11E-12	0.082305303	0.034440907	0.01686488	-1.070621852	1.82E-134	7.15E-136	0.756186194	0.17240759	0.015620382	-0.106800402	0.792348053	0.493047288	-0.8664779	0.005383019	0.001209913
G10116_17078	297076	Gimap6	-0.161589142	0.743939937	0.656696	-1.180572246	7.30E-05	2.29E-05	0.791413378	0.117364412	0.073016	0.95300252	0.052040361	0.0266496	0.343954401	0.471291747	0.35391	1.524526647	8.95E-07	3.15E-07	-0.666939508	0.634514659	0.222310758	0.220175581	0.877564458	0.634339455	0.885033686	0.215151028	0.103237483
G10116_25615	296366	Wfdc3	4.754887502	0.213163167	0.12941	0	0.97782177	0.968492	4.754887502	0.213672564	0.1452228	NA	NA	NA	3.169925001	0.607048149	0.510214	3.169925001	0.60462409	0.53165	2.348041552	0.702304327	0.284640672	2.099154063	0.680829128	0.354215443	-0.25793094	0.969365322	0.949598452
G10116_2691	304280	Tmem130	-0.067320384	0.012443609	0.00515504	0.96789867	0	0	-0.214497527	1.56E-18	2.52E-19	-0.147177142	2.73E-09	5.46E-10	0.074863815	0.00100395	0.000359336	-0.893034855	1.66E-288	2.66E-290	0.303865587	0.705405486	0.28723119	-0.085669123	0.858832747	0.595577286	-0.391236943	0.218303294	0.1051719
G10116_16493	361988	Ints3	-0.297589869	1.51E-10	2.51E-11	-0.044944032	0.295427273	0.200414	-0.045060454	0.37229487	0.277254	0.252529415	2.03E-07	4.72E-08	0.241958442	3.37E-06	8.86E-07	0.286902474	1.53E-09	4.50E-10	-0.199373584	0.445447308	0.103003906	0.037678834	0.921968603	0.725387316	0.233675114	0.123186333	0.051091164
G10116_13296	303175	Hist3h2ba	-0.343285858	0.003698926	0.001371752	-0.211469825	0.072458553	0.0393652	0.005863705	0.970363263	0.96325	0.349149564	0.003657182	0.001459006	0.240288406	0.059629904	0.0310494	0.451758231	5.92E-05	2.41E-05	-0.115083961	0.843286528	0.469698588	0.218155954	0.572325042	0.253665079	0.330694244	0.185008462	0.085308005
G10116_29991	83534	Tpp1	-0.170187677	0.005530165	0.00212534	-0.460610507	5.03E-18	6.77E-19	-0.118420493	0.062488305	0.0362378	0.051767184	0.470964582	0.353192	0.257943639	4.94E-05	1.47E-05	0.718554146	1.02E-38	1.21E-39	-0.234589384	0.418659923	0.08999926	-0.005721688	0.988889591	0.962691692	0.226002375	0.275349381	0.142540387
G10116_1871	307008	RGD1308147	-0.1376478	0.326089635	0.215428	-0.014284226	0.9451864	0.914494	-0.192843455	0.16756721	0.1094042	-0.055195654	0.776401176	0.704926	0.070604672	0.606890701	0.512062	0.084888898	0.535286535	0.441822	-0.05008796	0.947220682	0.714747679	-0.083975693	0.854851008	0.587959566	-0.037131909	0.893572218	0.79028772
G10116_22970	102555814	LOC102555814	-0.047305715	0.961527852	0.92355	-1.270089163	1.51E-05	4.41E-06	0.099535674	0.728412517	0.656152	0.146841388	0.678777941	0.590954	-0.912537159	0.006119401	0.00251958	0.357552005	0.177499501	0.12213	-0.158663988	0.952879484	0.72511231	-0.327029975	0.70798845	0.386570865	-0.174015575	0.795546926	0.632296952
G10116_896	94198	Psmb1	0.148735776	0.003426075	0.001262028	-0.203045007	3.34E-05	1.01E-05	0.329813194	2.04E-11	4.57E-12	0.181077418	0.000546484	0.000189272	0.246879209	4.17E-06	1.11E-06	0.449924216	7.46E-20	1.38E-20	-0.034527148	0.954353655	0.797506448	0.237822921	0.269807973	0.066624722	0.268354939	0.048024634	0.016284173
G10116_26483	361601	Abhd17c	-0.446379923	1.16E-05	2.97E-06	0.419486832	6.13E-06	1.72E-06	0.00269915	0.980435451	0.975714	0.449079073	1.44E-05	4.04E-06	0.492608168	2.13E-07	4.96E-08	0.073121336	0.542858706	0.449342	0.019657623	0.988308561	0.931435561	0.228022545	0.605436454	0.283191527	0.206909474	0.276749789	0.143546801
G10116_29897	64356	Nrgn	0.77596562	0	0	0.739256424	0	0	-0.289058486	2.41E-158	5.96E-160	-1.065024106	0	0	-0.638404298	0	0	-1.377660723	0	0	1.167487067	0.000944339	8.09E-06	-0.408278902	0.09152859	0.010600915	-1.580381093	7.95E-12	2.19E-13
G10116_21796	108351411	LOC108351411	-2.301169535	0.321244057	0.210694	4.807354922	0.337876298	0.234572	3.807354922	0.634540589	0.53893	6.108524457	0.126398244	0.0722806	4.807354922	0.364267962	0.2577	NA	NA	NA	-0.205716389	0.979740217	0.908545669	0.274310376	0.967832487	0.902273967	0.474422615	0.924346182	0.857879678
G10116_19675	291940	Zfp827	-0.498706767	6.79E-10	1.18E-10	-0.087872756	0.260717778	0.1727994	-0.654124525	1.16E-16	2.02E-17	-0.155417758	0.062128588	0.0325456	-0.164494038	0.031766983	0.0153669	-0.076621282	0.353876483	0.274608	0.087462608	0.954353655	0.738742424	-0.352392069	0.217211465	0.045823181	-0.441980701	0.070150859	0.025741602
G10116_18799	84590	Rab27b	-0.899786209	1.74E-14	2.27E-15	0.024700441	0.136401606	0.0812154	-0.315840765	0.02556296	0.01360832	0.583945444	4.08E-07	9.74E-08	0.37118321	0.009519689	0.00408154	0.346482769	0.321981811	0.242582	-0.037501198	0.981871585	0.914549219	-0.192269484	0.78492278	0.480148043	-0.157019879	0.768966829	0.597715692
G10116_229	297705	Aebp2	-0.021670004	0.739090877	0.651436	-0.168898391	0.04997422	0.0258828	-0.054385579	0.521779451	0.41672	-0.032715575	0.78438079	0.714726	-0.207804885	0.01026891	0.00444012	-0.038906494	0.595965518	0.510728	-0.020354496	0.958258275	0.854541998	-0.204185334	0.298911466	0.079164678	-0.187687934	0.151791912	0.066343834
G10116_8323	64042	Nmur2	-5	1.26E-05	3.23E-06	3.209453366	0.000135594	4.39E-05	-4.857980995	4.56E-05	1.64E-05	0.142019005	0.798980185	0.733618	3.209453366	0.000245302	8.02E-05	0	0.957849967	0.941604	0.104343041	0.992329307	0.952177811	-0.255862201	0.953493288	0.870411767	-0.359531001	0.880183125	0.770881971
G10116_13185	366214	Nkx2-2	-0.872764812	3.17E-06	7.61E-07	-0.074369825	0.755059095	0.685444	-0.561032484	0.000109602	4.08E-05	0.311732328	0.560312556	0.438538	0.739429634	0.002402782	0.000917206	0.813799459	0.000403495	0.000179114	-0.737114067	0.25158865	0.031823102	0.009570166	0.989535204	0.978595566	0.745333866	0.131327172	0.055309008
G10116_1254	246150	Akap9	-0.847133276	5.86E-59	2.02E-60	-0.3723511	1.79E-12	3.11E-13	-0.370319579	2.45E-10	5.84E-11	0.476813697	7.72E-21	8.37E-22	-0.199987053	0.000533668	0.000182933	0.172364047	0.00108639	0.000505592	-0.353481896	0.323577495	0.05343141	-0.282423538	0.189586314	0.035841124	0.068086017	0.797044165	0.633906471
G10116_22315	313156	Lingo2	-0.288977673	0.229435988	0.1416246	0.105143504	0.648205039	0.559158	-0.756610123	8.53E-05	3.14E-05	-0.46763245	0.01504827	0.00678044	-0.583425266	0.001444355	0.00052987	-0.68856877	0.000106982	4.46E-05	0.361588908	0.67173119	0.256094631	-0.487800035	0.335036437	0.097335255	-0.851861905	8.65E-05	1.07E-05
G10116_27678	24165	Ada	1.058893689	8.01E-06	2.00E-06	-0.831400396	0.000645943	0.000230796	2.241757746	4.23E-15	7.91E-16	1.182864057	0.001187114	0.000434542	1.729910837	4.78E-06	1.28E-06	2.561311233	2.70E-16	5.65E-17	-0.292704966	0.909730161	0.605975617	1.543333439	0.076891621	0.008132274	1.829520947	7.85E-05	9.59E-06
G10116_3531	685488	LOC685488	-0.918256851	0.16749747	0.096696	0.199308808	0.571301606	0.454632	-0.810843908	0.183026659	0.1210058	0.107412942	0.958729616	0.929958	0.399607459	0.247286152	0.1612638	0.20029865	0.586325276	0.500222	0.159607271	0.954353655	0.757565181	0.190188831	0.924462459	0.731097191	0.028610169	0.974576592	0.958123024
G10116_19633	102555217	LOC102555217	-0.27337635	0.654897276	0.55209	-0.222392421	0.728013926	0.65007	-0.503110747	0.451337745	0.351502	-0.229734397	0.796126356	0.73053	-0.021695071	0.983478727	0.959068	0.20069735	0.745928785	0.689532	0.008613771	0.994919005	0.986522016	-0.214714137	0.902761917	0.691328377	-0.226861316	0.808512106	0.647796427
G10116_23866	338458	Obscn	-0.925999419	0.003062749	0.001117314	-0.2410081	0.503980768	0.388918	-0.584962501	0.057948569	0.0333912	0.341036918	0.383841049	0.276582	-0.788495895	0.006613147	0.0027395	-0.547487795	0.049258968	0.029514	-0.481436783	0.535329685	0.155148759	-0.714558736	0.137084889	0.020732743	-0.236497064	0.617504454	0.425705969
G10116_26532	311257	Nat10	-0.045475528	0.734513151	0.646194	-0.098448488	0.429373538	0.321204	0.410145819	0.000527952	0.000213226	0.455621347	0.000112824	3.53E-05	0.250859692	0.038940606	0.01931824	0.34930818	0.001707905	0.00081545	-0.21676875	0.715808785	0.298801912	0.193945246	0.474009491	0.177459259	0.407502064	0.11658319	0.047724113
G10116_25335	365384	Olr286	-0.222392421	0.992996213	0.986942	-2.584962501	0.613116705	0.52123	-1.222392421	0.64754078	0.56882	-1	0.669496871	0.581408	NA	NA	NA	2.584962501	0.603238007	0.53165	-0.777646265	0.954353655	0.808120567	-1.00658844	0.938682959	0.803155053	-0.234563062	0.967323219	0.93668445
G10116_29206	108349753	LOC108349753	-0.05246742	1.000192019	0.976436	0.567040593	0.619827948	0.529386	0.169925001	0.891549678	0.849522	0.222392421	0.879089658	0.8275	-0.03562391	0.989729983	0.968076	-0.602664502	0.591523015	0.505254	0.432087734	0.913135845	0.620818062	-0.116432658	0.963859467	0.891822705	-0.551395797	0.710618379	0.525492625
G10116_9190	299196	Abcd4	0.064652958	0.750336667	0.663894	-0.365871442	0.018424403	0.00859158	0.413122841	0.017966612	0.00927892	0.348469882	0.058280595	0.030284	0.81331648	8.03E-06	2.19E-06	1.179187923	7.87E-13	1.93E-13	-0.190831771	0.766626687	0.359436868	0.487819948	0.194864263	0.037458897	0.675204027	0.008745199	0.002132824
G10116_17081	102554647	Pasd1	NA	NA	NA	NA	NA	NA	NA	NA	NA	NA	NA	NA	NA	NA	NA	NA	NA	NA	-0.822997396	0.954353655	0.840157773	-1.077507958	0.938682959	0.791730231	-0.25793094	0.969365322	0.949598452
G10116_15567	103690053	LOC103690053	NA	NA	NA	-2	0.625489189	0.52123	-3.321928095	0.310408772	0.22243	-3.321928095	0.334123718	0.228518	NA	NA	NA	2	0.616516012	0.53165	-0.822997396	0.954353655	0.840157773	-1.968369453	0.872645615	0.625949392	-1.148021889	0.883578485	0.776192135
G10116_9146	501116	LOC501116	-2.770241749	9.43E-44	4.45E-45	-1.711803648	4.56E-27	4.56E-28	-0.774933444	0.012882146	0.0064683	1.995308305	1.49E-28	1.24E-29	0.383914982	0.138884605	0.0818122	2.095718629	2.77E-35	3.50E-36	-2.036933548	1.11E-06	2.54E-09	-0.056350515	0.960656578	0.88484221	1.980546575	1.60E-23	1.01E-25
G10116_16345	365548	Pttg1ip	0.102955621	0.046045275	0.0221072	-0.528451354	1.46E-28	1.39E-29	0.389117292	3.64E-14	7.10E-15	0.286161671	1.53E-07	3.53E-08	0.37664669	7.48E-11	1.37E-11	0.905098044	2.92E-71	2.12E-72	-0.297668858	0.502263468	0.133984437	0.259415976	0.375170147	0.117568138	0.552953783	0.002683705	0.000540289
G10116_9736	690945	Dera	-0.071963596	0.620936848	0.516778	-0.547415547	1.10E-06	2.89E-07	1.450237399	3.22E-22	4.58E-23	1.522200994	1.23E-24	1.15E-25	1.282659452	4.69E-17	6.17E-18	1.830074999	1.73E-41	1.94E-42	-0.514906473	0.286973648	0.041592491	1.078662253	0.000286381	7.32E-06	1.58987742	8.05E-12	2.23E-13
G10116_18778	302022	LOC302022	-0.004833154	0.719000491	0.625304	0.277458989	0.222812367	0.1443406	0.364300137	0.018690158	0.0096826	0.369133291	0.067748822	0.0358334	0.065818556	0.879911362	0.832042	-0.211640434	0.142859189	0.0955762	0.190838626	0.696184324	0.278925316	0.024870769	0.96378508	0.891675538	-0.170427272	0.549282974	0.360406723
G10116_3952	29512	Padi4	4.969626351	4.06E-09	7.49E-10	3.5360529	7.42E-05	2.34E-05	3.095157233	1.97E-06	6.18E-07	-1.874469118	0.288715599	0.1922972	5.857980995	2.31E-06	5.96E-07	2.321928095	0.354156824	0.27411	3.980827131	0.053903847	0.002156193	3.735686312	0.14164248	0.021921985	-0.251357766	0.949500153	0.906093052
G10116_6764	314013	Trappc12	-0.330304812	1.67E-07	3.51E-08	0.066576838	0.445739828	0.33528	-0.075145729	0.355408587	0.262986	0.255159083	5.84E-05	1.77E-05	0.090411992	0.274578196	0.1819848	0.023835154	0.751877383	0.69647	0.043050463	0.954353655	0.76529498	0.036455814	0.926075094	0.734225904	-0.009826426	0.965750752	0.933410682
G10116_4180	363796	Iqcg	-1.50589093	0.103350132	0.0552092	2.552541023	0.000199116	6.58E-05	-1.659924558	0.03118088	0.01687428	-0.154033629	0.702584828	0.61577	2.137503524	0.00110904	0.000399264	-0.415037499	0.735691412	0.678504	0.662629538	0.824624198	0.433684683	0.519242559	0.850415371	0.582140925	-0.144186197	0.938759208	0.888610857
G10116_11142	303439	Mmd	-0.137718867	0.000945339	0.000314946	-0.144974813	0.000997202	0.000366552	-0.072380885	0.014544068	0.0073697	0.065337982	0.507103443	0.386576	-0.427165933	3.00E-30	2.51E-31	-0.28219112	9.07E-16	1.94E-16	0.071247613	0.910102582	0.606934089	-0.232795323	0.234764831	0.052712185	-0.308168486	0.052622187	0.018180277
G10116_10691	361631	Cyp2r1	-0.792767386	0.084887818	0.0442846	0.181606806	0.911465818	0.873412	-0.420108489	0.098014077	0.05985	0.372658897	0.951976901	0.918782	0.473069621	0.017145358	0.00777842	0.291462814	0.02041077	0.01140238	-0.101999924	0.954353655	0.800293598	0.037722853	0.987144173	0.946213028	0.137124147	0.899498333	0.798227583
G10116_12847	685048	LOC685048	8.531381461	2.58E-17	2.92E-18	3.902512155	1.62E-12	2.80E-13	2.361456459	4.53E-07	1.35E-07	-6.169925001	0.000244446	8.03E-05	1.854149134	9.60E-06	2.64E-06	-2.048363022	0.009611662	0.00508026	2.739937254	0.225092479	0.025939305	1.943749588	0.113577639	0.015054705	-0.797679531	0.737763516	0.558321721
G10116_9574	286908	Pdlim7	-0.196431974	0.020779322	0.00912056	-0.765666488	1.24E-77	4.86E-79	0.858666244	2.02E-77	1.00E-78	1.055098217	2.22E-98	5.18E-100	0.491583156	2.06E-22	2.21E-23	1.257249644	8.06E-178	2.34E-179	-0.697915775	0.136870274	0.010380714	0.536077561	0.129377505	0.018702542	1.228924647	2.36E-10	8.43E-12
G10116_3896	295985	Mettl15	-0.28567221	0.254088377	0.1596438	0.146841388	0.697526957	0.615346	-0.567303834	0.037041605	0.020371	-0.281631625	0.469649199	0.35203	0.441126728	0.114897656	0.065568	0.29428534	0.241214617	0.1733698	-0.058467987	0.954353655	0.821521981	-0.085878216	0.938682959	0.788087575	-0.029872559	0.955772742	0.917342309
G10116_15540	108348118	LOC108348118	0.189033824	0.165474765	0.0953002	0.010833806	0.932233181	0.898374	-1.207856328	7.85E-38	7.38E-39	-1.396890153	7.84E-47	4.06E-48	0.143632688	0.111769554	0.0635856	0.132798883	0.12251118	0.0806406	-0.449675962	0.822790162	0.429981662	-0.827538114	0.224952469	0.049059258	-0.375099325	0.510660003	0.326988597
G10116_19224	85256	Slc2a8	0.294467381	9.87E-05	2.83E-05	0.078815949	0.437766154	0.32829	0.117114155	0.143842613	0.0920134	-0.177353226	0.031204195	0.01506306	-0.071392709	0.428513997	0.316354	-0.150208658	0.075524879	0.0471388	0.37264117	0.179802874	0.016793022	0.04700544	0.910248109	0.7049768	-0.329763499	0.064125918	0.023051417
G10116_11111	500558	Gmeb1	-0.065543186	0.049449461	0.0240064	-0.689600139	9.18E-07	2.39E-07	0.13628486	0.846441201	0.795806	0.201828046	0.028286201	0.01352004	-0.350907162	0.044303428	0.0222868	0.338692977	0.00857471	0.00449844	-0.298755914	0.42818685	0.094469445	-0.189069371	0.611999018	0.289590134	0.10485955	0.630347961	0.439688939
G10116_8403	362325	Mdfic	0.522121627	0.000511961	0.000162502	-0.990015911	8.72E-13	1.48E-13	2.365396123	1.55E-32	1.64E-33	1.843274496	1.38E-16	1.77E-17	2.565199246	1.52E-23	1.57E-24	3.555215157	2.59E-64	2.06E-65	-0.771475921	0.571028243	0.176578034	1.946044474	0.013936024	0.000753047	2.71171673	2.32E-11	6.87E-13
G10116_2594	140940	Arf3	-0.008004886	0.134416287	0.075325	0.375728623	9.12E-91	3.04E-92	0.110438661	1.10E-08	2.91E-09	0.118443547	1.28E-13	1.92E-14	-0.042340957	0.004531628	0.001819778	-0.41806958	6.42E-120	2.87E-121	0.232481888	0.396593906	0.081216033	-0.059810215	0.821439991	0.535978318	-0.296282682	0.074804635	0.027787839
G10116_4004	25267	Pdgfra	-0.163426869	0.042327471	0.0201382	-0.750461437	1.44E-23	1.60E-24	-0.413527614	5.56E-09	1.45E-09	-0.250100745	0.000522083	0.000180124	-0.717856771	5.91E-21	6.69E-22	0.032604665	0.704581605	0.640934	-0.139825902	0.878529249	0.538843581	-0.440549076	0.163468362	0.02780518	-0.305356221	0.06809125	0.024833483
G10116_24890	364845	Pcdhgb8	-0.283547003	0.000562116	0.000179554	0.776129862	4.09E-27	4.09E-28	-0.123664616	0.17751041	0.1168554	0.159882387	0.06555588	0.034565	0.324776969	3.63E-06	9.57E-07	-0.451352893	6.37E-09	1.93E-09	0.426503625	0.4107208	0.086545048	0.024987131	0.971280536	0.907739593	-0.403474683	0.058793125	0.020721848
G10116_19449	83511	Slc6a2	NA	NA	NA	NA	NA	NA	NA	NA	NA	NA	NA	NA	-1.584962501	0.609233878	0.48989	-1.584962501	0.56194348	0.469322	NA	NA	NA	-1.077507958	0.938682959	0.791730231	-1.21971162	0.877037961	0.765005449
G10116_16547	171305	Clk3	0.008228661	0.497126663	0.370328	0.156002931	0.044841236	0.0229572	-0.367990405	1.56E-12	3.30E-13	-0.376219066	9.67E-10	1.87E-10	-0.21685871	0.000353878	0.000118048	-0.372861641	2.57E-09	7.62E-10	0.221171552	0.382434583	0.075254319	-0.279687678	0.061519704	0.005751983	-0.504199229	3.05E-05	3.34E-06
G10116_18194	24417	Grm4	1.156705712	8.90E-29	6.33E-30	1.900188766	2.67E-102	7.89E-104	-0.019188247	0.864279492	0.816878	-1.175893959	5.00E-29	4.10E-30	0.633302035	9.87E-18	1.26E-18	-1.266886731	7.02E-37	8.63E-38	1.597986933	6.85E-05	3.54E-07	0.112517289	0.895071249	0.678343061	-1.487216094	7.48E-19	8.64E-21
G10116_10252	100909897	LOC100909897	-3.169925001	0.357994321	0.243528	2	0.589842437	0.479212	-3.459431619	0.308932392	0.22243	-0.289506617	0.966227287	0.944712	2	0.610897362	0.510214	NA	NA	NA	-0.576190796	0.954353655	0.783348809	-0.531493918	0.938682959	0.806095048	0.045854959	0.988428365	0.981190445
G10116_2330	60324	Synpo	0.766882509	1.59E-186	1.67E-188	0.009249366	0.388605768	0.284602	0.192705219	1.65E-16	2.90E-17	-0.574177289	4.85E-91	1.26E-92	-1.087297772	8.72E-218	8.86E-220	-1.096547138	5.31E-238	1.08E-239	0.77048111	0.128334988	0.009319619	-0.400842979	0.449661375	0.161178463	-1.178687241	5.89E-13	1.41E-14
G10116_17337	687575	U2af1	0.261886101	0.001003593	0.00033595	0.181581775	0.030754694	0.01515686	0.523842931	6.20E-11	1.43E-11	0.26195683	0.003230688	0.001273678	0.227404238	0.009227847	0.00394506	0.045822463	0.684168087	0.618836	0.018993189	0.987749907	0.930736419	0.292588054	0.361461479	0.110625353	0.270029901	0.334251195	0.183870506
G10116_2286	361771	Zdhhc6	-0.049313176	0.67634767	0.57548	-0.137584531	0.193345028	0.1209604	0.27868767	0.006903939	0.0033103	0.328000846	0.001387716	0.000513826	0.317701555	0.002871332	0.001111424	0.455286086	3.68E-06	1.36E-06	-0.165351838	0.725615096	0.308243958	0.260327099	0.220595108	0.047238846	0.422217803	0.024957302	0.007444675
G10116_26170	294557	Sh3rf3	0.560087832	1.16E-13	1.59E-14	-1	3.08E-24	3.36E-25	0.34830351	2.64E-06	8.41E-07	-0.211784322	0.018372389	0.00840772	-1.543350311	7.71E-65	3.37E-66	-0.543350311	3.12E-12	7.93E-13	0.304553586	0.850458099	0.483260866	-0.310998323	0.747475385	0.434167456	-0.624575597	0.003505309	0.000738673
G10116_4170	192246	Phf5a	-0.001455797	0.999640324	0.984854	-0.3143722	0.00135404	0.000508568	0.335464321	0.000821572	0.000340208	0.336920118	0.000933456	0.000334862	0.193449653	0.097295657	0.0542168	0.507821852	2.05E-07	6.85E-08	-0.117543157	0.837586793	0.458756299	0.326674824	0.219751914	0.046753807	0.440224323	0.012166316	0.003170728
G10116_13489	100363141	LOC100363141	-4.754887502	0.616190438	0.491332	NA	NA	NA	-4.857980995	0.564244332	0.46253	-0.103093493	0.971210734	0.955756	NA	NA	NA	NA	NA	NA	-0.822997396	0.954353655	0.840157773	-1.077507958	0.938682959	0.791730231	-0.25793094	0.969365322	0.949598452
G10116_24221	24172	Adh1	0.234465254	0.859113398	0.79808	-0.415037499	0.654036779	0.565878	-0.678071905	0.468414544	0.366606	-0.912537159	0.358984254	0.25085	-0.637429921	0.476047109	0.358194	-0.222392421	0.773358257	0.720562	0.42361999	0.922407843	0.640023039	-0.744246249	0.575724181	0.256589753	-1.169889969	0.287192573	0.150715859
G10116_9842	364458	Kctd12	-0.069395954	0.273987572	0.1742382	0.51992049	4.38E-27	4.38E-28	0.895795611	3.36E-47	2.64E-48	0.965191564	2.54E-55	1.14E-56	1.467318809	4.60E-146	8.59E-148	0.94739832	1.31E-52	1.23E-53	0.048192668	0.956004832	0.846795261	0.983814777	8.14E-05	1.67E-06	0.933914025	7.53E-08	4.41E-09
G10116_10317	103690085	LOC103690085	0	1.000463677	0.976436	0.415037499	0.783749211	0.718182	0.263034406	0.66320817	0.585812	0.263034406	0.659573888	0.567578	2	0.12841063	0.074873	1.584962501	0.208022518	0.1467594	0.403805322	0.910351629	0.609836252	0.58609979	0.844024901	0.573453036	0.179071612	0.924346182	0.862667692
G10116_7731	498604	Niban3	-0.433653177	0.152309202	0.0867812	0.249027548	0.510860019	0.39525	-0.628031223	0.025359703	0.01348112	-0.194378045	0.556595534	0.434648	-0.383914982	0.290771066	0.1947236	-0.63294253	0.051772534	0.0311962	-0.121714928	0.954353655	0.733962315	-0.604933103	0.218384927	0.046272457	-0.486310127	0.269238874	0.138227087
G10116_6664	102556485	LOC102556485	-0.329307625	0.354831819	0.239044	-0.603578179	0.059743236	0.0316636	-0.336649601	0.32464677	0.236072	-0.007341975	0.984470147	0.98058	-0.027834208	0.956498628	0.924264	0.575743971	0.066782499	0.04121	-0.503870591	0.420461609	0.091196254	-0.103373861	0.933622699	0.747751434	0.397523856	0.360382228	0.203363144
G10116_1483	297561	Rad52	-0.302223671	0.096400496	0.0511032	0.641952479	2.78E-05	8.35E-06	-0.25464662	0.178520631	0.1176064	0.047577051	0.789811225	0.722036	0.202548535	0.245185275	0.1596052	-0.439403944	0.00503479	0.00255862	0.191336651	0.821465007	0.427987723	-0.103689741	0.813093963	0.523463128	-0.298831349	0.307304498	0.164333826
G10116_8304	246185	Dus1l	0.238139987	0.017315902	0.00744156	-0.111977652	0.364195979	0.259948	0.367309446	0.000221039	8.53E-05	0.129169459	0.293879719	0.1964586	-0.078301423	0.54035131	0.420482	0.033676229	0.806434842	0.758884	0.128751128	0.796929069	0.395768418	0.10753823	0.790178638	0.488129032	-0.025575162	0.921918146	0.827874526
G10116_27137	317381	Ccdc22	-0.1871449	0.050160714	0.0244102	-0.319632637	0.000324945	0.000110964	0.00329759	0.971025802	0.961102	0.19044249	0.047590886	0.024122	0.217431423	0.0382153	0.0189298	0.53706406	1.85E-09	5.44E-10	-0.1567507	0.520393843	0.145677575	0.097925997	0.784542661	0.479633389	0.251017163	0.123522703	0.051274641
G10116_28194	24714	Reg1a	-5.044394119	0.111045617	0.0598264	-6.906890596	0.000131648	4.26E-05	-4.087462841	0.310316085	0.22243	0.956931278	0.613671637	0.502944	-3.169925001	0.609720617	0.48989	3.736965594	0.000943865	0.000436352	-4.506063683	0.097096053	0.005593861	-2.603851464	0.53058469	0.219427414	1.903793097	0.162887243	0.072585691
G10116_29073	362464	Arntl2	-0.139898607	0.576718021	0.446374	-3.326500825	8.56E-38	6.58E-39	3.627004272	1.67E-24	2.21E-25	3.766902878	2.46E-27	2.12E-28	0.422691072	0.545712364	0.425296	3.749191896	3.43E-41	3.88E-42	-1.522459997	0.308711375	0.047875677	1.921612161	0.166282649	0.028679426	3.431323238	1.20E-18	1.44E-20
G10116_22958	309643	Fance	0.058782064	0.70553039	0.607006	0.123493656	0.365756042	0.26137	0.099822748	0.491208858	0.387968	0.041040684	0.79008886	0.722332	0.19727996	0.138412713	0.0814898	0.073786304	0.605486492	0.520014	0.224309122	0.416756168	0.088935297	0.115274582	0.704866479	0.382943573	-0.112182067	0.560570593	0.371384533
G10116_13632	25259	Gp5	2.337869639	2.36E-22	2.12E-23	-0.59454855	0.100615807	0.057028	2.639898176	1.81E-24	2.41E-25	0.302028537	0.599040577	0.487978	-0.411426246	0.28630414	0.191043	0.183122304	0.634816922	0.564848	1.664747149	0.597230372	0.19512209	0.948283672	0.444873512	0.157608007	-0.729704454	0.712320065	0.527403008
G10116_5727	366153	Nutm1	0.688055994	0.13368284	0.0748502	0.087462841	0.977442234	0.957914	-0.229481846	0.535883844	0.431368	-0.91753784	0.024302286	0.01144324	0.246160587	0.748149273	0.67267	0.158697746	0.762584391	0.708172	0.876428167	0.322659658	0.053125284	0.087522637	0.942307514	0.845026551	-0.791840198	0.118019876	0.048480273
G10116_23763	100909954	LOC100909954	-1.20136052	2.00E-39	1.07E-40	-1.252692462	7.27E-41	5.19E-42	0.13844677	0.321480533	0.233546	1.33980729	1.28E-44	7.01E-46	-0.011495639	0.98316281	0.958234	1.241196823	2.70E-40	3.10E-41	-1.248800198	2.37E-16	1.08E-19	-0.077761064	0.864207968	0.605390262	1.167230713	6.76E-20	6.49E-22
G10116_18171	289657	Tbc1d19	-0.327862213	0.007455746	0.00294364	-0.05166212	0.71778354	0.637416	-0.179489172	0.180856703	0.1193002	0.14837304	0.262746356	0.1717876	0.050983929	0.733027457	0.654486	0.102646049	0.445937655	0.35712	-0.131852663	0.743024227	0.327823239	-0.09087603	0.79249153	0.49330523	0.037782117	0.877043382	0.765109187
G10116_28829	103689966	LOC103689966	0	0.994819003	0.989914	0.815575429	0.083576763	0.046106	1.628683878	0.000105539	3.92E-05	1.628683878	0.000138642	4.39E-05	-0.203533394	0.65984158	0.56754	-1.019108823	0.018943075	0.0105321	0.13148033	0.954353655	0.832908761	0.975329718	0.267910357	0.06553747	0.839548406	0.349512436	0.195133335
G10116_24344	680452	Arrdc5	-1.584962501	0.490978184	0.364212	2.058893689	0.294627296	0.1996694	-1.115477217	0.649241296	0.56882	0.469485283	0.807273745	0.743604	2.058893689	0.331972188	0.228424	0	0.965173587	0.953268	-0.047473688	0.992329307	0.970511075	0.098709054	0.985516408	0.942225904	0.146580245	0.951013186	0.90922954
G10116_16542	304645	Tbc1d9	0.066317897	0.471402577	0.345342	-0.126129884	0.03714007	0.0186738	-0.074366436	0.193163147	0.128834	-0.140684333	0.030618956	0.0147642	-0.692676318	4.58E-38	3.14E-39	-0.566546434	6.16E-27	9.32E-28	0.108200054	0.863375551	0.506500447	-0.335089254	0.266097998	0.064807364	-0.447154367	0.009231058	0.00227338
G10116_29164	690755	Lingo3	0.051372102	0.763025005	0.680784	0.699883802	3.91E-07	9.82E-08	0.960518671	6.78E-10	1.66E-10	0.90914657	1.14E-08	2.40E-09	1.364053571	7.05E-19	8.61E-20	0.664169769	0.000172833	7.35E-05	0.109436761	0.954353655	0.729389975	0.936867418	0.02006776	0.001201779	0.823755489	0.001461383	0.000268793
G10116_3554	688429	Arhgap10	1.085067715	1.01E-25	8.01E-27	-0.343456388	0.01855044	0.00865622	0.522179667	3.82E-06	1.24E-06	-0.562888048	4.18E-08	9.19E-09	-1.116740634	2.80E-20	3.26E-21	-0.773284246	1.19E-11	3.11E-12	0.729046425	0.33431778	0.057133993	-0.304666	0.666375778	0.340317737	-1.041320565	0.000698056	0.000114231
G10116_10686	83514	Tsc22d3	0.178374191	0.055338022	0.0272172	0.792395185	1.52E-26	1.54E-27	-0.889516176	9.32E-39	8.57E-40	-1.067890367	2.15E-51	1.03E-52	-0.436297225	2.04E-12	3.38E-13	-1.22869241	4.05E-72	2.90E-73	0.921472153	0.035181358	0.00112008	-0.600189652	0.130455398	0.018972166	-1.523234722	5.26E-15	9.20E-17
G10116_10834	66020	Gapdhs	-0.427010141	0.329751006	0.218686	-0.310929096	0.516896357	0.400438	-0.647698256	0.111564797	0.0690318	-0.220688115	0.638919799	0.54554	0.575860294	0.373813191	0.268572	0.88678939	0.081825905	0.0515806	-0.055538118	0.973492678	0.892586176	-0.077168861	0.960790344	0.885555071	-0.025645517	0.975111639	0.959045727
G10116_10552	314297	Papln	0.647698256	1.21E-07	2.52E-08	0.686725217	8.27E-11	1.59E-11	-0.106476628	0.376175992	0.283546	-0.754174884	3.38E-10	6.32E-11	0.15680408	0.136221181	0.0800028	-0.529921137	2.12E-06	7.67E-07	0.75499742	0.013302802	0.000260218	-0.099685106	0.820701848	0.534980378	-0.857133183	1.29E-06	1.00E-07
G10116_18329	296269	Angpt4	-1.203091865	0.006620196	0.00258778	-0.576192291	0.220359847	0.1425892	-0.097297201	0.866915831	0.81988	1.105794664	0.014262601	0.0063914	1.389042291	0.037867542	0.01872918	1.965234582	0.000349586	0.000154198	-0.877592721	0.26255292	0.034779979	0.841747462	0.457051361	0.1664927	1.716303421	0.005176648	0.001155105
G10116_18424	498972	Cpne2	-0.972120967	7.15E-17	8.27E-18	-0.765841084	3.79E-11	7.12E-12	0.877636397	1.16E-14	2.20E-15	1.849757364	5.86E-57	2.53E-58	0.657045515	1.43E-07	3.27E-08	1.422886599	7.56E-34	9.81E-35	-1.32683082	0.036734752	0.00120631	0.676069054	0.184675522	0.034419946	1.99872941	1.74E-08	8.83E-10
G10116_12258	362535	Lurap1l	-0.15443392	0.32859931	0.217748	0.093533166	0.588262424	0.470796	-0.273941014	0.126508322	0.079693	-0.119507094	0.679931328	0.592176	0.527340469	0.010283642	0.00444814	0.433807303	0.051459273	0.0309664	0.323516907	0.738840828	0.322815827	0.066243095	0.938682959	0.761743808	-0.259279933	0.550133162	0.36141217
G10116_7992	295144	Rxfp1	-0.580193257	0.049913557	0.0242714	-2.298249098	1.69E-24	1.82E-25	-1.663716612	1.77E-14	3.40E-15	-1.083523356	5.71E-08	1.27E-08	-2.235513343	1.97E-21	2.20E-22	0.062735755	0.611223303	0.54132	-0.345193716	0.930974586	0.683145594	-1.28918233	0.081996331	0.008970913	-0.944145358	0.29785827	0.157824704
G10116_24418	24829	H2bc1	NA	NA	NA	NA	NA	NA	-4.169925001	0.56568439	0.46253	-4.169925001	0.589748971	0.47093	NA	NA	NA	NA	NA	NA	-0.822997396	0.954353655	0.840157773	-1.077507958	0.938682959	0.791730231	-0.25793094	0.969365322	0.949598452
G10116_10270	25295	Bglap	2.378511623	0.113627911	0.0617598	-1.478047297	0.255437648	0.1688016	0.893084796	0.365780241	0.2716	-1.485426827	0.573120844	0.45147	-1	0.622412716	0.528022	0.478047297	0.075230397	0.046923	0.004437414	0.998501137	0.995869907	0.292893024	0.929080199	0.739869387	0.283302879	0.877037961	0.750681445
G10116_13572	311661	Zfp64	0.127755547	0.398659104	0.281716	0.444271811	0.00105444	0.00038937	0.152455988	0.315534917	0.228602	0.024700441	0.926710365	0.885984	0.240672277	0.090437386	0.0499452	-0.203599535	0.176523253	0.1213832	0.174207508	0.789089595	0.38453889	0.117977466	0.745807015	0.43127212	-0.059400169	0.875001472	0.747255262
G10116_5653	305002	Sdccag8	-0.209351021	0.110962489	0.0597522	0.296241451	0.021049027	0.00995862	-0.053886697	0.660382452	0.582574	0.155464324	0.290638723	0.193904	0.020883767	0.843297135	0.788984	-0.275357684	0.037159056	0.021794	0.196008058	0.702800237	0.285101905	-0.037404537	0.938682959	0.7638194	-0.237214451	0.29812547	0.158014837
G10116_19555	360703	Vps26c	0.075727326	0.399415614	0.28242	-0.30460986	0.002979398	0.001188304	0.222392421	0.020964279	0.01095832	0.146665095	0.220838502	0.1387154	0.245921597	0.056058366	0.0289378	0.550531457	1.77E-07	5.89E-08	-0.129144039	0.823850502	0.43160265	0.118977123	0.747501037	0.434301728	0.244327807	0.18372154	0.084550213
G10116_21941	58827	Mest	0.392928864	0.02568783	0.01153106	0.271545906	0.216090517	0.1390862	-0.7717543	9.26E-09	2.44E-09	-1.164683164	3.74E-16	4.91E-17	-1.734842422	6.32E-38	4.35E-39	-2.006388328	1.62E-47	1.65E-48	0.730172649	0.439739565	0.100370585	-0.775619761	0.21585616	0.045298674	-1.509015685	2.48E-08	1.31E-09
G10116_7591	29409	Mag	0.031846004	0.351952745	0.23647	1.019215455	0	0	-0.764983053	1.64E-306	0.00E+00	-0.796829057	0	0	0.708165638	6.37E-205	7.29E-207	-0.311049817	7.13E-32	9.61E-33	0.991795504	0.145800362	0.011755353	0.12158416	0.909795086	0.704060144	-0.873675739	0.09928814	0.039215407
G10116_4693	314964	Phf20l1	-0.148830682	0.181149363	0.1060082	0.337248894	5.58E-09	1.21E-09	-0.185958183	0.004284975	0.001985088	-0.0371275	0.215808462	0.1353254	-0.120781823	0.127837777	0.0744706	-0.458030717	1.85E-14	4.20E-15	0.330909072	0.294965985	0.043916157	-0.207716255	0.412825001	0.138762723	-0.541575303	0.001495947	0.000276368
G10116_1336	313742	Phf13	-0.624370885	2.49E-05	6.59E-06	-0.410019425	0.002697187	0.001067358	-0.894108831	9.33E-11	2.17E-11	-0.269737946	0.047946874	0.0243306	-0.64385619	5.27E-07	1.28E-07	-0.233836765	0.060620477	0.0369402	-0.252987432	0.675669121	0.260194073	-0.578766182	0.081712772	0.00891473	-0.327595703	0.103225174	0.041143093
G10116_10053	81828	Zp2	0	1.00014506	0.986942	2	0.294833698	0.1996694	0	0.962557014	0.942728	0	0.973217477	0.955756	3.584962501	0.115114486	0.065741	1.584962501	0.616136127	0.53165	0.869715243	0.922407843	0.640028276	2.0887054	0.772527331	0.466600641	1.223170596	0.775198246	0.608430062
G10116_24915	103690962	LOC103690962	-5.209453366	0.059723557	0.0296528	2.359895945	0.036687992	0.01841362	-5.977279923	0.005817081	0.0027512	-0.767826558	0.480024426	0.36196	-0.287802311	0.722353083	0.64198	-2.647698256	0.009737505	0.0051592	1.299320176	0.796929069	0.395878389	-0.799838309	0.786782657	0.483005016	-2.103531552	0.061502283	0.021879988
G10116_29263	24565	Abcc1	-0.812243159	6.95E-19	7.27E-20	-0.664729778	2.13E-13	3.52E-14	-0.055024701	0.673873684	0.597216	0.757218458	3.04E-16	3.97E-17	-0.285688951	0.006492751	0.0026865	0.379040826	1.59E-05	6.16E-06	-0.419495803	0.359047412	0.06623081	-0.200380232	0.559956667	0.242694823	0.215788514	0.518548597	0.333727488
G10116_10205	310846	Tram1l1	-0.32164766	0.003291198	0.001208506	0.360904062	0.0006089	0.000216726	-0.22659241	0.047775686	0.0269184	0.095055251	0.445876071	0.330544	0.196286716	0.077593877	0.0419598	-0.164617346	0.154334336	0.1041806	0.060688568	0.954353655	0.739856154	-0.050366349	0.92874293	0.738604718	-0.113811751	0.607420861	0.41495509
G10116_16017	497984	Zfp652	-0.547242835	0.001520253	0.000525826	-0.076210567	0.696319399	0.61362	-0.286118019	0.139116293	0.0887072	0.261124816	0.148465334	0.0874524	-0.023623605	0.925768469	0.886844	0.052586962	0.772864949	0.719938	-0.161431661	0.810624888	0.414822385	-0.111347004	0.85676774	0.59129128	0.047553482	0.889374213	0.784585698
G10116_5824	306506	Prag1	-0.633049006	3.29E-22	2.99E-23	0.557434093	3.21E-19	4.14E-20	-0.233539239	0.001737546	0.000755208	0.399509767	8.28E-10	1.59E-10	0.39026601	3.79E-10	7.20E-11	-0.167168083	0.019100066	0.01062954	-0.075469301	0.954353655	0.795954527	-0.002214336	0.99586637	0.992166147	0.072146973	0.877037961	0.754079601
G10116_15876	298201	Fam214b	-0.580700474	7.26E-15	9.28E-16	-0.469716022	1.25E-11	2.27E-12	0.0017033	0.990282385	0.987686	0.582403774	2.13E-14	3.08E-15	0.374985349	7.17E-06	1.95E-06	0.844701371	5.43E-31	7.46E-32	-0.547825506	0.017732751	0.00038821	0.1270837	0.649780248	0.324219199	0.672679634	1.27E-06	9.87E-08
G10116_3593	361128	Nr2c2ap	0.024256812	0.793132237	0.717738	-0.257445408	0.002741231	0.001086666	0.261176882	0.002597077	0.001160896	0.23692007	0.009214158	0.00396228	0.414841787	5.17E-06	1.38E-06	0.672287195	2.38E-15	5.19E-16	-0.201408817	0.670088208	0.254547267	0.22024142	0.524969301	0.215300182	0.417768768	0.015654669	0.004311502
G10116_24757	64529	Ctsb	0.712612609	0	0	-0.986514005	0	0	1.697813241	0	0	0.985200632	0	0	0.938767781	0	0	1.925281786	0	0	-0.37382368	0.741168336	0.326234101	1.07216235	0.009517864	0.000450324	1.439534555	9.92E-09	4.81E-10
G10116_12835	497970	Heatr9	-2.321928095	0.357325954	0.243528	1.321928095	0.679175409	0.593822	NA	NA	NA	2.321928095	0.380436467	0.272788	2.321928095	0.361669955	0.2577	1	0.605502798	0.53165	-0.279823438	0.96735985	0.877412278	2.324872994	0.836632202	0.560572945	2.608926686	0.541332408	0.353345679
G10116_14969	24923	Stx1b	0.15900892	4.95E-28	3.63E-29	-0.765681818	0	0	0.276475856	6.59E-60	4.26E-61	0.117466936	2.30E-07	5.38E-08	-0.511671717	5.47E-156	9.22E-158	0.2540101	1.13E-54	1.03E-55	-0.104832701	0.929159998	0.660641466	-0.193923739	0.663173509	0.337150919	-0.094952606	0.728380231	0.546812985
G10116_20476	288907	Podnl1	3	0.369557509	0.256586	0.275634443	0.79086072	0.729618	1.415037499	0.749364969	0.683366	-1.584962501	0.583274214	0.47093	1.353636955	0.189068773	0.116704	1.078002512	0.287987836	0.212316	0.959649312	0.857405155	0.494290835	1.694354156	0.489461464	0.187701828	0.740520816	0.817234309	0.657984786
G10116_5634	25139	Slc2a4	-0.777607579	0.32316954	0.213002	0.584962501	0.410557762	0.303882	-2.294183104	2.85E-06	9.09E-07	-1.516575526	0.000567146	0.000196882	-0.514573173	0.357476569	0.251576	-1.099535674	0.049365413	0.0296014	0.642254967	0.740802537	0.325308429	-1.128282481	0.211457235	0.043518822	-1.772707526	0.001776114	0.000338153
G10116_21776	100912059	LOC100912059	-0.131705679	0.061947834	0.0309148	0.090389903	0.227250184	0.147491	-0.072408496	0.341141628	0.250622	0.059297184	0.445855006	0.330576	-0.14629248	0.032193562	0.01559564	-0.236682383	0.000236888	0.000102461	0.158426955	0.653733084	0.239356486	-0.141524024	0.461805782	0.169465446	-0.303699915	0.042037635	0.013890697
G10116_2588	103694552	LOC103694552	1.115477217	0.485433267	0.35822	2.502500341	0.036081975	0.0180524	0.2410081	0.91626104	0.87954	-0.874469118	0.572655018	0.45147	-0.160464672	0.988340005	0.966082	-2.662965013	0.028882185	0.01656948	2.076870354	0.261169314	0.034424638	-0.116668532	0.956234414	0.874719391	-2.196825353	0.072715795	0.026875078
G10116_21810	554172	Pxdn	-1.969442533	4.80E-151	6.23E-153	-1.265940137	2.01E-89	6.75E-91	0.223832956	0.070732428	0.0416318	2.193275489	6.86E-166	9.08E-168	1.316122473	1.21E-38	8.12E-40	2.58206261	2.62E-232	5.55E-234	-1.903933596	0.000330867	2.25E-06	0.569145772	0.418853571	0.142118325	2.472811661	6.12E-38	1.31E-40
G10116_26274	103693290	LOC103693290	-2.584962501	0.612768063	0.491332	-3.459431619	0.617635899	0.52123	0	0.970105251	0.9618	2.584962501	0.629667304	0.52994	NA	NA	NA	3.459431619	0.607969429	0.53165	-1.741485007	0.929159998	0.66609699	NA	NA	NA	1.620617193	0.838384743	0.688016932
G10116_21202	407760	Krt86	NA	NA	NA	NA	NA	NA	-2	0.559134746	0.46253	-2	0.583119949	0.47093	-2	0.601234484	0.48989	-2	0.555227587	0.469322	NA	NA	NA	-2.979943962	0.62242913	0.299061115	-3.122380236	0.41505388	0.245801873
G10116_13692	25335	Mmp7	-1.169925001	0.267851801	0.1691576	-6.375039431	0.000248909	8.34E-05	4.584962501	0.120829674	0.0753852	5.754887502	0.00626369	0.00261224	NA	NA	NA	6.375039431	0.000224461	9.67E-05	-3.041739824	0.221493493	0.025199052	2.733150269	0.791950449	0.491517826	5.766193718	0.000645788	0.000104626
G10116_13052	363487	RGD1566265	-0.714304997	1.04E-05	2.63E-06	-0.532168236	0.000458568	0.000160052	-0.667887211	4.81E-05	1.73E-05	0.046417785	0.802075973	0.736846	-0.16550633	0.382538682	0.276212	0.366661905	0.01437792	0.00783034	-0.326835606	0.525906684	0.14888531	-0.302497868	0.412825001	0.13878055	0.021921137	0.949588357	0.906273801
G10116_16520	117255	Ptpn12	0.328287754	6.65E-06	1.65E-06	-0.553446064	9.75E-17	1.38E-17	0.807011954	5.89E-28	7.05E-29	0.4787242	6.13E-10	1.17E-10	0.224414419	0.005032176	0.00203882	0.777860483	3.80E-30	5.32E-31	-0.320407493	0.640565884	0.228161433	0.351050549	0.288358463	0.074756861	0.667383219	0.010845764	0.002755977
G10116_26275	102551929	LOC102551929	0.150416843	0.833383351	0.76649	0.169925001	0.817419125	0.761402	-0.353015773	0.565424399	0.46976	-0.503432615	0.426177149	0.31214	-0.726239188	0.241775425	0.1570234	-0.896164189	0.126468422	0.083474	0.065036615	0.978021653	0.904173162	-0.626775609	0.539573066	0.226827247	-0.696987924	0.275820251	0.142868298
G10116_6346	292268	Rmnd1	0.070177929	0.523838195	0.396614	-0.388259341	0.00485238	0.00201462	0.215783251	0.024471177	0.01297212	0.145605322	0.167363441	0.1002286	-0.204112906	0.041208043	0.020593	0.184146434	0.556273382	0.462664	0.03478161	0.954353655	0.811489511	-0.012847265	0.980697008	0.930079067	-0.052072429	0.833725366	0.678003359
G10116_13884	366957	Rac2	2.018552043	2.15E-283	1.40E-285	0.833212755	5.75E-34	4.82E-35	5.254241287	0	0	3.235689244	1.10E-116	2.14E-118	4.439421658	2.14E-276	1.55E-278	3.606208903	5.46E-136	2.13E-137	0.9971066	0.366868475	0.068940311	4.529277452	1.47E-15	2.72E-18	3.522911251	1.38E-41	2.17E-44
G10116_27226	689081	LOC689081	-0.478047297	0.07581085	0.0389866	-6.247927513	1.09E-07	2.61E-08	1.485426827	0.374925018	0.279634	1.963474124	0.005619407	0.00232104	-5.930737338	8.46E-05	2.59E-05	0.317190176	0.191683523	0.133143	-1.975136639	0.469700671	0.116038654	-1.291490231	0.645352985	0.319811863	0.671425212	0.667319114	0.478081036
G10116_13779	681178	Pcgf5	0.4325419	0.004795449	0.001821874	0.085973223	0.457885515	0.346202	0.973110282	0.098892958	0.060429	0.540568381	0.339311334	0.234204	0.64087849	0.769766469	0.696224	0.554905267	0.252994563	0.1829664	0.228778625	0.429024031	0.095082937	-0.020805029	0.957506689	0.878432341	-0.253217683	0.144379113	0.06225225
G10116_16574	298845	Emilin1	-0.158545939	0.176458417	0.1026924	-1.358162067	6.91E-36	5.53E-37	1.413419221	4.23E-25	5.51E-26	1.57196516	2.36E-32	1.76E-33	0.558111281	0.000491511	0.00016743	1.916273348	2.73E-58	2.35E-59	-0.686109778	0.294023621	0.043561178	0.806319278	0.094858269	0.011147197	1.485431522	1.42E-10	4.85E-12
G10116_13281	503018	Wdr35	-0.293686326	0.000405546	0.000126618	-0.232977172	0.010071774	0.00444496	-0.011888078	0.877853728	0.83262	0.281798247	0.001071364	0.000389254	-0.023968648	0.569341257	0.448858	0.209008524	0.063287333	0.0388816	-0.163516783	0.706283005	0.287991666	0.003378257	0.990018233	0.979815482	0.162975627	0.34716926	0.193154278
G10116_3037	64030	Kit	-1.182981154	9.07E-43	4.41E-44	1.093900139	6.19E-53	3.52E-54	-0.591505347	1.28E-09	3.19E-10	0.591475808	5.65E-13	8.81E-14	0.642930099	1.82E-20	2.09E-21	-0.45097004	1.46E-08	4.53E-09	0.330374317	0.834691645	0.45473921	0.084196923	0.938682959	0.834095455	-0.245486268	0.482017734	0.302138861
G10116_12854	289397	Kif21b	-0.496334867	2.64E-44	1.22E-45	-0.530149616	9.36E-42	6.58E-43	-0.621488377	3.40E-70	1.87E-71	-0.12515351	0.000303834	0.000101273	-0.908408423	2.92E-135	6.05E-137	-0.378258807	4.33E-30	6.07E-31	-0.374663088	0.527552015	0.150513838	-0.607792521	0.037214049	0.002751857	-0.236772472	0.298710185	0.158431082
G10116_1869	25311	Dcc	-2.139930261	8.48E-43	4.12E-44	2.004287358	2.16E-57	1.14E-58	-2.187627003	7.75E-47	6.15E-48	-0.047696742	0.538848342	0.418516	0.477741544	6.19E-06	1.67E-06	-1.526545814	3.53E-29	5.04E-30	0.379326298	0.891137764	0.567847457	-0.3166603	0.836632202	0.562559088	-0.694110976	0.131775199	0.055578108
G10116_23857	100910447	LOC100910447	2.846227814	8.83E-17	1.03E-17	-10.34207467	4.22E-19	5.46E-20	2.724237289	2.77E-15	5.13E-16	-0.121990524	0.795508127	0.729368	-10.64655871	5.72E-23	6.03E-24	-0.304484042	0.304637415	0.226502	0.286394435	0.954353655	0.835129313	0.401916995	0.938682959	0.768349703	0.105554536	0.945280305	0.899037759
G10116_7583	300235	Dazap2	0.021510498	0.598887027	0.468708	0.010114578	0.867153513	0.820756	-0.095485877	0.001371738	0.000587552	-0.116996375	0.014863432	0.0066916	0.00823615	0.995057718	0.98372	-0.001878428	0.875497403	0.837746	0.182380859	0.527143141	0.14986434	-0.034534501	0.905934989	0.698267745	-0.220431639	0.130400665	0.054806077
G10116_27520	85251	Col18a1	0.012910109	0.912567454	0.86467	-2.207904658	1.14E-243	1.28E-245	1.868057129	3.16E-71	1.71E-72	1.855147021	2.59E-69	8.93E-71	0.571390481	5.43E-07	1.32E-07	2.779295139	0	0	-1.626767827	0.053903847	0.002160743	0.657010674	0.422841707	0.14458574	2.27756197	2.83E-07	1.88E-08
G10116_23188	683667	Sri	0.11394638	0.002074136	0.000733898	0.056274863	0.004548731	0.001880158	0.260649391	0.000241253	9.35E-05	0.146703011	0.654989267	0.561954	0.329901397	2.12E-11	3.75E-12	0.273626534	0.000199032	8.52E-05	0.207903743	0.235296911	0.028049198	0.124598655	0.528399351	0.217954225	-0.086834702	0.548594315	0.359815381
G10116_15997	207118	Bod1l1	-0.489805268	7.09E-11	1.15E-11	0.285586248	0.000229302	7.65E-05	-0.572115621	1.17E-14	2.22E-15	-0.082310353	0.320143016	0.216956	-0.313660479	1.05E-05	2.89E-06	-0.599246727	2.41E-17	4.85E-18	0.198893638	0.800885298	0.401842869	-0.375112325	0.152435278	0.024742279	-0.576999591	0.004800829	0.001061236
G10116_6594	29153	Capn1	-0.003089284	0.996500573	0.970402	-0.448566187	3.69E-07	9.26E-08	0.053555965	0.738355994	0.66744	0.056645249	0.724869615	0.642462	0.381283373	0.00022907	7.46E-05	0.82984956	8.99E-20	1.67E-20	-0.145963083	0.866813535	0.512648539	0.096221611	0.788970119	0.486613222	0.239458331	0.421668853	0.251157248
G10116_1358	298139	LOC298139	0	0.997732876	0.986942	1.584962501	0.592881474	0.479212	1.584962501	0.629582621	0.53893	1.584962501	0.633526102	0.52994	1.584962501	0.614558023	0.510214	NA	NA	NA	2.04062977	0.770878644	0.363561182	1.785307503	0.754119368	0.443214919	-0.25793094	0.969365322	0.949598452
G10116_26804	361824	Chchd10	0.22220951	1.40E-08	2.70E-09	0.809748946	1.27E-107	3.57E-109	-0.401108538	3.14E-31	3.45E-32	-0.623318047	9.53E-68	3.38E-69	0.004741144	0.919036074	0.878674	-0.805007801	2.11E-105	1.08E-106	0.836993803	0.040597808	0.001399002	-0.135202864	0.646510166	0.320778517	-0.97523952	0.000165373	2.23E-05
G10116_5692	308384	Sae1	0.203192243	0.002230281	0.000793404	-0.136415868	0.055069181	0.0289164	0.166925634	0.012605782	0.00632144	-0.036266608	0.658986566	0.567706	-0.014543864	0.869082193	0.819338	0.121872004	0.082557037	0.0520766	0.046623181	0.954353655	0.759094372	0.032995112	0.938682959	0.793489343	-0.017618631	0.936499606	0.885257624
G10116_6034	64473	Bpnt1	-0.208492331	0.009358034	0.00378598	0.140568198	0.108806637	0.0624448	-0.315293873	2.31E-05	8.00E-06	-0.106801542	0.179147091	0.1084334	-0.136558945	0.087130818	0.0478814	-0.277127143	0.000268533	0.000116833	0.103986637	0.829217859	0.440498308	-0.202980625	0.25825039	0.061809402	-0.310117449	0.010101445	0.00253602
G10116_19903	108350933	LOC108350933	0.335603032	0.620498581	0.503748	1.364996817	0.007868593	0.00340046	-0.915935735	0.055104646	0.0315962	-1.251538767	0.012120011	0.00533806	0.105610188	0.796787558	0.73247	-1.259386629	0.018019642	0.00996024	1.14060153	0.224976102	0.025888374	-0.39666844	0.686218563	0.360691577	-1.539208323	0.003762722	0.000800609
G10116_13529	498726	Rnf182	-2.173192715	6.59E-24	5.53E-25	2.013367224	1.87E-35	1.51E-36	-1.133483005	7.66E-07	2.32E-07	1.03970971	1.29E-06	3.26E-07	1.786596362	1.54E-31	1.24E-32	-0.226770862	0.660880492	0.59468	0.375041974	0.899072082	0.586654443	0.660872406	0.612940125	0.290475807	0.288104738	0.574074691	0.383884169
G10116_15812	292310	Gpr31	1.569855608	0.059389669	0.0294272	4.067744607	4.24E-08	9.81E-09	1.482392767	0.069733236	0.0409728	-0.087462841	0.952755796	0.920246	3.44625623	6.86E-07	1.69E-07	-0.621488377	0.694729322	0.630014	2.52847866	0.022103556	0.000533183	2.614820367	0.007964589	0.00035885	0.08536415	0.9643364	0.931172016
G10116_6165	29516	Pde3b	-0.686339521	6.15E-07	1.37E-07	-0.700881788	5.43E-07	1.39E-07	-0.338416218	0.031423379	0.01701224	0.347923303	0.01167042	0.00511948	-0.3771846	0.016798523	0.0076013	0.323697188	0.019038183	0.01059004	-0.329729191	0.560365358	0.169276739	-0.180039315	0.737163775	0.420384591	0.145938849	0.524667892	0.338973077
G10116_24305	63868	Hspd1	-0.380216875	3.32E-21	3.16E-22	-0.343185239	1.48E-18	1.95E-19	0.038535322	0.456900576	0.35669	0.418752197	2.21E-24	2.09E-25	0.234720124	1.00E-07	2.28E-08	0.577905363	3.27E-47	3.33E-48	-0.494821641	0.106570061	0.006680544	0.020777652	0.941611729	0.843785284	0.512709825	0.005274995	0.00118161
G10116_11908	24538	Lipc	3.459431619	0.213070131	0.12941	-2	0.613573261	0.52123	3.459431619	0.21357168	0.1452228	NA	NA	NA	NA	NA	NA	2	0.603784385	0.53165	1.594403084	0.934373217	0.689901068	2.31832134	0.836632202	0.56171697	0.703841732	0.924346182	0.863052136
G10116_17795	25558	Stxbp1	-0.073196573	3.51E-06	8.49E-07	-0.39318717	1.69E-140	3.63E-142	-0.331930841	1.81E-115	6.39E-117	-0.258734268	2.04E-71	6.81E-73	-0.716864526	0	0	-0.323677356	1.13E-129	4.64E-131	0.141967289	0.876561658	0.536610812	-0.458985967	0.052014554	0.004465559	-0.60476004	0.005251759	0.001174469
G10116_17713	108348144	LOC108348144	-0.027879033	0.988772301	0.95863	0.644416351	0.210932292	0.1339648	-0.114935767	0.867013938	0.81988	-0.087056734	0.905840192	0.86042	-0.614526958	0.153513543	0.091801	-1.258943309	0.002974906	0.001466258	0.165336153	0.954353655	0.744002336	-0.301420311	0.894788956	0.677416815	-0.468154033	0.672626979	0.483177919
G10116_555	305120	Rpap2	-0.408464845	0.00528277	0.00202298	-0.109000777	0.451403752	0.340278	-0.563823734	7.09E-05	2.59E-05	-0.155358888	0.353720702	0.245642	0.182765347	0.238964459	0.154891	0.291766124	0.029779299	0.01711898	-0.139597021	0.857106463	0.493199309	-0.18018154	0.679134938	0.352233442	-0.041909725	0.88732203	0.78149936
G10116_8948	361714	Rasgrp2	1.130514978	6.79E-12	1.03E-12	0.823429685	1.60E-08	3.59E-09	-0.42539899	0.000580251	0.000235466	-1.555913968	3.15E-25	2.91E-26	-0.109624491	0.601223686	0.480072	-0.933054176	1.66E-10	4.63E-11	1.084473014	1.46E-05	5.53E-08	-0.159334508	0.705934156	0.384158402	-1.246021631	1.06E-07	6.41E-09
G10116_25066	500882	RGD1564548	1.847996907	0.214967641	0.1308132	-1.440572591	0.518176318	0.401812	0.584962501	0.663248347	0.585812	-1.263034406	0.455626755	0.339208	-2.099535674	0.308815322	0.209368	-0.658963082	0.722309122	0.659518	0.551951233	0.929159998	0.677267783	-0.109488792	0.982230444	0.933476367	-0.669125225	0.77022295	0.600523677
G10116_16865	140607	Pip4k2c	0.479509284	3.60E-14	4.79E-15	-0.096791886	0.240734128	0.1575622	-0.60946039	1.56E-31	1.70E-32	-1.088969674	1.17E-82	3.41E-84	-1.319781227	2.88E-120	7.03E-122	-1.222989341	1.23E-109	6.03E-111	0.790022042	0.212007359	0.023389247	-0.701942608	0.117330234	0.015853159	-1.497018614	2.52E-13	5.62E-15
G10116_3394	102555079	Poln	-0.025763096	0.960984279	0.922926	-0.012383724	0.974444837	0.952254	-0.648527629	0.009519814	0.00467102	-0.622764533	0.01447939	0.00649628	-0.534336428	0.048683757	0.0247846	-0.521952703	0.034094969	0.01987	0.140845372	0.895296342	0.579218765	-0.57230976	0.121407829	0.016734306	-0.716148256	0.006224036	0.00143376
G10116_12403	100910708	LOC100910708	-1.384512632	4.28E-13	6.06E-14	-1.406854295	1.40E-14	2.19E-15	-0.582591596	0.014617461	0.0074108	0.801921036	7.90E-06	2.16E-06	-1.642549992	1.73E-20	1.99E-21	-0.235695697	0.123880894	0.0816344	-0.87381613	0.133661669	0.009896098	-0.903284762	0.167419853	0.029039048	-0.032218548	0.963494284	0.929932444
G10116_7155	83579	Gnb5	0.100786818	0.070330113	0.035743	0.264049405	1.30E-08	2.88E-09	-0.331699652	1.55E-07	4.44E-08	-0.43248647	3.91E-13	6.04E-14	-0.303933258	7.86E-07	1.95E-07	-0.567982663	4.35E-28	6.37E-29	0.49781453	0.110517154	0.007236009	-0.253974214	0.142394646	0.022162619	-0.755208267	1.47E-05	1.48E-06
G10116_9270	291212	B3galnt2	0.131244533	0.398666372	0.2817	0.125354847	0.363878072	0.259606	0.051886742	0.717817718	0.643766	-0.079357792	0.644347605	0.551482	0.083715736	0.557168529	0.4364	-0.041639111	0.788162265	0.737624	0.270073541	0.266830234	0.035684639	-0.005541127	0.988889591	0.965813482	-0.279185814	0.083149412	0.031602273
G10116_16367	286993	Taok1	-0.66586657	1.16E-09	2.06E-10	-0.053259892	0.731041809	0.653082	-0.436556062	0.000209094	8.04E-05	0.229310508	0.040914594	0.0203994	-0.067450449	0.65844293	0.56602	-0.014190557	0.924080793	0.894454	-0.079754315	0.954353655	0.765374287	-0.287508755	0.281604746	0.071604224	-0.212297933	0.587737638	0.396666867
G10116_6508	140942	Ddit4	0.473261268	1.74E-11	2.69E-12	0.972023526	6.63E-45	4.36E-46	-0.15235322	0.02514175	0.01335584	-0.625614488	1.00E-19	1.12E-20	0.40891882	4.31E-10	8.21E-11	-0.563104706	8.46E-14	1.98E-14	1.164784729	0.003553606	4.45E-05	0.186765492	0.674979971	0.347681446	-0.981434833	0.000308102	4.53E-05
G10116_11534	361822	Ybey	0.047980029	0.8685099	0.809894	-0.040833718	0.882577437	0.839728	0.083255504	0.622912145	0.540786	0.035275475	0.779229602	0.708992	-0.106422059	0.506618338	0.389056	-0.065588342	0.589579678	0.503406	0.008782151	0.992329307	0.963097647	-0.051711647	0.938682959	0.773446204	-0.06388363	0.866058793	0.735346233
G10116_22407	60325	Serpinb2	3.938599455	2.47E-13	3.45E-14	-0.074000581	0.958138956	0.93041	7.523561956	2.61E-17	4.43E-18	3.584962501	0.12635105	0.0722806	5.247927513	0.000791046	0.000278436	5.321928095	0.000421469	0.000187586	1.725705745	0.654771806	0.240556703	6.921288454	0.048491772	0.004011327	5.18179007	0.010343588	0.002607331
G10116_14836	499463	RGD1561777	-1.321928095	0.394399664	0.277786	1.485426827	0.157360242	0.0953618	-1	0.495808102	0.392874	0.321928095	0.878641067	0.8275	0.637429921	0.696926285	0.606856	-0.847996907	0.329784254	0.250056	0.139708779	0.974527752	0.89492987	-0.442475695	0.89006386	0.654493853	-0.582417054	0.709520357	0.524350027
G10116_23545	313648	Ddost	-0.145963733	0.00052465	0.00016678	-0.369366683	7.71E-20	9.77E-21	0.414942067	8.64E-21	1.29E-21	0.5609058	1.65E-38	1.04E-39	0.29812291	2.04E-10	3.81E-11	0.667489593	4.41E-56	3.92E-57	-0.254107873	0.246468497	0.030440092	0.299100888	0.071327245	0.007241008	0.549178325	2.02E-08	1.04E-09
G10116_14991	307128	Frmd4a	-0.595435832	9.77E-06	2.47E-06	-0.276694955	0.038440936	0.01938866	-0.55307844	5.11E-05	1.85E-05	0.042357392	0.786840892	0.717892	-0.047994282	0.783594276	0.715144	0.228700674	0.079958879	0.0502974	-0.323793125	0.475709286	0.119644513	-0.211900595	0.575817203	0.256756791	0.110312528	0.662110753	0.471440364
G10116_22368	619579	Nrbp1	-0.163212606	0.006320143	0.00246312	0.038283228	0.586236636	0.47996	-0.069989644	0.254512842	0.1768884	0.093222962	0.17281658	0.1041126	0.22526203	9.86E-05	3.05E-05	0.186978802	0.000967469	0.00044819	-0.000287685	0.99906531	0.998153985	0.001893619	0.992493274	0.986100069	-0.000199956	0.998743995	0.998083753
G10116_9300	300993	Hyal3	-0.062449854	0.755577229	0.672096	-0.174142071	0.305124129	0.208472	0.018593867	0.909282049	0.870554	0.08104372	0.656493153	0.5637	-0.050341119	0.791188827	0.724022	0.123800952	0.4608488	0.370948	-0.052777037	0.954353655	0.734682057	-0.048883827	0.938682959	0.765904782	0.00045874	0.998467701	0.997661974
G10116_6242	313997	Mboat2	0.081977302	0.858511292	0.79702	0.389274403	4.37E-11	8.23E-12	-0.396368288	4.49E-16	8.05E-17	-0.47834559	6.30E-15	8.86E-16	0.040781247	0.843055995	0.788578	-0.348493156	2.34E-10	6.55E-11	0.467579602	0.125319145	0.00884658	-0.295436212	0.246752697	0.057094879	-0.76593962	9.37E-06	8.91E-07
G10116_14227	64677	Srd5a2	0.514573173	0.782648469	0.703894	-2.807354922	0.367481603	0.26609	-0.137503524	0.944297269	0.916558	-0.652076697	0.716035147	0.633026	NA	NA	NA	2.807354922	0.354181154	0.27411	-1.284101232	0.859258758	0.498809793	-0.867841038	0.932176464	0.746078492	0.406177759	0.885712602	0.779358628
G10116_12768	361096	Zic2	-0.466070619	8.72E-05	2.48E-05	0.427386844	1.62E-06	4.31E-07	-0.674229839	1.54E-09	3.88E-10	-0.20815922	0.067783047	0.0358696	0.667541963	5.21E-13	8.45E-14	0.240155119	0.020557665	0.011491	0.228031835	0.878980922	0.541661116	-0.180249274	0.856418612	0.590224353	-0.407741147	0.182736744	0.084011915
G10116_8306	100361584	Ano2	-1.099535674	0.014630089	0.0061671	0.932885804	0.052570164	0.0274102	1.070389328	0.128743593	0.0812802	2.169925001	4.61E-05	1.37E-05	2.807354922	6.92E-06	1.88E-06	1.874469118	0.012155755	0.00654128	-0.460774269	0.82098927	0.427511934	1.754651696	0.096401099	0.011457122	2.213912751	0.00185325	0.000355666
G10116_20121	116506	Calcr	-2.321928095	0.20223053	0.1207036	NA	NA	NA	-1	0.566314411	0.46253	1.321928095	0.533760214	0.412968	NA	NA	NA	NA	NA	NA	-6.166920321	0.236544974	0.028289595	-2.574723773	0.81138626	0.519112913	3.595562475	0.151709459	0.066300081
G10116_20199	290356	Phyhip	0.334836049	1.18E-46	5.12E-48	0.387881291	3.63E-48	2.25E-49	0.357264338	2.77E-51	2.05E-52	0.022428289	0.485193414	0.366894	-0.338359791	1.21E-45	7.04E-47	-0.726241082	8.73E-186	2.40E-187	0.728766086	0.128277749	0.009296793	0.004429615	0.990443234	0.980938801	-0.730139208	0.011579859	0.002983735
G10116_27076	289344	Hhat	0.256339753	0.632399549	0.528866	-0.222392421	0.706884962	0.625092	0.519374159	0.317685423	0.230398	0.263034406	0.655820239	0.562772	1.321928095	0.062948116	0.0329624	1.544320516	0.01580842	0.00866992	0.288400747	0.869977245	0.523287515	0.743211022	0.506493506	0.200497301	0.44995821	0.616923622	0.424911713
G10116_12389	362240	Nol4l	-0.026019885	0.777235045	0.69577	-0.170100951	0.029240571	0.01435208	0.03638415	0.713695675	0.63942	0.062404035	0.516022446	0.395304	-0.042136869	0.649301977	0.556356	0.127964082	0.101779666	0.0655442	-0.179187397	0.71317536	0.295065792	-0.034497441	0.938682959	0.830807027	0.140402277	0.554743424	0.365682126
G10116_9653	81659	Gak	0.100699607	0.061206919	0.0305126	-0.258197651	6.34E-10	1.29E-10	0.34479592	2.23E-12	4.76E-13	0.244096314	1.45E-06	3.67E-07	0.050779372	0.550376668	0.429726	0.308977023	2.58E-12	6.50E-13	-0.064438528	0.913135845	0.614403509	0.127105709	0.609625279	0.286840159	0.187447757	0.12875275	0.053995623
G10116_13195	494192	Mycbpap	-0.115477217	0.700993357	0.60117	-0.467778961	0.013937084	0.00634332	-0.127111918	0.641382717	0.559258	-0.0116347	0.965680215	0.94526	-0.210945895	0.310349241	0.210906	0.256833067	0.206859331	0.1457518	0.094898472	0.954353655	0.777558451	-0.25811508	0.568073407	0.249157049	-0.356514952	0.444421987	0.269591146
G10116_4252	290994	Lman2	0.187196416	0.003062509	0.001117064	-0.19028561	0.002022713	0.000782322	0.599336354	8.17E-21	1.22E-21	0.412139938	1.19E-09	2.32E-10	0.625884177	3.34E-20	3.89E-21	0.816169787	8.23E-37	1.01E-37	-0.139061927	0.860524733	0.502063612	0.476139427	0.099426048	0.012118435	0.611213755	0.000190646	2.61E-05
G10116_1809	294079	Marchf5	-0.088419558	0.592444285	0.46131	-0.052491587	0.52542178	0.40948	-0.115913723	0.034726183	0.01893598	-0.027494165	0.176504419	0.1065134	0.101615566	0.065622817	0.0346368	0.154107153	0.26025713	0.1888414	0.11871804	0.659750248	0.245716314	-0.093829205	0.630061157	0.304894376	-0.215758854	0.080798695	0.030532169
G10116_30028	108351576	LOC108351576	-1.469485283	0.001822528	0.00063888	-0.718818247	0.082224918	0.0452042	0.2410081	0.757578688	0.696126	1.710493383	0.000590972	0.000205974	-0.662965013	0.146819968	0.0872956	0.055853235	0.83284208	0.788118	-0.55518243	0.683389636	0.26614551	-0.337731995	0.855983358	0.589792608	0.216187144	0.844700859	0.704306004
G10116_13513	100359945	Zfp267	-0.36377938	0.003228987	0.001182752	0.15721395	0.212062693	0.1347498	-0.442004547	0.000180939	6.89E-05	-0.078225167	0.556752801	0.43486	-0.209568381	0.073316829	0.0393724	-0.366782331	0.000781503	0.000357718	0.208309936	0.758913818	0.348555006	-0.241815603	0.463169453	0.170853945	-0.452992247	0.018661235	0.005308416
G10116_16317	100909715	LOC100909715	0.112110366	0.890359073	0.83801	0	0.960347113	0.932858	0.126757142	0.839188206	0.78755	0.014646776	0.966102796	0.94588	-0.058416686	0.883016837	0.835876	-0.058416686	0.928922218	0.900128	-0.144911112	0.954353655	0.73566181	-0.266528321	0.831348979	0.55144542	-0.124723715	0.865570964	0.734403841
G10116_18676	364382	Prmt5	-0.104599199	0.116950989	0.0639008	-0.089615154	0.170935638	0.1045708	0.033772028	0.645709531	0.56386	0.138371228	0.034374818	0.0167845	0.025862063	0.72949803	0.650086	0.115477217	0.062313509	0.0382038	-0.080794162	0.841238921	0.464465517	0.012163284	0.965363085	0.896702273	0.089997963	0.616914887	0.424835582
G10116_21964	498848	Pcdhgb1	-0.222392421	0.720823711	0.62731	0	0.936394751	0.903964	1.847996907	0.002523751	0.001124878	2.070389328	0.000618251	0.00021601	0.932885804	0.108671675	0.06155	0.932885804	0.072290475	0.0449394	-0.373699089	0.896478089	0.581047409	0.746161787	0.691806597	0.36752946	1.115394376	0.108720423	0.04388623
G10116_22635	294979	Adad1	0	0.998964315	0.986942	0	0.97893964	0.96062	1.584962501	0.631437701	0.53893	1.584962501	0.635921209	0.52994	2.584962501	0.363470937	0.2577	2.584962501	0.3567793	0.27411	0.138131144	0.986874685	0.928811465	1.777063104	0.755772902	0.44529771	1.639372202	0.658387778	0.467736661
G10116_24429	680615	Hist1h2ak	-0.087462841	0.708407872	0.611998	-0.681470482	0.639810594	0.550028	5	0.626878868	0.53893	5.087462841	0.381544617	0.272788	5.727920455	0.206011014	0.1301592	6.409390936	0.061452335	0.037568	-1.441724035	0.735691945	0.318838368	2.728179055	0.792111318	0.492330902	4.175974198	0.096369065	0.037822347
G10116_17382	29237	Penk	-2.248329865	0	0	-1.004322391	5.38E-30	4.95E-31	-1.673727876	1.10E-136	3.20E-138	0.574601989	2.69E-35	1.83E-36	-1.281218646	1.11E-51	5.90E-53	-0.276896255	0.000154034	6.53E-05	-2.362674323	0.026633121	0.000718027	-1.228379737	0.012617252	0.00065783	1.131409786	0.289222006	0.152133864
G10116_1749	64350	Itgad	-0.678071905	0.394459048	0.277786	-1.378511623	0.253490203	0.1673944	2.321928095	0.371757484	0.279758	3	0.069816433	0.0372066	2.321928095	0.205454368	0.1301592	3.700439718	0.00971994	0.00514886	-1.263753767	0.544250804	0.16029137	3.915494478	0.301949077	0.080619954	5.175313994	0.007327848	0.001732003
G10116_28565	365885	Olr390	NA	NA	NA	-2.584962501	0.614947018	0.52123	NA	NA	NA	NA	NA	NA	NA	NA	NA	2.584962501	0.605136359	0.53165	-0.822997396	0.954353655	0.840157773	NA	NA	NA	0.703841732	0.924346182	0.863052136
G10116_17026	498840	Sting1	0.100136671	0.696954111	0.59693	-0.667016717	0.001528598	0.000578482	1.503201529	6.76E-09	1.77E-09	1.403064858	1.71E-07	3.96E-08	1.319177484	6.94E-06	1.88E-06	1.9861942	2.18E-15	4.74E-16	-0.428816782	0.498940355	0.132415276	1.335566703	0.000497206	1.38E-05	1.760211103	3.97E-08	2.18E-09
G10116_11799	24390	B4galt1	1.006313774	9.32E-11	1.52E-11	-1.111645356	1.93E-13	3.19E-14	2.401798476	2.25E-34	2.28E-35	1.395484702	8.71E-09	1.81E-09	2	3.63E-14	5.52E-15	3.111645356	1.06E-49	1.04E-50	-0.401496318	0.842487259	0.467689398	1.809854616	0.013928915	0.000751948	2.204201802	8.63E-08	5.13E-09
G10116_9867	246773	Lrrc3	0.318950395	0.687047764	0.586442	-0.790207615	0.000608968	0.000216718	1.137503524	0.031318818	0.01695228	0.818553129	0.113424975	0.0640018	0.697730431	0.187165315	0.1152988	1.487938046	5.21E-07	1.80E-07	-0.67327804	0.526381319	0.149140929	0.713222029	0.304039518	0.081583755	1.385239713	0.019223868	0.00549002
G10116_5680	100361923	Ikzf4	-0.481674692	0.062074694	0.0309814	-0.177685617	0.612017481	0.506584	0.481235989	0.14831705	0.0952248	0.962910681	0.000487544	0.000167452	-0.02774499	0.979718875	0.953672	0.149940627	0.557124289	0.471962	-0.364972508	0.641016182	0.22906273	0.025142873	0.979978118	0.928381795	0.384703898	0.344719256	0.191563287
G10116_14666	363029	Swsap1	-0.038346312	0.80990374	0.737252	0.382469637	0.003448344	0.00139388	0.022848589	0.896307345	0.855686	0.061194901	0.696849584	0.609962	0.264164159	0.051263632	0.0262214	-0.118305478	0.438641534	0.350694	0.281163994	0.376302152	0.07259686	0.08768587	0.812999764	0.523151344	-0.196808681	0.326630893	0.178123046
G10116_26437	500961	Glb1l3	NA	NA	NA	-2.321928095	0.366920644	0.26609	NA	NA	NA	NA	NA	NA	NA	NA	NA	2.321928095	0.35347692	0.27411	-2.289285948	0.890417113	0.56666529	NA	NA	NA	2.174270211	0.760465345	0.586291131
G10116_27840	100125363	Fbxl13	0.313157885	0.702135449	0.603564	-0.584962501	0.525471436	0.409768	0.499571009	0.537333576	0.43288	0.186413124	0.843867298	0.785062	1.736965594	0.189036009	0.116704	2.321928095	0.030755132	0.0177241	0.062490669	0.992329307	0.942819938	0.490430612	0.871094985	0.619912815	0.419159067	0.811738953	0.651272517
G10116_20152	306759	Spock1	-0.240981999	0.000190462	5.68E-05	0.264031185	5.71E-06	1.59E-06	-0.720861178	4.15E-37	3.97E-38	-0.479879179	4.05E-18	4.84E-19	-0.203252417	0.000245957	8.04E-05	-0.467283602	1.01E-17	2.02E-18	0.371511015	0.474563563	0.118875371	-0.343497188	0.298617006	0.07904072	-0.716861642	6.08E-07	4.34E-08
G10116_25315	680122	Sap30	-0.132733067	0.559541438	0.430024	-0.179490765	0.368838	0.264214	0.613451058	0.003655754	0.001675008	0.746184124	0.000291918	9.70E-05	0.780498489	0.000164336	5.23E-05	0.959989254	6.38E-07	2.22E-07	-0.308047841	0.701354959	0.283283336	0.450403872	0.406159042	0.135189364	0.755149845	0.000462909	7.17E-05
G10116_8059	297755	Rpl7	0.003491428	0.948402125	0.906166	-0.322375291	5.95E-28	5.79E-29	0.475470208	8.13E-47	6.47E-48	0.47197878	1.49E-45	7.94E-47	0.406221492	2.67E-33	2.03E-34	0.728596783	8.84E-120	3.97E-121	-0.259609293	0.487664185	0.126284092	0.402405522	0.032747409	0.002297715	0.658662724	0.000218932	3.05E-05
G10116_23771	64345	Hif3a	1.069262662	0.009496802	0.00384766	2.574470127	1.44E-07	3.49E-08	0.524266569	0.192107733	0.128017	-0.544996093	0.276992949	0.1828328	0.064609081	0.875158345	0.826424	-2.509861045	3.71E-07	1.27E-07	1.807015184	0.019379825	0.000435071	-0.176260693	0.890097033	0.669297061	-1.988686707	0.002165819	0.000424463
G10116_2130	300891	Morf4l1	-0.193216834	2.00E-10	3.35E-11	0.000546875	0.967848764	0.9429	-0.116735458	8.27E-05	3.04E-05	0.076481376	0.037773411	0.01867794	0.02600941	0.486357543	0.369178	0.025462536	0.414299217	0.327818	-0.006478762	0.991533061	0.939966984	-0.08271557	0.564643004	0.246667311	-0.07924745	0.356915678	0.200518912
G10116_11844	315120	Card10	0.744958385	0.00099759	0.000333676	-1.765534746	5.25E-23	5.97E-24	0.401813804	0.055617628	0.031932	-0.343144581	0.253180981	0.1646278	-0.263034406	0.435483264	0.322594	1.502500341	5.71E-19	1.08E-19	-0.830158771	0.458706378	0.110486566	-0.029905592	0.980326395	0.929214802	0.795792225	0.166352688	0.074467466
G10116_28824	81667	Gnb2	0.327022587	2.07E-31	1.36E-32	0.012384389	0.741059055	0.668672	0.577259487	1.07E-85	4.89E-87	0.250236899	4.86E-15	6.79E-16	0.311197407	6.96E-23	7.36E-24	0.298813018	1.08E-21	1.89E-22	0.107160902	0.876471821	0.536415291	0.36475905	0.170577883	0.030039493	0.252768622	0.049335895	0.016796533
G10116_1822	64057	Hapln2	0.2267419	0.00037516	0.000116613	1.803865589	0	0	-1.052509089	8.22E-210	1.47E-211	-1.279250989	3.87E-260	2.95E-262	1.034973202	6.81E-144	1.32E-145	-0.768892387	2.49E-65	1.96E-66	1.555766007	0.022725874	0.000555563	0.160966367	0.895620045	0.679577884	-1.39648534	0.00722265	0.001705664
G10116_24821	295230	Cct3	0.008086766	0.899125732	0.849026	-0.383211235	1.15E-18	1.51E-19	0.348477708	1.49E-13	2.99E-14	0.340390942	9.87E-13	1.56E-13	0.277280521	4.14E-08	9.10E-09	0.660491756	2.37E-48	2.37E-49	-0.338721787	0.421227636	0.09149048	0.196148738	0.512549087	0.205550937	0.530927555	0.003095971	0.00064029
G10116_985	295378	Vav3	-1	4.66E-10	8.01E-11	1.827900627	9.83E-68	4.40E-69	0.622195407	0.004678218	0.00217928	1.622195407	9.77E-20	1.10E-20	3.129691077	1.84E-122	4.38E-124	1.301790449	2.67E-12	6.74E-13	0.527960204	0.858913701	0.49764313	1.737336618	0.137250625	0.020791494	1.213769149	2.04E-07	1.31E-08
G10116_20920	299735	Amdhd1	2.321928095	0.618174923	0.508744	4.584962501	0.052680573	0.0275122	2.321928095	0.626449979	0.53893	NA	NA	NA	2.263034406	0.207335714	0.1318058	-2.321928095	0.558141522	0.469322	3.802352118	0.512621192	0.140254488	2.579614568	0.560596421	0.243202245	-1.21971162	0.877037961	0.765005449
G10116_23840	309809	RGD1310495	-0.571156701	0.222319476	0.1363242	2.222392421	1.28E-06	3.38E-07	-0.263034406	0.65740959	0.57967	0.308122295	0.480355766	0.362492	0.544320516	0.175361199	0.106939	-1.678071905	0.000978827	0.000453712	0.712844853	0.663502454	0.248615879	0.149070051	0.926075094	0.733704628	-0.566015665	0.493790051	0.312570483
G10116_5346	100912924	Tigd2	-0.240516969	0.11631127	0.0634896	0.242633214	0.076816049	0.0419512	0.137184379	0.432718746	0.334362	0.377701348	0.01237859	0.00546054	1.13081921	7.94E-15	1.17E-15	0.888185997	3.78E-09	1.13E-09	0.110918474	0.890064082	0.564104071	0.538557323	0.126489927	0.017999516	0.425724779	0.066546907	0.024135927
G10116_14574	300054	Foxh1	2.115477217	0.512407046	0.385976	0	0.789557585	0.727292	1.378511623	0.528638473	0.424574	-0.736965594	0.967065194	0.955756	0.847996907	0.721266696	0.64032	0.847996907	0.506517887	0.415168	-0.348211038	0.954353655	0.821100778	0.192406013	0.973130412	0.911840976	0.537572471	0.843547697	0.702248632
G10116_16554	366014	Zdhhc12	0.094758533	0.529164117	0.40146	-0.567068379	7.54E-06	2.14E-06	0.661105356	6.33E-07	1.90E-07	0.566346823	4.16E-05	1.23E-05	0.360507386	0.0284756	0.01358128	0.927575765	2.76E-12	6.97E-13	-0.309296835	0.580814147	0.184087835	0.482263004	0.231753143	0.05161434	0.786492575	0.000145587	1.93E-05
G10116_12491	685215	LOC685215	NA	NA	NA	NA	NA	NA	NA	NA	NA	NA	NA	NA	NA	NA	NA	NA	NA	NA	-2.257205009	0.892496125	0.572303975	NA	NA	NA	2.141473388	0.764620208	0.592138375
G10116_15479	362479	Tcea1	-0.056944529	0.847771426	0.784038	0.069079705	0.392200285	0.287648	-0.098087754	0.342588591	0.25185	-0.041143225	0.503527486	0.383124	0.287997691	2.64E-05	7.62E-06	0.218917986	0.001139132	0.000531288	-0.000527688	0.998927957	0.997129271	0.045462769	0.915982226	0.714486268	0.043609594	0.853085488	0.718372395
G10116_12476	363131	Pik3r4	-0.440280143	1.12E-08	2.14E-09	0.090242601	0.604350595	0.498868	-0.299907487	0.00046443	0.000186254	0.140372656	0.059754357	0.03112	0.109587951	0.396390337	0.288334	0.01934535	0.74578731	0.689084	0.017853074	0.983271786	0.919319274	-0.049400698	0.927595377	0.736664078	-0.069810214	0.749559163	0.571593654
G10116_12656	304944	Uck2	0.224056238	0.024638765	0.01100528	-0.835131769	5.31E-21	6.46E-22	0.901662081	3.45E-18	5.65E-19	0.677605843	8.21E-10	1.58E-10	0.177034389	0.145326512	0.0862366	1.012166158	1.26E-28	1.82E-29	-0.424539551	0.504973085	0.135472345	0.358557322	0.431527892	0.149363967	0.778251484	0.001186059	0.000211337
G10116_233	100909457	LOC100909457	NA	NA	NA	NA	NA	NA	NA	NA	NA	NA	NA	NA	-2	0.6066912	0.48989	-2	0.559698699	0.469322	NA	NA	NA	-1.077507958	0.938682959	0.791730231	-1.21971162	0.877037961	0.765005449
G10116_25753	364069	Hlx	2.2591042	5.95E-61	1.99E-62	-0.265074993	0.136549741	0.0813108	4.274054541	2.83E-108	1.07E-109	2.014950341	2.71E-11	4.67E-12	3.151662795	1.03E-28	9.00E-30	3.416737788	1.06E-37	1.28E-38	0.470948002	0.86902995	0.520190548	3.37287351	0.000100553	2.14E-06	2.891900011	3.29E-10	1.20E-11
G10116_9864	171549	Klc3	-0.621488377	0.621170309	0.490824	1.275634443	0.134270388	0.0796704	1.115477217	0.529132001	0.424574	1.736965594	0.228085739	0.145533	1.064130337	0.172783015	0.1052004	-0.211504105	0.941144057	0.915774	0.316489839	0.954353655	0.759539246	0.502131361	0.895250315	0.679098381	0.188119799	0.924346182	0.848878182
G10116_23377	500011	Samd9	0.377544417	3.75E-08	7.47E-09	-0.82328204	6.18E-34	5.19E-35	0.277729449	4.11E-05	1.46E-05	-0.099814968	0.267987659	0.1755722	-0.539534233	1.75E-13	2.76E-14	0.283747808	9.41E-06	3.58E-06	0.015866159	0.992329307	0.953894011	-0.085101078	0.91896028	0.720863371	-0.106462892	0.689836729	0.503055526
G10116_20692	29361	Sox10	-0.160430055	0.000719672	0.000233964	0.891997948	1.57E-92	5.12E-94	-0.634631926	6.87E-54	4.93E-55	-0.474201871	7.99E-32	6.04E-33	0.775530494	8.70E-71	3.55E-72	-0.116467454	0.036018678	0.0210792	0.489762802	0.296519124	0.044343381	0.13211999	0.890381968	0.66978546	-0.360147953	0.423509372	0.252696328
G10116_23515	361452	Ltv1	-0.02139033	0.893174173	0.841654	0.053360189	0.693497281	0.610146	0.267123294	0.034266692	0.01866342	0.288513624	0.023701865	0.0111428	0.320095769	0.009415479	0.00403132	0.26673558	0.028740124	0.0164727	-0.059360641	0.94981933	0.719500296	0.060119143	0.92647406	0.734684849	0.116120428	0.71305142	0.528560923
G10116_17834	295490	Emcn	-1.525941987	4.56E-17	5.22E-18	-2.00812372	7.03E-48	4.38E-49	-0.532269607	0.014244279	0.00720636	0.99367238	2.14E-08	4.58E-09	-0.521370683	0.008487128	0.00360342	1.486753037	1.51E-31	2.04E-32	-1.280062083	0.092151474	0.005099549	-0.293432164	0.78492278	0.480068535	0.987464281	0.014987004	0.004086464
G10116_11668	100125368	LOC100125368	1.101879614	2.03E-06	4.78E-07	0.010124217	0.893926785	0.852694	0.499429687	0.051881435	0.0295926	-0.602449927	0.011764327	0.0051657	-0.428843299	0.02197113	0.01021104	-0.438967516	0.027728246	0.0158544	0.220877273	0.888738578	0.559431045	-0.355535275	0.599798394	0.278362945	-0.580589879	0.176886388	0.080433159
G10116_4254	405166	Olr1163	-2.807354922	0.608823031	0.491332	NA	NA	NA	NA	NA	NA	2.807354922	0.625106222	0.52994	NA	NA	NA	NA	NA	NA	-0.822997396	0.954353655	0.840157773	NA	NA	NA	0.703841732	0.924346182	0.863052136
G10116_18716	361137	Tmem192	-0.156889073	0.159759309	0.091602	-0.381711428	9.17E-05	2.91E-05	0.055560545	0.649320178	0.5708	0.212449618	0.051853165	0.0265482	0.028808766	0.829753644	0.771164	0.410520194	2.19E-05	8.58E-06	-0.249838851	0.326874329	0.054398991	-0.044770516	0.911365201	0.706645201	0.201622177	0.219185649	0.105708452
G10116_3810	309133	Mrgprg	-2.321928095	0.611272619	0.491332	3.459431619	0.335963068	0.234572	-2.584962501	0.560839757	0.46253	-0.263034406	0.968687699	0.955756	1.137503524	0.722311253	0.64032	-2.321928095	0.556944172	0.469322	1.626589772	0.898342495	0.584579603	-0.11723684	0.988889591	0.952053952	-1.73889356	0.649532452	0.458685846
G10116_20572	300029	Top1mt	-0.192194165	0.18128193	0.106105	-0.163842955	0.242416728	0.1588296	0.016322305	0.969138499	0.958508	0.208516471	0.169685585	0.1018186	0.328772203	0.030693643	0.01479186	0.492615158	0.000262314	0.000114016	-0.162108528	0.683771628	0.266636093	0.118876071	0.740096777	0.423731705	0.27810693	0.134380251	0.056970666
G10116_7846	500361	Irag2	0.509351687	0.000444523	0.000139706	-0.843790796	2.79E-07	6.92E-08	1.582036141	3.63E-21	5.34E-22	1.072684454	1.19E-08	2.50E-09	-0.052579915	0.831264164	0.773724	0.79121088	1.09E-06	3.85E-07	-0.30213518	0.828700385	0.439362771	0.670587153	0.320624122	0.09048538	0.965340169	0.000880029	0.000149782
G10116_13590	103689999	LOC103689999	-0.109337285	0.258967903	0.1629842	-0.827436082	3.06E-24	3.34E-25	0.230843815	0.011135462	0.0055293	0.3401811	0.000116526	3.65E-05	-0.428334322	2.68E-06	6.99E-07	0.399101761	2.78E-07	9.37E-08	-0.465151798	0.189148039	0.018661491	-0.119747734	0.827598879	0.545354574	0.340620092	0.069509456	0.025446152
G10116_5363	303796	Zdhhc8	0.182472627	0.001540629	0.000533282	0.073007429	0.354968747	0.251996	-0.513365593	4.18E-27	5.11E-28	-0.69583822	3.48E-45	1.88E-46	-0.826869196	8.26E-67	3.54E-68	-0.899876625	1.76E-77	1.19E-78	0.568977763	0.289616707	0.042310235	-0.432949077	0.327383924	0.093636007	-1.005344354	3.41E-18	4.29E-20
G10116_3507	257648	Cacna1b	0.218996405	4.77E-07	1.05E-07	-0.174204729	0.000228187	7.60E-05	0.210473731	1.51E-06	4.68E-07	-0.008522674	0.892787622	0.844208	-0.457125312	1.10E-27	9.95E-29	-0.282920583	1.10E-12	2.71E-13	0.251148039	0.579937271	0.182958875	-0.163013353	0.688819042	0.363550256	-0.419462632	0.010088523	0.002531237
G10116_21908	300756	Arih1	-0.067192355	0.316340022	0.207008	-0.224016304	5.64E-05	1.75E-05	-0.062260059	0.339160444	0.248858	0.004932296	0.957916737	0.928658	-0.139172804	0.020583271	0.0095297	0.084843501	0.145972675	0.0979386	-0.102048953	0.73833681	0.322097336	-0.179505951	0.2392431	0.054423535	-0.080918339	0.631597985	0.440914169
G10116_5798	499083	Zscan18	-0.455369593	0.000285161	8.70E-05	-0.03994938	0.793541702	0.732928	-0.117763581	0.451419526	0.351614	0.337606012	0.008167204	0.00348372	-0.178554618	0.193226883	0.1198908	-0.138605238	0.294767785	0.21791	-0.193771823	0.713379127	0.295383342	-0.127045316	0.765226639	0.457282507	0.064167389	0.849584301	0.713285009
G10116_14216	81766	Rpl18	0.316828612	3.21E-18	3.48E-19	-0.540317665	6.65E-55	3.67E-56	1.012213766	1.39E-138	3.98E-140	0.695385154	2.95E-59	1.20E-60	0.830359617	1.22E-75	4.66E-77	1.370677282	1.32E-254	2.48E-256	-0.343361771	0.631899051	0.220192629	0.764456712	0.015240223	0.000846983	1.103227016	3.60E-07	2.45E-08
G10116_28035	499934	Manbal	-0.011358985	0.899185732	0.849178	0.405914571	2.68E-11	4.98E-12	-0.017999201	0.820270236	0.766636	-0.006640216	0.94814042	0.913206	0.497004469	1.89E-15	2.68E-16	0.091089898	0.222193356	0.1582218	0.325545872	0.302258949	0.045923826	0.167462074	0.51066709	0.203826583	-0.161287745	0.429686309	0.257768085
G10116_12171	287097	Hcfc1r1	-0.026612594	0.615776206	0.485158	0.201333894	6.27E-06	1.76E-06	-0.192314121	1.36E-05	4.59E-06	-0.165701527	0.000315036	0.000105225	-0.022350411	0.628846466	0.535162	-0.223684305	2.20E-07	7.38E-08	0.247244953	0.260618426	0.034182254	-0.054870441	0.862183455	0.602239066	-0.305136376	0.002225309	0.000437706
G10116_21982	296060	Arhgap11a	-0.032666189	0.88067345	0.825252	-0.841679183	4.34E-07	1.09E-07	1.375211519	5.17E-12	1.12E-12	1.407877708	1.80E-12	2.88E-13	1.475733431	4.41E-09	9.00E-10	2.317412614	1.58E-28	2.29E-29	-0.768900165	0.269921217	0.036772441	1.473501954	0.001113155	3.46E-05	2.237903414	1.57E-07	9.78E-09
G10116_24291	291084	Nqo2	-0.547900406	0.161352131	0.0926436	0.168067055	0.866427008	0.81984	-0.244622369	0.717289618	0.643254	0.303278038	0.339829363	0.234616	1.025004006	0.002662659	0.00102353	0.856936951	0.003981966	0.001994794	-0.072477593	0.954353655	0.841142512	-0.002457084	0.997727809	0.995472357	0.067630801	0.926892855	0.868240365
G10116_5574	316328	Kansl3	0.013823839	0.742557258	0.655318	0.034071743	0.814693251	0.758004	-0.268028595	4.93E-09	1.28E-09	-0.281852434	9.15E-08	2.07E-08	-0.214324985	2.58E-06	6.70E-07	-0.248396728	2.92E-07	9.86E-08	0.10188789	0.726183062	0.309234088	-0.293744419	0.025753277	0.001657239	-0.398541714	4.50E-05	5.17E-06
G10116_8630	360488	Flywch1	0.19109026	1.08E-08	2.06E-09	0.065727158	0.115320243	0.0667058	-0.294193336	3.01E-24	4.01E-25	-0.485283596	1.57E-57	6.69E-59	-0.234430143	8.94E-14	1.39E-14	-0.3001573	4.34E-21	7.75E-22	0.311552786	0.138206147	0.010607513	-0.287853367	0.089670031	0.010256242	-0.602756719	5.46E-08	3.08E-09
G10116_4515	100359464	Zfp420	-0.286502253	0.058968143	0.0291902	0.42202393	0.004377872	0.001804228	-0.217195217	0.164422889	0.1068674	0.069307036	0.680738044	0.593024	0.023716069	0.905816143	0.862982	-0.398307861	0.006532676	0.00337818	0.078248584	0.942048998	0.704976843	-0.217889702	0.510495474	0.203627101	-0.299161635	0.227143764	0.110643789
G10116_3993	296757	Napepld	0.175496796	0.075256091	0.0386654	0.972787384	1.16E-35	9.27E-37	-0.193042241	0.026495455	0.01414726	-0.368539037	2.68E-05	7.79E-06	0.752521264	1.17E-22	1.25E-23	-0.22026612	0.022853681	0.01287646	0.975934958	0.136821383	0.010365782	0.178415198	0.732330253	0.415198499	-0.799696292	0.041079829	0.013505268
G10116_13269	303350	Rnf135	-0.182561827	0.386740183	0.27112	-0.310848649	0.102910227	0.0584912	0.537110982	0.013374974	0.0067315	0.71967281	0.000475281	0.00016286	0.708344916	0.001206339	0.000436938	1.019193565	1.88E-07	6.29E-08	-0.161458274	0.774258761	0.368590017	0.510431116	0.103381496	0.013034758	0.668801355	0.003891257	0.000831283
G10116_17232	65157	Amotl2	-0.42981934	2.00E-08	3.90E-09	-0.612091827	1.07E-15	1.59E-16	-0.257824771	0.001880557	0.000823404	0.171994569	0.029795514	0.01433214	-0.140786108	0.144359503	0.085601	0.471305719	3.28E-10	9.28E-11	-0.464846838	0.0035335	4.41E-05	-0.243859866	0.299883779	0.079745355	0.216980666	0.15310918	0.067044147
G10116_27124	103694046	LOC103694046	2.807354922	0.618413954	0.508744	NA	NA	NA	0	0.958629065	0.942728	-2.807354922	0.586026056	0.47093	-2.807354922	0.604967873	0.48989	-2.807354922	0.558247418	0.469322	1.100555956	0.954353655	0.787381175	-1.596687732	0.807910122	0.5138368	-2.700719513	0.543639344	0.355404394
G10116_13385	306471	Snx25	-0.274174963	0.001152023	0.00038924	0.156119202	0.073229019	0.0398108	-0.650978244	1.90E-17	3.21E-18	-0.376803281	8.37E-07	2.07E-07	-0.166031686	0.033580328	0.0163339	-0.322150888	1.99E-05	7.77E-06	0.300297736	0.671004974	0.255368096	-0.405666276	0.084953313	0.009468805	-0.708576383	0.004776633	0.001055401
G10116_23413	116643	Vcp	-0.113147446	5.54E-05	1.53E-05	-0.343646367	1.28E-36	1.01E-37	0.298386514	1.08E-24	1.42E-25	0.41153396	3.08E-47	1.58E-48	0.138415586	1.01E-05	2.79E-06	0.482061953	2.50E-67	1.92E-68	-0.2917291	0.311082411	0.048956949	0.122742954	0.630702338	0.305301747	0.410346189	0.001003714	0.000174253
G10116_1191	292683	Sympk	0.026659562	0.700927455	0.601002	0.145896819	0.006671003	0.00283544	-0.099872844	0.067695446	0.0396668	-0.126532406	0.02229343	0.01042114	0.019022437	0.759289925	0.68488	-0.126874382	0.018849776	0.01047722	0.107756005	0.734695001	0.317961278	-0.052075681	0.81852208	0.531848236	-0.163129088	0.251504744	0.12638545
G10116_14237	360417	Ptprq	-1	0.359563611	0.243528	1.321928095	0.417951371	0.310368	NA	NA	NA	1	0.38277393	0.272788	2.321928095	0.034320383	0.01677098	1	0.202072042	0.1413258	0.380384469	0.971773691	0.887664056	2.349418677	0.819131053	0.532807249	1.977572714	0.64631954	0.45572676
G10116_8585	361990	Chtop	0.184481202	0.007559062	0.00298924	0.242796934	0.000620755	0.00022124	-0.055600888	0.413048604	0.315914	-0.24008209	0.000276587	9.16E-05	0.057131869	0.494352153	0.376648	-0.185665066	0.010187184	0.00541316	0.222365526	0.248782891	0.031014337	-0.047240043	0.863480592	0.60404205	-0.272903605	0.020652213	0.005960023
G10116_1884	310358	Plcxd3	-2.183503408	1.41E-16	1.65E-17	-0.852774047	0.004730082	0.0019616	-0.730813367	0.053361511	0.0305082	1.452690041	1.61E-09	3.17E-10	-1.06833713	0.000213107	6.89E-05	-0.215563083	0.43062875	0.343578	-0.712346409	0.615629329	0.208063456	-0.515727957	0.609892163	0.287153518	0.193167848	0.829448353	0.672370026
G10116_13589	102556346	LOC102556346	-0.330224236	0.005274883	0.00201968	-1.925308969	1.41E-76	5.65E-78	1.86507042	1.88E-30	2.12E-31	2.195294656	2.27E-46	1.19E-47	0.928362126	2.74E-07	6.46E-08	2.853671095	7.05E-121	3.11E-122	-1.250776444	0.03275713	0.00097941	1.066180332	0.032488828	0.002261086	2.311275044	1.75E-13	3.84E-15
G10116_3315	155423	Anxa7	-0.120102837	0.030404328	0.01389972	-0.775235248	4.20E-53	2.38E-54	0.830262642	1.36E-41	1.18E-42	0.950365479	2.17E-56	9.48E-58	0.196664628	0.002866934	0.001109568	0.971899876	1.04E-76	7.05E-78	-0.597517484	0.11752451	0.007968773	0.302576242	0.396399611	0.129441712	0.89565328	1.21E-05	1.19E-06
G10116_9277	287822	Hid1	-0.174021973	5.39E-05	1.49E-05	0.147801023	0.000403696	0.000139772	-0.06391721	0.185781118	0.1231748	0.110104763	0.014864084	0.0066911	0.160354073	0.000153935	4.88E-05	0.01255305	0.800091618	0.752064	0.019546021	0.968211234	0.879438185	0.003319045	0.989625437	0.97906239	-0.019055208	0.924346182	0.837917742
G10116_16012	502617	RGD1564854	-0.736965594	0.997412131	0.986942	-0.514573173	0.594102149	0.48831	-1.222392421	0.649399938	0.56882	-0.485426827	0.671230357	0.581408	-0.893084796	0.556995473	0.436622	-0.378511623	0.946350264	0.923406	-1.085098884	0.868003847	0.516845339	-1.337941884	0.745807015	0.431185304	-0.252978433	0.924346182	0.846566883
G10116_27049	362722	Tmem18	-0.360637467	0.053143996	0.0260254	-0.663375394	9.56E-05	3.04E-05	-0.100694	0.641982739	0.560056	0.259943467	0.179952598	0.108969	0.026231542	0.919508119	0.879568	0.689606935	4.28E-05	1.72E-05	-0.407467179	0.255097344	0.032667663	-0.1713203	0.705749802	0.383766271	0.232454984	0.386834215	0.223504213
G10116_18985	497009	Naaa	0.528999353	3.19E-05	8.56E-06	0.185866545	0.142871984	0.0854144	1.313270662	1.90E-20	2.88E-21	0.784271309	1.12E-06	2.80E-07	1.369705726	2.87E-23	3.00E-24	1.183839181	4.74E-17	9.64E-18	0.257660231	0.66421907	0.249067711	1.195299625	1.51E-07	1.27E-09	0.934919537	2.47E-05	2.64E-06
G10116_11239	100301568	Abo	0.067563284	0.834834728	0.768356	0.041579104	0.881452203	0.838518	0.362570079	0.221284613	0.1511186	0.295006796	0.361758623	0.2536	1.16481087	5.50E-05	1.65E-05	1.123231766	8.13E-05	3.36E-05	-0.082167455	0.954353655	0.782662208	0.540486382	0.393934728	0.127760429	0.619915731	0.082483798	0.031307352
G10116_195	363585	Olr1393	NA	NA	NA	NA	NA	NA	-2.807354922	0.561094585	0.46253	-2.807354922	0.585015331	0.47093	-2.807354922	0.603970432	0.48989	-2.807354922	0.557471781	0.469322	NA	NA	NA	-1.960531019	0.873462776	0.627385358	-2.101936563	0.770815759	0.602776748
G10116_10453	295238	Dap3	0.266586386	0.000637043	0.000205514	-0.148001163	0.282866985	0.190089	0.404564168	7.93E-07	2.40E-07	0.137977782	0.210695897	0.1314782	0.099250246	0.328687765	0.225408	0.247251409	0.020560718	0.0114938	0.085695481	0.885516239	0.552544542	0.12950532	0.674793217	0.347421376	0.039758222	0.86411205	0.732770533
G10116_10195	304923	Gorab	0.392317423	0.006061714	0.00235212	-0.178500896	0.498081241	0.383814	0.230045994	0.34791274	0.256248	-0.162271429	0.112737888	0.063584	-0.337328188	0.000976895	0.00034913	-0.158827293	0.011193875	0.0059832	0.123039975	0.891137764	0.569519326	-0.301789432	0.445028154	0.157827761	-0.430373646	0.003260256	0.000678909
G10116_19298	103689937	LOC103689937	-1	0.620896703	0.491332	-2.321928095	0.21353008	0.1358398	NA	NA	NA	1	0.638950964	0.52994	-2.584962501	0.105532606	0.0593882	-0.263034406	0.722603667	0.659518	-2.731631662	0.856403399	0.491654478	-2.951175664	0.765488831	0.457690835	-0.223856123	0.965318744	0.932697011
G10116_27909	103694538	LOC103694538	3.715161224	6.32E-149	8.38E-151	0.617383978	0.001448178	0.000546674	3.300123725	1.11E-129	3.47E-131	-0.415037499	0.183402785	0.1117144	0.886991038	7.97E-06	2.18E-06	0.26960706	0.240770513	0.1729994	1.905169772	0.20210584	0.021321024	2.073573358	0.073834617	0.007605439	0.155788416	0.829448353	0.672402784
G10116_26656	64510	Rbm10	-0.27430044	5.84E-06	1.44E-06	0.080376549	0.253663267	0.1675488	-0.133285722	0.043659655	0.024354	0.141014718	0.02715033	0.01293508	-0.074992507	0.293927887	0.1973408	-0.155369055	0.013725514	0.00745606	0.02952271	0.954353655	0.819748758	-0.05689272	0.865616317	0.608423394	-0.089822606	0.670866911	0.481529949
G10116_5005	362958	Micall1	-0.662751106	1.34E-26	1.04E-27	-0.379124623	2.05E-11	3.79E-12	-0.230497471	0.002808627	0.001262522	0.432253635	4.19E-13	6.48E-14	0.766491546	1.89E-24	1.89E-25	1.14561617	3.20E-66	2.49E-67	-0.55223908	0.014484923	0.000294352	0.226262986	0.652202045	0.326385505	0.776223972	0.001080335	0.000190137
G10116_26748	684762	LOC684762	0.899071091	0.397637246	0.280762	-0.069262662	0.960904569	0.934058	-0.158262084	0.911239064	0.872964	-1.057333175	0.327701211	0.223198	2.123382416	0.077570129	0.0420092	2.192645078	0.077734837	0.0486876	0.676356383	0.839128107	0.461932051	0.542481779	0.866716931	0.610126484	-0.136687632	0.949500153	0.905764816
G10116_14920	117262	Psmc4	0.17105329	0.000685924	0.000222338	-0.086594846	0.124448872	0.072839	0.323353448	9.57E-11	2.23E-11	0.152300158	0.00560143	0.00231182	0.153561035	0.006332708	0.00261452	0.240155881	3.83E-06	1.42E-06	0.010652579	0.992329307	0.943733521	0.152576829	0.621563455	0.297943461	0.137410965	0.275349381	0.142534812
G10116_718	314627	Plk5	-0.181310008	0.338553179	0.225744	4.129283017	1.93E-105	5.56E-107	-0.087610424	0.49379437	0.39038	0.093699584	0.804088114	0.739038	1.360130549	4.76E-27	4.38E-28	-2.769152468	2.22E-30	3.08E-31	1.537592656	0.269183402	0.036435862	0.197486531	0.880316593	0.638067272	-1.344358517	0.101288207	0.040154735
G10116_18389	108348052	LOC108348052	0.167250867	0.504772096	0.377522	0.037474705	0.422027132	0.314418	-0.075605657	0.282001593	0.1991922	-0.242856524	0.061254697	0.0320224	-0.131244533	0.659207393	0.566924	-0.168719239	0.167083608	0.1142348	0.050486866	0.954353655	0.772001038	-0.198499961	0.570668883	0.251818224	-0.252269623	0.156758827	0.069184331
G10116_1085	313834	Prkd3	-0.555009279	2.64E-06	6.30E-07	-0.723419062	6.68E-12	1.20E-12	0.161918562	0.191497349	0.1274668	0.716927841	8.82E-10	1.70E-10	0.850696056	2.56E-09	5.14E-10	1.574115118	6.99E-39	8.22E-40	-0.699518927	0.008964998	0.000154013	0.266038419	0.579849103	0.261322834	0.962554496	0.000730147	0.000120225
G10116_116	313491	Hint2	0.021187274	0.887711756	0.83453	0.001423759	0.989124226	0.98683	0.133860311	0.287365274	0.203396	0.112673037	0.398122762	0.288276	0.37084751	0.00086256	0.000305684	0.36942375	0.000625929	0.000283678	0.085218068	0.886944824	0.554795176	0.213986079	0.349326746	0.104312225	0.126010803	0.537300951	0.350003823
G10116_12196	362170	Api5	-0.061739643	0.324683409	0.214258	-0.095561925	0.11765057	0.0682026	-0.002033397	0.968907496	0.958124	0.059706246	0.351196094	0.24372	0.207536978	0.000901187	0.000320482	0.303098903	1.55E-07	5.16E-08	-0.058368423	0.909354037	0.605475128	-0.009884416	0.977232605	0.921066929	0.045577913	0.838384743	0.68746043
G10116_7307	362736	Hectd1	-0.423593166	8.70E-23	7.68E-24	-0.128547247	0.005489984	0.0022996	-0.065016156	0.201363373	0.1348528	0.35857701	3.93E-16	5.17E-17	-0.006659336	0.889238705	0.843716	0.121887911	0.00876893	0.00460546	-0.12166395	0.753177995	0.340276761	-0.089498819	0.628739556	0.30400147	0.028755035	0.901199964	0.800425048
G10116_12967	171554	Cdhr5	-1.632268215	0.003723346	0.00138219	-1.984232684	3.66E-05	1.11E-05	0.514573173	0.635311125	0.553046	2.146841388	0.000655804	0.000230006	-0.761840263	0.255631836	0.1676772	1.222392421	0.004768092	0.0024132	-1.571881617	0.114840961	0.007685751	-0.530759249	0.755299433	0.44430224	1.038348431	0.199215392	0.093909315
G10116_28226	497881	Tlx3	2.807354922	0.371116106	0.256586	NA	NA	NA	2.807354922	0.373830778	0.279758	NA	NA	NA	NA	NA	NA	NA	NA	NA	1.972330806	0.914152544	0.625402085	1.733745099	0.89006386	0.667701143	NA	NA	NA
G10116_25447	29683	Klrc1	NA	NA	NA	-2.321928095	0.615253133	0.52123	NA	NA	NA	NA	NA	NA	NA	NA	NA	2.321928095	0.605429474	0.53165	-2.683518522	0.859258758	0.499553022	NA	NA	NA	2.568264548	0.694690563	0.50912181
G10116_11454	311419	Stk35	-0.156119202	0.676099949	0.57509	-0.080170349	0.730899122	0.652916	-0.019108823	0.878755114	0.833616	0.137010379	0.798891576	0.733366	-0.1008175	0.238558098	0.1545638	-0.020647151	0.407567485	0.321668	0.027714581	0.954353655	0.841968203	-0.041691356	0.924008967	0.73035922	-0.072706648	0.731272187	0.550508694
G10116_10487	365813	Trim59	-0.428988945	0.018857023	0.00818384	0.060372618	0.769379486	0.701202	-1.331075188	4.56E-20	6.99E-21	-0.902086243	6.97E-11	1.24E-11	0.015853951	0.991270859	0.97128	-0.044518667	0.781000702	0.729842	0.086335166	0.953483072	0.727046242	-0.430697237	0.549814015	0.235225784	-0.519232385	0.223285017	0.108173728
G10116_29051	290350	Loxl2	0.34161643	0.325995665	0.215798	-2.147557188	7.95E-13	1.35E-13	0.932095935	0.005994047	0.00284516	0.590479506	0.132514684	0.0767194	-0.187085553	0.705806935	0.619988	1.960471636	2.08E-11	5.52E-12	-0.921108308	0.470376706	0.116332884	0.198612969	0.922564782	0.726763844	1.111880909	0.026347196	0.007942343
G10116_18897	192351	Fbxo6	0.118535081	0.215740418	0.1315694	-0.27976898	6.50E-06	1.83E-06	0.320629324	1.03E-05	3.44E-06	0.202094243	0.004090444	0.00164474	0.235043492	0.134640429	0.0790024	0.514812472	2.61E-10	7.34E-11	-0.050802389	0.954353655	0.750591296	0.102510967	0.818662192	0.532169327	0.148527009	0.358034482	0.201423008
G10116_25123	501793	Vom2r58	NA	NA	NA	NA	NA	NA	NA	NA	NA	NA	NA	NA	-1	0.603055687	0.48989	-1	0.556979314	0.469322	NA	NA	NA	-1.077507958	0.938682959	0.791730231	-1.21971162	0.877037961	0.765005449
G10116_12255	102555942	LOC102555942	1.019108823	0.009238787	0.00372794	-0.182591413	0.656133663	0.568384	1.078002512	0.006666601	0.00318794	0.058893689	0.952738193	0.92145	-0.498453507	0.160077336	0.0962228	-0.315862094	0.347464853	0.265014	0.542247735	0.56208129	0.171351276	0.072382001	0.955105372	0.873182033	-0.473390092	0.529218731	0.342882067
G10116_18674	81652	Ctbs	0.039954108	0.785470893	0.709514	-0.666262603	1.92E-09	4.02E-10	0.619300818	1.25E-06	3.84E-07	0.579346709	9.69E-06	2.68E-06	0.550103744	9.89E-05	3.06E-05	1.216366346	2.28E-24	3.68E-25	-0.450197872	0.349261123	0.062637973	0.442293143	0.199877931	0.039099639	0.888459216	5.30E-05	6.17E-06
G10116_7685	293992	Pax2	-4.392317423	4.05E-07	8.82E-08	1.178337241	0.007869553	0.00340046	0	0.961611374	0.942728	4.392317423	9.83E-07	2.45E-07	5.426264755	4.49E-08	9.89E-09	4.247927513	0.002792926	0.001368694	-0.690852792	0.86902995	0.520029355	3.493088292	0.165407253	0.028374179	4.193943245	0.001149494	0.00020377
G10116_3743	303772	Slc16a6	1.327261539	1.82E-33	1.12E-34	0.259132968	0.002763958	0.001096404	1.135730082	3.89E-25	5.07E-26	-0.191531458	0.192194984	0.117932	0.687590983	4.97E-09	1.02E-09	0.428458015	0.006405094	0.00330948	0.670716141	0.365710356	0.068579603	0.661015127	0.258917193	0.062173138	-0.016033514	0.961895918	0.927069074
G10116_243	314417	Papola	-0.121045387	0.015591342	0.00659958	0.071913131	0.177942015	0.1094198	-0.11334843	0.018514126	0.00958348	0.007696957	0.96025124	0.931998	0.031729372	0.62450596	0.5308	-0.040183759	0.423709838	0.337472	-0.053344103	0.933048603	0.687276989	-0.130828381	0.385623668	0.123170619	-0.080408	0.682515593	0.493686731
G10116_4808	102546764	Cmc4	0.174628272	0.34954454	0.234574	0.136340529	0.469614696	0.35814	0.014284226	0.687761505	0.610812	-0.160344046	0.158481439	0.0943086	-0.029315567	0.782606046	0.713656	-0.165656096	0.272288228	0.1987872	0.281265269	0.466126455	0.114517866	-0.122966139	0.698930254	0.376513144	-0.408437343	0.039037107	0.012698722
G10116_27395	405224	Olr1587	0.678071905	0.629172672	0.5251	0.074000581	0.975402537	0.954064	5	0.066973024	0.0391324	4.321928095	0.222848126	0.140418	4.321928095	0.206342952	0.1301592	4.247927513	0.202025967	0.1413258	0.130319557	0.979740217	0.90858125	3.904875216	0.340663591	0.100169466	3.770045241	0.166568281	0.074597857
G10116_12017	25501	Nxph1	-0.482256648	1.44E-05	3.70E-06	0.115254802	0.347048479	0.245422	-0.681991961	1.04E-10	2.42E-11	-0.199735313	0.065677587	0.0346432	-0.318453973	0.001739712	0.000647064	-0.433708776	1.09E-05	4.18E-06	0.239526882	0.792607863	0.389294857	-0.321213099	0.489441068	0.187543309	-0.56300632	0.000770792	0.000128054
G10116_25039	311112	Fastkd1	-0.337394896	0.000450998	0.000141956	-0.553538048	3.67E-06	1.00E-06	-0.081181756	0.469204226	0.36745	0.25621314	0.010565462	0.00459076	-0.11589912	0.193992984	0.1209784	0.437638928	0.001978755	0.000950766	-0.435124254	0.096408702	0.005471938	-0.242891335	0.420112073	0.142827672	0.18941275	0.431073992	0.258732079
G10116_778	310635	Arhgef2	-0.014783623	0.421809452	0.302056	0.191420552	4.62E-06	1.28E-06	-0.370657038	3.12E-31	3.43E-32	-0.355873415	6.73E-26	6.08E-27	-0.118332828	0.001375279	0.000503352	-0.309753381	3.72E-16	7.84E-17	0.398313342	0.309249386	0.048138872	-0.197183125	0.449695042	0.161259761	-0.598927968	0.001724055	0.000326751
G10116_10334	100912471	LOC100912471	7.14974712	2.09E-14	2.74E-15	-0.146841388	0.706632783	0.62472	7.14974712	5.87E-14	1.16E-14	NA	NA	NA	7.129283017	1.46E-13	2.29E-14	7.276124405	2.67E-15	5.82E-16	0.159658018	0.988308561	0.93155115	7.298859611	0.258353998	0.061913746	7.137309382	0.154486984	0.067914568
G10116_27580	691275	Adad2	NA	NA	NA	NA	NA	NA	NA	NA	NA	NA	NA	NA	-2.807354922	0.348920128	0.242456	-2.807354922	0.305644116	0.227348	NA	NA	NA	-1.952660955	0.873924677	0.628828353	-2.094038367	0.771737581	0.604204007
G10116_9717	297554	Csgalnact2	0.134465915	0.299742158	0.1941602	-0.116514009	0.395969148	0.290934	0.195060439	0.26571716	0.1860404	0.060594525	0.974032083	0.965138	0.225767148	0.273907949	0.1813794	0.342281157	0.028685384	0.0164398	0.109058803	0.852779307	0.486052652	0.138303092	0.678420189	0.351538599	0.025961565	0.926181144	0.866406265
G10116_4279	499651	Etv3l	NA	NA	NA	-1.584962501	0.6183698	0.52123	NA	NA	NA	NA	NA	NA	NA	NA	NA	1.584962501	0.608524416	0.53165	-0.822997396	0.954353655	0.840157773	NA	NA	NA	0.703841732	0.924346182	0.863052136
G10116_21456	65023	Kcnip1	0.070526996	0.629429484	0.525014	0.060774674	0.749123255	0.677844	0.187932951	0.162518755	0.1054124	0.117405954	0.437700015	0.322426	0.080938455	0.497872261	0.379836	0.020163781	0.699150596	0.635436	0.023966201	0.965096475	0.871482706	0.084130027	0.827018291	0.54394691	0.056462055	0.837369204	0.684681739
G10116_29634	171443	Slc12a9	0.150543245	0.221057085	0.135304	0.220585665	0.053544435	0.0280198	0.73915814	3.17E-10	7.62E-11	0.588614895	1.92E-06	4.91E-07	0.598194757	1.43E-07	3.27E-08	0.377609093	0.001404916	0.000661972	0.055761373	0.954353655	0.769024303	0.550820829	0.007385127	0.000328194	0.491863362	0.024322804	0.007212116
G10116_524	361604	Sytl2	-0.042966101	0.046834435	0.0225432	-0.248254485	0.020416335	0.00962592	-0.386407289	9.46E-19	1.52E-19	-0.343441188	7.35E-11	1.31E-11	-0.493040011	5.55E-12	9.44E-13	-0.244785527	9.19E-06	3.49E-06	0.400807324	0.652577057	0.238007251	-0.265402089	0.338260603	0.099028929	-0.669792082	0.057834455	0.020310437
G10116_13464	498267	Dusp27	-2	0.20219461	0.1207036	-1.807354922	0.216310768	0.1393762	NA	NA	NA	2	0.22303714	0.140418	1	0.617062853	0.510214	2.807354922	0.061537968	0.037568	-3.451606615	0.302206538	0.045832283	-2.36148443	0.821033851	0.535460523	1.092098651	0.704188675	0.518624293
G10116_18975	25598	Fabp2	0	0.992519727	0.986942	NA	NA	NA	-0.115477217	0.955872591	0.942728	-0.115477217	0.966751788	0.955756	NA	NA	NA	NA	NA	NA	-1.327924488	0.929159998	0.659853783	-1.611643181	0.858575871	0.594442835	-0.283817671	0.943865223	0.896521954
G10116_3002	102553196	LOC102553196	0	0.993367129	0.986942	0.584962501	0.977197662	0.968492	0	0.956391466	0.942728	0	0.967221973	0.955756	-0.736965594	0.69683599	0.609834	-1.321928095	0.645893047	0.578996	-1.434894958	0.829217859	0.440598306	-0.696006934	0.938682959	0.769629135	0.735699337	0.830970304	0.67453745
G10116_27319	689844	Maml2	-0.353863384	0.000462987	0.000145975	0.40949506	6.25E-06	1.75E-06	0.582360706	7.38E-07	2.23E-07	0.93622409	7.37E-18	8.94E-19	1.539054694	1.56E-46	8.98E-48	1.129559634	8.06E-23	1.36E-23	-0.225559794	0.872493828	0.530089008	0.80563918	0.134717261	0.020055389	1.029597613	6.23E-08	3.58E-09
G10116_26362	689092	Gcnt6	0.362570079	0.370362271	0.257616	-1.471305719	0.003338036	0.001346124	2.847996907	9.60E-07	2.94E-07	2.485426827	0.000146426	4.66E-05	0.652076697	0.501543149	0.3832	2.123382416	0.000138502	5.84E-05	-0.529273594	0.82889938	0.439586105	1.96153897	0.19061334	0.036172224	2.477682149	0.000296571	4.33E-05
G10116_21220	308266	Zc3h12d	1.093976148	0.001005398	0.000336714	-1.571156701	1.67E-05	4.89E-06	4.472487771	8.33E-17	1.44E-17	3.378511623	3.96E-07	9.44E-08	1.222392421	0.046177863	0.0233236	2.793549123	9.38E-11	2.57E-11	-0.820108177	0.735272337	0.318283905	2.240734164	0.130397415	0.018957042	3.050822463	1.05E-05	1.01E-06
G10116_7238	108348147	LOC108348147	-0.587207941	0.001205728	0.000408664	-0.061654518	0.750024221	0.678936	-0.55544922	0.002711437	0.001216222	0.03175872	0.858357352	0.80308	0.291766124	0.094416144	0.05239	0.353420642	0.030864447	0.01779038	0.103599836	0.954353655	0.749122502	-0.026826099	0.976888392	0.920272943	-0.131712835	0.747641139	0.569362369
G10116_12675	303673	Mrpl58	-0.041375022	0.754186604	0.66834	-0.083280542	0.50695471	0.391694	0.194253227	0.09147045	0.055497	0.235628248	0.040120725	0.01997788	0.234649125	0.048757172	0.0248298	0.317929667	0.003658493	0.001826718	-0.046607581	0.943667993	0.708930111	0.209803372	0.455544804	0.165250999	0.25268734	0.158365434	0.070078617
G10116_7699	360575	Ankrd13b	-0.02320988	0.991153951	0.96199	0.423592854	1.09E-16	1.55E-17	-0.328371418	7.30E-09	1.92E-09	-0.305161538	8.12E-09	1.69E-09	-0.232366177	5.96E-06	1.61E-06	-0.655959031	1.62E-39	1.87E-40	0.443716058	0.134294646	0.00997699	-0.252910764	0.148569712	0.023718715	-0.700235562	5.71E-06	5.16E-07
G10116_5468	308653	Nxf2	0	1.000261098	0.980958	1	0.679134463	0.593822	3.169925001	0.213756707	0.1452228	3.169925001	0.222170318	0.140418	2.584962501	0.361561378	0.2577	1.584962501	0.605246244	0.53165	0.610404571	0.925604417	0.646933367	2.586543599	0.504823137	0.198981194	1.973180045	0.558964944	0.36960189
G10116_20786	306587	Tcta	0.070365808	0.329315677	0.21831	-0.360109595	1.69E-06	4.51E-07	0.511820642	6.04E-11	1.39E-11	0.441454833	1.39E-07	3.20E-08	0.32647381	0.000159062	5.05E-05	0.686583405	5.19E-19	9.85E-20	0.000760872	0.998883024	0.996883832	0.354285557	0.148569712	0.023741561	0.348603121	0.073437119	0.027179016
G10116_22077	103690486	LOC103690486	0.087462841	0.94261988	0.899192	0.367731785	0.539616874	0.423558	0.443606651	0.564430937	0.458636	0.35614381	0.632729386	0.539038	1.074000581	0.075487905	0.0406756	0.706268797	0.273955457	0.200252	-0.043260158	0.988709015	0.932341628	0.719486128	0.506493506	0.200485985	0.760062375	0.336199115	0.185324099
G10116_28721	84395	Slc34a2	0	0.99810734	0.986942	0.514573173	0.607877196	0.502452	1	0.630015811	0.53893	1	0.634214365	0.52994	2.321928095	0.12839885	0.074873	1.807354922	0.330149581	0.24935	0.609190341	0.954353655	0.778535022	2.573382382	0.680080606	0.353516026	1.971623892	0.663804517	0.473388993
G10116_17416	680424	Pex10	-0.258781801	0.214656531	0.1305556	0.261441148	0.134300793	0.0797026	-0.13082907	0.562696221	0.457106	0.127952731	0.578665564	0.45763	0.595964041	0.000648739	0.000224876	0.334522894	0.074790949	0.046633	0.020522783	0.991003452	0.938288677	0.123253718	0.877486254	0.634102809	0.10131965	0.735974202	0.556069397
G10116_28011	100361818	Nfatc1	-0.382719779	0.022835489	0.01012718	-0.640212361	4.72E-05	1.45E-05	0.380948609	0.044195653	0.024679	0.763668388	7.65E-06	2.09E-06	0.410711574	0.048269412	0.0245246	1.050923935	2.02E-10	5.65E-11	-0.679049058	0.093303772	0.005225734	0.346398776	0.30591274	0.08247886	1.022091698	0.00013242	1.73E-05
G10116_24128	315829	Fam83b	-0.736965594	0.75565979	0.671248	-0.362570079	0.854066376	0.806118	-0.415037499	0.951664011	0.928444	0.321928095	0.80675929	0.743604	2.807354922	0.114877758	0.065741	3.169925001	0.061425623	0.037568	0.730595211	0.859972053	0.500913129	0.978010879	0.79501666	0.495931776	0.246769815	0.924346182	0.860631815
G10116_22674	25485	Myo1d	-0.114486015	0.111943339	0.0606246	0.260235772	0.001409292	0.000530806	-0.895683467	1.00E-45	8.14E-47	-0.781197452	1.44E-34	1.00E-35	0.535061097	1.05E-13	1.64E-14	0.274825324	3.93E-05	1.58E-05	0.383398118	0.475485018	0.119443533	-0.084814784	0.938682959	0.776271934	-0.470157299	0.263136314	0.13429118
G10116_25145	499362	Lbx1	2.321928095	0.619252022	0.508744	-3.321928095	0.368824149	0.26609	-0.263034406	0.959359847	0.942728	-2.584962501	0.586962137	0.47093	-2.321928095	0.605888433	0.48989	1	0.731965257	0.67246	-2.052760967	0.835806474	0.456528179	-0.999841147	0.937900896	0.758577288	1.053042255	0.787134274	0.622262366
G10116_1287	309174	Tigd3	-0.021216486	0.805202623	0.730582	-0.402098444	0.127333357	0.0747622	0.288913038	0.951534218	0.929132	0.310129524	0.858457992	0.80322	-0.349149564	0.192817146	0.119585	0.05294888	0.877486592	0.839976	-0.174784444	0.883415728	0.548682064	-0.228537154	0.750883801	0.439039874	-0.058483765	0.906544898	0.807684417
G10116_3517	100360514	LOC100360514	-0.257797757	0.766039822	0.68388	-0.051530301	0.978221531	0.961978	0.479167837	0.509797883	0.405296	0.736965594	0.324391276	0.22032	1.693896872	0.038725511	0.01919496	1.745427173	0.028061333	0.01605828	-0.134691098	0.954353655	0.801448727	0.578224774	0.711909855	0.391209489	0.710316135	0.405552771	0.238143747
G10116_15235	79216	Gdf10	-2.368151112	1.57E-11	2.43E-12	2.742964335	7.39E-28	7.20E-29	-1.957439538	3.70E-07	1.09E-07	0.410711574	0.157964094	0.093967	1.099108145	2.72E-08	5.90E-09	-1.64385619	1.53E-07	5.09E-08	0.92270584	0.705208766	0.286900926	-0.005745411	0.996746126	0.993908543	-0.926869705	0.15234967	0.066649591
G10116_744	89811	Vegfb	-0.611711363	2.06E-17	2.33E-18	0.035898293	0.836025571	0.785344	-0.838639917	9.96E-33	1.05E-33	-0.226928554	0.001352521	0.0005	0.028704227	0.663666032	0.571504	-0.007194066	0.810852892	0.763602	-0.153460774	0.852779307	0.486219607	-0.362488793	0.267542171	0.06540003	-0.209699917	0.063862254	0.022927978
G10116_15783	100910823	Derl2	0.219689901	0.042665697	0.020324	-0.156969346	0.001631636	0.000620056	0.33551716	0.00138412	0.000593004	0.115827259	0.359056687	0.251054	0.209323819	0.90678385	0.864292	0.366293165	0.000761637	0.000348422	-0.110293124	0.897507211	0.582449569	0.074408668	0.9010158	0.688557874	0.180145968	0.35847203	0.201739637
G10116_6595	301014	Atrip	0.135544671	0.312941	0.204286	0.009073584	0.958763404	0.931168	-0.044394119	0.952237931	0.929972	-0.17993879	0.276619996	0.182498	-0.391671199	0.005279612	0.00214952	-0.400744782	0.002912857	0.001433972	0.123795242	0.829217859	0.440541099	-0.245785919	0.392076068	0.126795473	-0.37407475	0.019066381	0.00543341
G10116_22403	292879	Mybpc2	-0.493040011	0.103379924	0.055258	-0.900464326	0.00423105	0.00173792	0.273760812	0.462747467	0.361824	0.766800824	0.012361543	0.00545236	0.38332864	0.471325322	0.35391	1.283792966	0.000132603	5.58E-05	-0.590449335	0.597638282	0.195379161	0.048695338	0.973130412	0.911727433	0.632216067	0.225716943	0.109673297
G10116_5125	498097	Wdr53	0.30560579	0.229546847	0.1417052	-0.07363203	0.811168827	0.753442	0.360747344	0.105327993	0.0646824	0.055141554	0.762156612	0.689266	0.054447784	0.741133854	0.66327	0.128079814	0.545137673	0.451924	0.132724033	0.866737456	0.512408613	0.123691451	0.828808635	0.547877395	-0.012098847	0.972608316	0.954654753
G10116_8032	301556	Dock10	-1.252621059	4.75E-48	1.99E-49	1.321508035	2.67E-169	4.58E-171	-1.055750443	5.55E-64	3.32E-65	0.196870616	0.027265824	0.01299884	1.261858547	2.91E-124	6.83E-126	-0.059649488	0.000531526	0.000239198	0.426488584	0.746598354	0.332494113	0.239592913	0.833353721	0.553801544	-0.186404805	0.718811132	0.53513323
G10116_2513	501515	Tut7	-0.002652014	0.983288621	0.951124	-0.156155973	0.034278254	0.01705962	0.010657076	0.782154118	0.723186	0.013309089	0.829921648	0.769828	-0.180403519	0.016978813	0.00769378	-0.024247546	0.797726107	0.749586	0.132883107	0.784466283	0.379412467	-0.101201939	0.681744951	0.355118798	-0.238231748	0.155740408	0.068576465
G10116_11548	362765	Angel1	-0.038006323	0.807922517	0.734806	-0.161944843	0.203348077	0.1284298	0.384746142	0.006190639	0.0029451	0.422752464	0.002563716	0.000992658	0.460071253	0.000275484	9.07E-05	0.622016095	1.47E-07	4.86E-08	-0.233861987	0.696837315	0.279504756	0.265674836	0.338230156	0.098967945	0.497103733	0.038859024	0.012626394
G10116_13916	26759	Acot7	0.057007116	0.237201505	0.1470594	0.314425764	1.61E-16	2.32E-17	-0.178245616	7.58E-06	2.52E-06	-0.235252732	4.91E-09	1.00E-09	0.059687883	0.165409133	0.0999498	-0.254737881	4.71E-11	1.27E-11	0.284795736	0.163255781	0.014302717	-0.105089972	0.613482343	0.290953139	-0.392518637	8.09E-07	5.99E-08
G10116_16164	297516	Cpne9	1.542267389	1.41E-46	6.14E-48	1.776912471	2.07E-120	5.21E-122	-0.027382056	0.706509768	0.631432	-1.569649445	3.83E-48	1.95E-49	1.10077777	6.73E-58	3.22E-59	-0.676134701	3.33E-12	8.47E-13	1.996661203	0.032860856	0.000994169	0.231392799	0.794159054	0.494907762	-1.765027669	0.002772438	0.00056196
G10116_4583	497778	Dut	-0.199747194	0.097149858	0.0515262	-0.194063698	0.348328643	0.246566	0.090135174	0.619398745	0.523584	0.289882368	0.023403831	0.01099144	0.055835658	0.639915048	0.546122	0.249899356	0.118909252	0.078099	-0.211001431	0.649731384	0.235619408	0.11957425	0.745807015	0.430805434	0.327392054	0.166111029	0.074335336
G10116_20523	498834	Myo7b	-2.584962501	0.07189829	0.0366772	1	0.679216361	0.593822	-2.321928095	0.157446395	0.1017854	0.263034406	0.738691595	0.657316	-1	0.556691561	0.436622	-2	0.262393732	0.19088	-0.48924708	0.939926114	0.701526976	-0.637602554	0.844137863	0.573616954	-0.149957928	0.935441331	0.883115602
G10116_4143	361006	Cfap70	-0.244355853	0.137749898	0.0774122	0	0.99456857	0.99352	-0.498507903	0.000439859	0.000175859	-0.25415205	0.083303729	0.0450704	-0.355187644	0.027872378	0.01325332	-0.355187644	0.022349803	0.0125783	0.242002821	0.771263148	0.364154399	-0.375028769	0.291272107	0.075885898	-0.621408121	0.016687838	0.004644421
G10116_11816	287525	Smyd4	-0.644463512	0.001090679	0.000366952	-0.618909833	0.001188586	0.000443104	-0.300509111	0.300191449	0.213936	0.343954401	0.047036551	0.0238134	0.127874823	0.6431387	0.549286	0.746784655	0.00010222	4.26E-05	-0.346153074	0.488964749	0.127141242	-0.029390272	0.965388398	0.896837679	0.314062172	0.231486841	0.11337089
G10116_2821	108348165	NEWGENE_2813	-1	0.615658286	0.491332	-2.584962501	0.212894994	0.1358398	NA	NA	NA	1	0.63271829	0.52994	NA	NA	NA	2.584962501	0.201949221	0.1413258	-4.854349942	0.25158865	0.031811026	NA	NA	NA	4.738534012	0.075623699	0.028137514
G10116_4223	89809	Rfc1	0.144389909	0.038200301	0.01797006	-0.028252913	0.790115693	0.728056	0.44223331	1.45E-10	3.41E-11	0.297843401	5.97E-05	1.81E-05	0.179414915	0.037294408	0.0184098	0.207667828	0.011902889	0.00639698	0.126686183	0.842487259	0.46732171	0.192728849	0.536174339	0.223665069	0.060548086	0.758588762	0.582808151
G10116_25894	363465	Pir	-0.354974996	0.036690423	0.01718198	0.04640396	0.798545741	0.739402	0.296856073	0.129576117	0.0818682	0.651831069	0.000153826	4.91E-05	0.604544971	0.000392545	0.000131933	0.558141011	0.000897713	0.000414252	-0.115040552	0.909730161	0.60590297	0.391355088	0.341085219	0.100383008	0.503318067	0.026022098	0.007825817
G10116_2370	100359592	Palm3	-1.346175641	8.33E-14	1.14E-14	-1.529948399	1.28E-21	1.53E-22	0.041340795	0.951110896	0.9248	1.387516437	5.43E-13	8.45E-14	0.188445089	0.494006381	0.376226	1.718393488	3.02E-25	4.75E-26	-1.800429359	2.25E-05	9.50E-08	-0.130038314	0.86271344	0.603018411	1.667751967	4.03E-06	3.52E-07
G10116_13767	289822	Cep68	-0.126377286	0.115248527	0.0627934	-0.273165237	0.000131554	4.25E-05	-0.066652312	0.446810822	0.34757	0.059724974	0.49309462	0.373606	-0.117113112	0.15750241	0.0944728	0.156052125	0.029760689	0.0171067	-0.069156765	0.882138564	0.546346551	-0.081553716	0.742859702	0.426075994	-0.015473567	0.934428149	0.879545641
G10116_3401	296117	Galk2	-0.288972829	0.020690731	0.0090729	-0.551807014	2.50E-06	6.74E-07	0.214829447	0.146994674	0.094305	0.503802276	8.02E-05	2.46E-05	0.04320215	0.7919484	0.725056	0.595009164	3.51E-07	1.20E-07	-0.342952676	0.180291065	0.016932525	0.110946507	0.767309339	0.459629595	0.450692504	0.013138436	0.00348688
G10116_11213	302540	Lancl3	-1.275634443	0.063573981	0.0318544	0.746243408	0.216017417	0.1389936	-0.921997488	0.220418292	0.1504798	0.353636955	0.604362578	0.494056	0.192645078	0.757408802	0.682616	-0.55359833	0.370543259	0.288822	0.697332291	0.816405099	0.422869129	-0.085894179	0.962196309	0.888082455	-0.785570134	0.469786258	0.291523097
G10116_15251	310158	RGD1306502	-0.198046805	0.023312468	0.01035478	0.142619469	0.096324336	0.0540574	-0.001395931	0.996906102	0.996266	0.196650873	0.024970477	0.01179254	0.050791891	0.627679315	0.534068	-0.091827578	0.270899053	0.197701	0.026970541	0.954353655	0.837399601	-0.111361153	0.742716499	0.425879518	-0.14135519	0.424253406	0.253279176
G10116_28275	288305	Cct8	-0.094138693	0.047911796	0.023171	-0.175609128	5.13E-05	1.59E-05	0.159665012	0.000678455	0.00027804	0.253803705	2.37E-08	5.09E-09	0.140288053	0.003554057	0.001397554	0.31589718	2.36E-13	5.64E-14	-0.246011178	0.512323039	0.140069062	0.046183055	0.884383219	0.644078957	0.288893992	0.115669344	0.047297086
G10116_19690	108348080	LOC108348080	-7.562242424	1.29E-10	2.12E-11	NA	NA	NA	-7.64385619	3.17E-11	7.16E-12	-0.081613766	0.858307828	0.802942	NA	NA	NA	NA	NA	NA	0.119805786	0.992329307	0.971373685	-0.084181627	0.989449682	0.978431538	-0.21017162	0.972754944	0.955194405
G10116_9692	292755	Nccrp1	-1.95419631	0.013842716	0.00580804	0.050626073	0.921002603	0.885318	-1.906890596	0.016022776	0.008191	0.047305715	0.958091429	0.929032	-0.665580961	0.28841278	0.1927586	-0.716207034	0.319398291	0.240228	0.251298784	0.954353655	0.813864934	-0.273079454	0.938682959	0.793265709	-0.522039317	0.559429027	0.369965649
G10116_9119	311437	Rassf2	0.161528286	0.123555953	0.0683416	0.278665058	0.000436255	0.000151804	-0.270409744	0.000580933	0.000235774	-0.43193803	2.18E-07	5.09E-08	0.096429763	0.233893964	0.1510414	-0.182235295	0.034996168	0.020438	0.380650473	0.218388679	0.024558074	-0.21794431	0.37700343	0.118477396	-0.602509678	0.002719724	0.000548924
G10116_4493	311137	Zfp385b	-0.411389722	8.77E-05	2.50E-05	0.820878505	3.77E-26	3.86E-27	-1.223224906	2.06E-72	1.10E-73	-0.811835183	3.00E-43	1.70E-44	-0.506311149	1.10E-15	1.55E-16	-1.327189654	3.53E-79	2.31E-80	0.930537123	0.293663184	0.043454948	-0.637734563	0.111897915	0.01470573	-1.571591931	0.000140221	1.85E-05
G10116_9015	309475	Tm9sf3	-0.228283385	9.65E-09	1.84E-09	-0.334834371	1.16E-18	1.53E-19	0.016026812	0.752271072	0.687908	0.244310197	1.59E-09	3.11E-10	-0.008578985	0.87869204	0.830748	0.326255386	8.33E-18	1.65E-18	-0.226064719	0.195012892	0.020120927	-0.055752966	0.785506282	0.480969927	0.167147814	0.190295557	0.088356414
G10116_4291	100359832	Fam104b	-0.130513384	0.248531951	0.155204	-0.004523977	0.822592314	0.768172	0.244451059	0.62831898	0.546186	0.374964443	0.08523752	0.0462532	0.533336812	0.103155011	0.0578626	0.537860789	0.045831259	0.027258	-0.208834197	0.719868716	0.303217407	0.177907509	0.726171805	0.408641659	0.383798343	0.11998378	0.049445642
G10116_11603	102552619	LOC102552619	NA	NA	NA	2.584962501	0.594199074	0.479212	NA	NA	NA	NA	NA	NA	2.584962501	0.616185833	0.510214	NA	NA	NA	2.008661307	0.913135845	0.618764029	1.746198738	0.89006386	0.665372081	NA	NA	NA
G10116_14269	108351325	LOC108351325	3.906890596	0.615044823	0.508744	4	0.586796517	0.479212	-0.9510904	0.427381974	0.329072	-4.857980995	0.182237458	0.1108878	-1.754887502	0.191242526	0.1184652	-5.754887502	0.043589155	0.0258434	1.983099969	0.913360488	0.623431621	-2.108855297	0.639508135	0.313403945	-4.098769777	0.320499377	0.174094805
G10116_4827	365222	Lrfn1	0.368133035	5.56E-11	8.94E-12	-0.051645606	0.396170895	0.291124	0.526317574	8.07E-20	1.25E-20	0.158184539	0.020237136	0.00936158	-0.392473906	7.85E-11	1.43E-11	-0.3408283	2.40E-08	7.54E-09	0.158246951	0.869012876	0.519963261	-0.013268848	0.988889591	0.954075954	-0.178103913	0.377403592	0.216520078
G10116_22138	307404	Arsi	0.612976877	0.096557596	0.0511916	0.951744831	0.022164282	0.01054702	3.048363022	2.32E-09	5.88E-10	2.435386145	3.85E-05	1.14E-05	2.155278225	1.68E-05	4.75E-06	1.203533394	0.052308164	0.0315412	0.63698347	0.693016906	0.275858496	1.797199043	0.076407857	0.008005803	1.153050865	0.116578184	0.047716135
G10116_22446	288238	Pigp	0.025192696	0.99524486	0.968546	0.030786991	0.750367171	0.679286	0.051295175	0.812293786	0.755704	0.026102479	0.794405259	0.727466	0.410923068	0.004895834	0.001979128	0.380136077	0.012331824	0.00664914	0.065140463	0.924294472	0.64478262	0.201422268	0.606473825	0.28423695	0.132825448	0.64193901	0.451167009
G10116_27106	64351	Ykt6	0.02122612	0.011471528	0.0047201	-0.314234012	1.77E-15	2.65E-16	0.340187402	1.04E-16	1.81E-17	0.318961281	5.13E-08	1.14E-08	0.194913499	0.174330083	0.1062356	0.509147511	8.86E-22	1.54E-22	-0.077135906	0.910687477	0.610231898	0.267680089	0.263045906	0.06365908	0.340519015	0.013282287	0.003537891
G10116_10952	360610	Nfe2l1	0.071840002	0.617512407	0.50116	-0.068186794	0.002471512	0.000971798	-0.328390022	1.53E-27	1.84E-28	-0.400230023	2.12E-30	1.68E-31	-0.342161194	1.20E-26	1.12E-27	-0.2739744	4.34E-14	1.00E-14	0.100094967	0.748677312	0.334159976	-0.370089182	0.005220368	0.000215919	-0.47354345	2.91E-07	1.94E-08
G10116_3893	25097	Pld2	-0.477344481	1.37E-10	2.26E-11	-0.162356456	0.019090668	0.00893246	-0.307998294	0.000125781	4.72E-05	0.169346187	0.025283565	0.0119539	0.089295682	0.370003242	0.265518	0.251652137	0.000439225	0.000196073	-0.113316573	0.839856045	0.462759784	-0.035110455	0.938682959	0.802366962	0.075423051	0.73007447	0.549004009
G10116_1426	691414	LOC691414	0.369138913	1.87E-11	2.90E-12	0.478161395	1.13E-21	1.35E-22	0.130686862	0.00050973	0.000205294	-0.238452051	0.003968544	0.001592334	-0.770562217	8.37E-46	4.85E-47	-1.248723612	7.57E-128	3.15E-129	1.012942813	0.034010919	0.001058263	-0.373612994	0.578365382	0.259636699	-1.390285938	0.000481475	7.51E-05
G10116_22789	362699	Yipf4	-0.265479652	0.002310927	0.000824666	-0.088749865	0.362119868	0.258218	-0.198598121	0.028448024	0.0152629	0.066881531	0.507159742	0.386646	-0.028243965	0.800999364	0.736856	0.0605059	0.525241255	0.432274	-0.075412194	0.892278063	0.570677866	-0.125789807	0.617546254	0.294870046	-0.053187964	0.78892228	0.624864981
G10116_25437	100912139	LOC100912139	NA	NA	NA	2.392317423	0.29444407	0.1996694	-4.906890596	0.022592249	0.01189632	-4.906890596	0.026641586	0.01266994	-0.415037499	0.62058324	0.526138	-2.807354922	0.090452089	0.0577012	1.504572883	0.830261771	0.4435273	-0.873249706	0.777513051	0.471407435	-2.359750069	0.133394589	0.056457827
G10116_29566	298851	Slc35f6	0.230854	0.000563168	0.00017992	-0.553880812	5.44E-19	7.08E-20	0.474500451	1.71E-12	3.62E-13	0.243646451	0.000967912	0.000348566	0.327041018	1.90E-05	5.41E-06	0.88092183	2.55E-41	2.87E-42	-0.20227123	0.739190154	0.323350156	0.328646421	0.228287829	0.050502839	0.526711227	0.006884952	0.001608765
G10116_28006	361285	Mllt10	-0.107146584	0.138608419	0.0779902	-0.099753094	0.172801206	0.1058396	0.087935358	0.246458716	0.1707896	0.195081942	0.004886928	0.00199214	-0.04073258	0.617690323	0.522628	0.059020514	0.422689959	0.335536	-0.004448058	0.992329307	0.963761611	-0.050384559	0.861721903	0.600998737	-0.049730981	0.773640284	0.606401797
G10116_8116	366078	Sp9	-0.639302335	0.051167022	0.0249406	0.011825435	0.978733692	0.962946	-0.472881574	0.166341602	0.1085328	0.166420761	0.638758432	0.545334	0.116458977	0.724129723	0.64414	0.104633541	0.731962672	0.67417	-0.301378008	0.749238394	0.335694759	-0.035582037	0.974093051	0.913509032	0.264076532	0.561529072	0.372396235
G10116_13908	305351	Klhl5	-0.618775353	2.70E-28	1.95E-29	0.446749759	7.54E-16	1.12E-16	-0.650433049	1.03E-30	1.15E-31	-0.031657696	0.641789847	0.548676	0.080222809	0.236650486	0.153062	-0.36652695	3.69E-11	9.89E-12	0.199546744	0.832287244	0.448637559	-0.168307845	0.736503516	0.419655746	-0.369808227	0.054134688	0.018771647
G10116_12235	207119	Rin1	-8.204571144	7.01E-38	3.87E-39	-0.949373927	0.002803292	0.001112598	NA	NA	NA	8.204571144	7.08E-36	4.72E-37	-1.528600058	2.60E-08	5.65E-09	-0.579226131	0.013395625	0.00726546	-0.871515113	0.865768368	0.511396954	-0.223589369	0.982795672	0.934500415	0.649962867	0.839898971	0.69397625
G10116_21763	290666	Sugp1	0.085528816	0.27692516	0.1765174	0.233199176	0.001062677	0.000392804	0.32427585	3.94E-06	1.28E-06	0.238747034	0.00126352	0.000464602	0.046189633	0.595879718	0.475008	-0.187009543	0.009524767	0.00503028	0.211334168	0.354258478	0.064557517	0.093561939	0.748707902	0.435925975	-0.121770298	0.522551292	0.337233585
G10116_28734	108351807	LOC108351807	3.948178804	1.18E-32	7.50E-34	4.169925001	1.18E-08	2.61E-09	7.095020192	2.35E-42	2.01E-43	3.146841388	0.006267703	0.00261224	7.87036472	2.24E-10	4.19E-11	3.700439718	0.35762076	0.27411	4.150631771	0.225624873	0.026034959	6.381021614	0.19028638	0.036071119	2.211998759	0.554655235	0.365567582
G10116_10421	100910528	LOC100910528	-0.011325183	0.992117303	0.963188	-0.337655553	0.038774917	0.01959186	0.614315115	0.00145736	0.000626098	0.625640298	0.001497638	0.000557086	0.349695336	0.065155822	0.0343694	0.687350889	2.21E-05	8.68E-06	0.078784421	0.954353655	0.764191193	0.384071661	0.532712162	0.221373382	0.30303967	0.470971843	0.292565377
G10116_12712	303244	Mpdu1	0.096768321	0.299557899	0.1939932	0.242327914	0.002414763	0.000947702	-0.094181053	0.395269653	0.300476	-0.190949374	0.042236526	0.0211442	0.108239742	0.159425814	0.09578	-0.134088171	0.159910937	0.1083786	0.298144398	0.108607207	0.006912819	0.004239929	0.988889591	0.965262625	-0.297187542	0.015689715	0.004323548
G10116_18030	297416	Nfu1	-0.018076778	0.902056931	0.852846	-0.063202067	0.625578672	0.520678	0.009439696	0.95111387	0.924752	0.027516474	0.841808178	0.782562	0.297476263	0.008657538	0.00367994	0.36067833	0.00077808	0.00035611	0.033214464	0.954353655	0.785929969	0.134172033	0.607090634	0.285029365	0.0979756	0.637963086	0.447174329
G10116_6587	408217	Usp11	-0.405696453	1.24E-17	1.38E-18	0.265348272	4.27E-08	9.88E-09	-0.375794967	6.79E-15	1.28E-15	0.029901486	0.61090425	0.500154	-0.350618131	7.15E-16	1.00E-16	-0.615966403	4.30E-44	4.62E-45	-0.000523491	0.99906531	0.998040896	-0.290410479	0.305826457	0.082427003	-0.292136124	0.209024171	0.099649204
G10116_3218	309196	Ttc9c	-0.259532306	0.001008116	0.000337838	-0.175051018	0.119120512	0.0691866	0.019081743	0.9058228	0.866612	0.278614049	0.000661221	0.000232294	0.112305944	0.069121197	0.0367828	0.287356962	0.000210435	9.03E-05	-0.185678934	0.588728385	0.189311583	0.007022522	0.985628221	0.9425857	0.189944089	0.284680128	0.148919627
G10116_3828	292764	Fam98c	0.345135486	0.000513097	0.000162944	0.286690915	0.002245758	0.000875218	-0.5163544	5.60E-11	1.29E-11	-0.861489886	2.08E-24	1.97E-25	-0.583905194	1.52E-12	2.50E-13	-0.870596109	7.21E-26	1.12E-26	0.568200401	0.02943868	0.000833944	-0.442510392	0.033333069	0.00235696	-1.014599531	3.85E-11	1.20E-12
G10116_3889	103690092	LOC103690092	2.914270126	1.18E-09	2.09E-10	-0.298658316	0.327432398	0.226044	-0.504231229	0.087609479	0.0527982	-3.418501355	5.66E-15	7.93E-16	-1.070389328	1.35E-05	3.75E-06	-0.771731012	0.001057683	0.000491782	0.28332845	0.951850854	0.722968661	-0.798210163	0.089334015	0.010195456	-1.08056869	0.272992108	0.140934078
G10116_1114	295645	Slc4a10	0.132517312	0.000347752	0.000107615	-0.245130339	3.62E-09	7.72E-10	-0.08605002	0.022484819	0.01182772	-0.218567333	1.46E-09	2.86E-10	-0.925007493	1.90E-145	3.58E-147	-0.679877155	3.10E-88	1.85E-89	0.497152544	0.563514542	0.172357592	-0.378813973	0.355853767	0.107448225	-0.881983452	0.009046179	0.002218188
G10116_25503	363041	Pate4	1.477047162	0.051812324	0.0252936	1.855610091	0.003488577	0.001411614	6.686500527	4.20E-05	1.50E-05	5.209453366	0.038624004	0.01915216	7.247927513	3.23E-07	7.67E-08	5.392317423	0.01804455	0.00998648	1.551510557	0.101767453	0.006047478	5.710495062	0.000879885	2.68E-05	4.155218424	0.023441137	0.006914927
G10116_29033	100360880	Fosb	1.482924802	5.80E-40	3.03E-41	-1.314986485	2.98E-20	3.72E-21	-0.113656782	0.262962155	0.1834924	-1.596581584	1.54E-46	8.03E-48	-3.402722177	1.23E-265	9.25E-268	-2.087735691	3.05E-159	9.99E-161	0.496268971	0.800133159	0.400950281	-1.209818814	0.166935999	0.028886344	-1.712041359	0.000105112	1.34E-05
G10116_26886	307251	Rnf165	-1.29755252	5.56E-15	7.08E-16	0.078688889	0.712206265	0.630586	-1.192409016	3.09E-12	6.62E-13	0.105143504	0.553446734	0.431864	-0.874918206	4.85E-09	9.94E-10	-0.953607095	1.04E-10	2.86E-11	-0.248850078	0.878980922	0.541663121	-0.664664937	0.230243374	0.051077236	-0.417559773	0.216568559	0.104107682
G10116_6391	500870	Mtbp	0.08979667	0.554561566	0.42555	-1.456638404	1.21E-05	3.50E-06	1.303392143	0.000368698	0.000145988	1.213595473	0.006147145	0.00255904	1.38466385	0.072958082	0.0391134	2.841302254	1.89E-10	5.26E-11	-0.792730816	0.467532358	0.115005426	0.774323149	0.513845343	0.2063585	1.560050757	0.002362045	0.000468085
G10116_25933	297123	Fkbp9	-0.881827737	1.20E-27	8.88E-29	0.040125214	0.702938604	0.62075	-0.20685157	0.040233725	0.0222772	0.674976167	4.10E-17	5.14E-18	0.382247564	4.16E-05	1.23E-05	0.342122351	0.000202488	8.68E-05	-0.295482365	0.684113874	0.267058372	-0.077674708	0.89006386	0.657656891	0.213925163	0.524299445	0.338575065
G10116_4262	499766	Ttf1	-0.068895081	0.68132065	0.580506	0.004013063	0.995522224	0.99484	0.109934027	0.542793565	0.438876	0.178829108	0.285621899	0.1893368	0.129909323	0.464481806	0.347852	0.12589626	0.426201751	0.339706	0.019543484	0.974494686	0.894374053	0.020819202	0.964043562	0.89231045	-0.002486789	0.992279431	0.986880301
G10116_23475	307271	Mex3c	-0.142694117	0.133529878	0.074715	-0.234465254	0.006858215	0.00292152	0.074335119	0.483199113	0.380168	0.217029237	0.019093707	0.00877554	0.289229309	0.002373139	0.000904748	0.523694563	1.01E-09	2.93E-10	-0.332964392	0.406676745	0.085216527	0.054178296	0.90322344	0.691959908	0.383826687	0.08195787	0.031066055
G10116_11116	293773	Olr329	NA	NA	NA	NA	NA	NA	NA	NA	NA	NA	NA	NA	NA	NA	NA	NA	NA	NA	1.100555956	0.954353655	0.787381175	0.846045393	0.938682959	0.835744308	NA	NA	NA
G10116_23921	108348050	LOC108348050	3.541019153	1.97E-25	1.57E-26	2.404390255	5.72E-06	1.60E-06	1.52666386	9.72E-10	2.41E-10	-2.014355293	1.99E-05	5.68E-06	6.491853096	5.90E-11	1.07E-11	4.087462841	0.018060165	0.00998648	3.574607697	0.03275713	0.000979262	1.035876027	0.722162495	0.403656595	-2.551278628	0.24181508	0.120188182
G10116_18605	100911956	LOC100911956	-0.256761339	0.102945046	0.0549546	-1.037428407	1.15E-12	1.98E-13	-0.023124725	0.899721378	0.85986	0.233636613	0.149250612	0.0880106	-0.480776302	0.006362255	0.00262774	0.556652105	4.13E-05	1.66E-05	-0.720647232	0.085758278	0.004580612	-0.242688334	0.580300677	0.261741286	0.473763545	0.063293799	0.022678266
G10116_29078	24468	Hspa8	-0.219482299	1.39E-61	4.60E-63	-0.22188727	1.07E-71	4.54E-73	-0.441139657	3.31E-259	4.69E-261	-0.221657358	2.07E-70	6.99E-72	-0.067138301	6.36E-07	1.56E-07	0.154748969	5.29E-36	6.62E-37	-0.107990041	0.750162348	0.337008524	-0.284662827	0.038912895	0.0029294	-0.179169686	0.172465023	0.077835092
G10116_1146	25211	Lyz2	2.404269833	0	0	0.503927596	1.21E-208	1.63E-210	4.796005779	0	0	2.391735945	0	0	4.096235973	0	0	3.592308377	0	0	0.541994281	0.844881926	0.47238546	3.927283793	0.000138838	3.13E-06	3.379526693	4.31E-16	6.79E-18
G10116_9044	498798	Stam	-0.230047276	8.22E-05	2.33E-05	-0.327771989	4.46E-09	9.60E-10	0.020504499	0.836306898	0.784488	0.250551775	3.37E-05	9.88E-06	-0.019954606	0.660314436	0.568088	0.307817383	1.11E-07	3.64E-08	-0.193091468	0.208935689	0.022785669	-0.043462888	0.865399219	0.607717219	0.146068939	0.15404888	0.067651469
G10116_9412	303493	Snx11	0.412082972	5.07E-06	1.25E-06	-0.015548827	0.957303415	0.929094	0.503461866	1.91E-08	5.16E-09	0.091378894	0.393348644	0.284252	0.045371508	0.660704186	0.568494	0.060920335	0.591366878	0.506284	0.166428614	0.80047065	0.401513125	0.171335402	0.715885931	0.396293124	-0.000208476	0.999097352	0.998640099
G10116_7954	102551694	Klln	0.425305835	0.505861436	0.378444	-1.366782331	0.026481913	0.01280122	0.510194732	0.390830354	0.296704	0.084888898	0.905513955	0.85982	-1.144389909	0.097285234	0.0542214	0.222392421	0.652044079	0.585446	0.122670238	0.966946233	0.876409495	-0.112742984	0.944612332	0.853095428	-0.243445864	0.861940725	0.729745935
G10116_1935	360958	Ablim2	0.798643778	9.45E-74	2.55E-75	0.431244084	1.59E-13	2.61E-14	-0.054734027	0.137455027	0.0875008	-0.853377805	3.93E-85	1.09E-86	-0.576881965	4.40E-46	2.54E-47	-1.00812605	3.40E-107	1.71E-108	0.784075405	0.007379953	0.000115937	-0.361963013	0.237655856	0.053794837	-1.151956438	1.10E-30	3.58E-33
G10116_9407	362814	Rnf41	-0.129809947	0.029092631	0.01324762	0.145167939	0.205907854	0.130307	0.069271826	0.772788741	0.71279	0.199081773	0.011815544	0.00518882	0.161604242	0.046960165	0.0237966	0.016436303	0.529085767	0.43586	0.035353595	0.954353655	0.754847	0.055023934	0.824445361	0.540689265	0.016590044	0.926181144	0.866563791
G10116_15358	287929	Mzt2b	0.517554976	8.58E-18	9.48E-19	0.091295834	0.193170106	0.1208306	1.242724142	1.13E-67	6.43E-69	0.725169167	3.52E-18	4.19E-19	0.813834358	2.80E-23	2.92E-24	0.722538524	1.28E-17	2.55E-18	0.373072861	0.540185822	0.157678525	0.831395911	0.009589577	0.00045667	0.451685864	0.008295024	0.002004051
G10116_9936	312312	Gimap1	-0.093109404	0.254040637	0.1595734	-1.519028231	1.07E-10	2.08E-11	-0.736965594	0.451368756	0.351502	-0.64385619	0.732035579	0.649556	0.84502534	0.619195061	0.524398	2.364053571	1.80E-12	4.50E-13	-1.941097677	0.061192525	0.002676185	-0.116195037	0.938682959	0.83535888	1.825343051	0.011749573	0.003043597
G10116_1972	353256	Gtf2i	0.106968076	0.004237622	0.001591074	-0.085949613	0.000410449	0.000142262	0.220103155	6.15E-13	1.28E-13	0.113135079	6.06E-05	1.84E-05	-0.050133433	0.038701281	0.01918088	0.035816179	0.219367678	0.1559414	0.189898655	0.728331439	0.311443633	0.019452893	0.953288209	0.868255835	-0.175497933	0.42619575	0.254915556
G10116_21070	294696	Mrps36	0.041355307	0.727955668	0.63919	-0.311061977	0.000650733	0.000232542	0.131442643	0.231031334	0.1589368	0.090087336	0.461891678	0.345574	0.113409955	0.327714049	0.2246	0.424471931	2.84E-06	1.04E-06	0.115657327	0.913135845	0.616010699	0.067978738	0.8241498	0.539966741	-0.051007839	0.911467797	0.813628628
G10116_20006	303375	Rad51d	-0.750362742	0.000191848	5.73E-05	0.007559991	0.785896263	0.720978	-0.299034423	0.137091347	0.0871886	0.45132832	0.04837244	0.0245698	0.357552005	0.087454602	0.0480874	0.349992013	0.03236838	0.01873986	-0.23853499	0.710244513	0.291570423	-0.093443203	0.897153585	0.681799876	0.143487559	0.560089927	0.370915389
G10116_8707	294140	Olr1668	NA	NA	NA	NA	NA	NA	NA	NA	NA	NA	NA	NA	NA	NA	NA	NA	NA	NA	-0.822997396	0.954353655	0.840157773	NA	NA	NA	0.703841732	0.924346182	0.863052136
G10116_5122	296469	Nkain4	-0.235599975	0.015734201	0.00667006	1.817805493	1.48E-34	1.22E-35	-1.554720587	1.97E-39	1.79E-40	-1.319120612	1.87E-25	1.72E-26	-0.426446362	2.22E-05	6.36E-06	-2.244251855	2.43E-62	1.97E-63	1.222535303	0.192830292	0.019710064	-0.502969457	0.434628586	0.151434497	-1.728409886	0.001043195	0.000182221
G10116_7090	688146	Rsad1	-0.004175676	1.000546616	0.978904	-0.763142217	0.002374676	0.000930092	0.140433705	0.655993548	0.57793	0.144609381	0.654998536	0.561892	0.706803624	0.038155387	0.01889604	1.46994584	6.17E-08	1.98E-08	-0.463471389	0.445230042	0.102839925	0.218583539	0.822709249	0.537439767	0.678112355	0.103153742	0.04110413
G10116_2293	304893	Rasal2	-0.750699705	1.44E-11	2.22E-12	-0.335442901	0.007980205	0.00345248	-0.467392904	2.32E-05	8.06E-06	0.283306801	0.029029187	0.01391082	-0.152851488	0.194060043	0.1210306	0.182591413	0.247658756	0.178752	-0.148687673	0.916242928	0.629153787	-0.324133708	0.505346946	0.199524781	-0.177013159	0.632748334	0.44207116
G10116_16440	305830	Fbxo34	0.361177012	1.72E-07	3.63E-08	0.080358198	0.54745917	0.431272	-0.128272201	0.011619932	0.00579722	-0.489449214	2.63E-15	3.62E-16	-0.533657967	1.04E-20	1.18E-21	-0.614016165	9.66E-25	1.54E-25	0.62144482	0.187251174	0.018314233	-0.323335798	0.377446419	0.118707946	-0.94921128	5.42E-05	6.33E-06
G10116_3101	25148	Egr3	1.653072689	2.00E-254	1.39E-256	0.164987304	0.000525139	0.000185252	-0.462711061	9.16E-31	1.02E-31	-2.11578375	0	0	-2.384950068	0	0	-2.549937371	0	0	1.40376022	0.011831307	0.000223539	-1.223238124	0.018626094	0.00109346	-2.634242175	1.22E-40	2.12E-43
G10116_6854	307171	Apbb1ip	0.055365237	0.668944751	0.567266	-0.179380076	0.115661201	0.0669518	1.187921431	1.82E-22	2.57E-23	1.132556194	6.98E-20	7.81E-21	1.34673985	1.46E-24	1.46E-25	1.526119927	5.98E-34	7.72E-35	-0.383595139	0.602443129	0.198198996	1.24155168	1.37E-07	1.14E-09	1.621883524	7.09E-07	5.16E-08
G10116_15339	366174	Catsper2	-0.508146904	0.223078107	0.136884	-0.881355504	0.012236239	0.00550792	0.537656786	0.158070604	0.1022566	1.04580369	0.005157766	0.00211494	-0.198328716	0.484898877	0.367552	0.683026787	0.098307406	0.0630886	-0.674006038	0.278483526	0.039343202	0.016652014	0.988889591	0.965502023	0.685331243	0.052935064	0.018312598
G10116_21275	24511	Itgb1	0.040030669	0.473727276	0.347472	-1.233824862	1.87E-215	2.40E-217	0.708951218	3.08E-49	2.35E-50	0.668920549	5.39E-43	3.08E-44	0.522557993	4.45E-21	5.02E-22	1.756382855	0	0	-0.888990843	0.108995028	0.006975824	0.444045509	0.204540679	0.041019396	1.3287129	8.52E-06	8.01E-07
G10116_17368	102551692	LOC102551692	0	0.997519023	0.986942	1.502500341	0.680323912	0.593822	0	0.960301062	0.942728	0	0.971105345	0.955756	0.502500341	0.994134475	0.980946	-1	0.647044371	0.578996	0.699068515	0.954353655	0.763321846	-0.113060759	0.988889591	0.960299306	-0.814460684	0.855252255	0.721443639
G10116_15320	295458	Bdh2	0.767826558	0.18733363	0.1101834	1.154577037	0.018768507	0.00876886	-0.473931188	0.363851342	0.270012	-1.241757746	0.017296384	0.00788206	0.513471458	0.363122594	0.259648	-0.641105579	0.199991781	0.1393924	0.86648479	0.344866364	0.060916417	-0.185712042	0.89006386	0.657928288	-1.054004647	0.06460303	0.023282058
G10116_13898	309280	Plxna3	-0.448217292	6.05E-11	9.75E-12	0.839203788	1.84E-32	1.59E-33	-0.549641965	2.18E-16	3.85E-17	-0.101424673	0.150970332	0.0891698	-0.313081054	2.22E-07	5.18E-08	-1.152284842	3.92E-67	3.01E-68	0.311228993	0.721050064	0.304709699	-0.251328613	0.570257331	0.251519565	-0.56467272	0.05579231	0.019474112
G10116_13401	305392	Ncapg	-0.543443231	0.036874303	0.01727982	-0.590479506	0.025785968	0.01243354	1.345135486	7.07E-05	2.58E-05	1.888578717	5.89E-10	1.12E-10	0.770518154	0.019442846	0.00894762	1.36099766	1.05E-06	3.70E-07	-0.593510574	0.158702639	0.013665926	1.143306092	0.019261771	0.001140662	1.732691511	4.33E-07	2.98E-08
G10116_11678	302811	Elf4	1.106539061	6.06E-08	1.23E-08	-1.042749647	1.58E-06	4.20E-07	3.117108303	1.64E-30	1.84E-31	2.010569242	8.38E-10	1.62E-10	1.807354922	5.55E-08	1.23E-08	2.85010457	5.04E-25	7.97E-26	-0.32204284	0.879332937	0.542223512	2.123410211	0.002274383	8.15E-05	2.438321263	2.68E-08	1.42E-09
G10116_163	311252	Pamr1	-0.242958629	0.033328095	0.01542542	0.362936851	0.000298359	0.000101241	-1.153723876	8.27E-40	7.44E-41	-0.910765247	5.63E-27	4.92E-28	-0.604510361	3.68E-13	5.91E-14	-0.967447212	1.99E-29	2.83E-30	0.907121776	0.362076518	0.067468472	-0.481574381	0.391097249	0.126239721	-1.391018934	0.001050481	0.000183876
G10116_19016	363441	Ndufa1	0.035702793	0.777524992	0.696112	0.109277773	0.330715443	0.228694	-0.001298639	0.990985152	0.988546	-0.037001432	0.763495923	0.691048	0.28529386	0.006126563	0.00252384	0.176016088	0.099007393	0.0635694	0.24570667	0.520971334	0.146425662	0.045492483	0.915948091	0.714258079	-0.203975411	0.38024737	0.218867022
G10116_5130	499935	Tti1	-0.103516369	0.290658129	0.1867658	0.334216385	3.48E-05	1.05E-05	-0.124764103	0.203865717	0.1367686	-0.021247734	0.899561089	0.852102	0.429874548	2.05E-07	4.78E-08	0.095658163	0.335650259	0.25495	0.250153382	0.457719708	0.109784999	0.173070804	0.558969325	0.241865313	-0.079302237	0.655250438	0.464423117
G10116_4213	363288	Kif1a	-0.546804547	1.97E-177	2.22E-179	-0.259645358	2.34E-40	1.69E-41	-0.692635998	1.35E-292	1.71E-294	-0.145831451	1.36E-16	1.75E-17	-0.535013283	2.02E-182	2.73E-184	-0.275367925	1.52E-55	1.36E-56	-0.121898461	0.874410411	0.533003751	-0.496938122	0.049311309	0.004106956	-0.377781454	1.92E-05	2.00E-06
G10116_6177	311764	Zfp217	0.666262603	1.83E-06	4.29E-07	-0.473931188	0.001281125	0.000479696	2.14543044	5.31E-32	5.71E-33	1.479167837	5.24E-12	8.63E-13	1.796466606	6.79E-17	9.01E-18	2.270397794	3.65E-32	4.89E-33	-0.280912799	0.863734865	0.507297013	1.708942241	0.000830112	2.49E-05	1.984328139	7.13E-10	2.76E-11
G10116_4221	84478	Ufd1	-0.04208735	0.551802533	0.422994	-0.163594835	0.008071448	0.00349706	0.318969678	2.07E-07	5.98E-08	0.361057027	3.16E-09	6.36E-10	0.13458006	0.045798219	0.0231098	0.298174896	5.86E-07	2.03E-07	-0.159471828	0.682965417	0.265911078	0.117562932	0.647043756	0.321469569	0.273066611	0.056655276	0.019825573
G10116_14458	316342	Lipt1	-0.434719865	0.14511747	0.0821604	-0.031478231	0.385598971	0.282156	-0.411068597	0.116315366	0.07227	0.023651268	0.961557601	0.933574	0.878009476	0.298259947	0.200712	0.909487707	0.031973496	0.01848574	-0.361753581	0.656793722	0.242581362	-0.129152408	0.917760461	0.717982972	0.230571555	0.651565537	0.460784232
G10116_22491	100911278	LOC100911278	-3.169925001	0.201461048	0.1207036	-0.415037499	0.824900461	0.77298	NA	NA	NA	3.169925001	0.222057751	0.140418	0	0.99328713	0.977772	0.415037499	0.838857251	0.795728	-0.542377054	0.952424262	0.724417765	-0.380822	0.942314704	0.845455839	0.164400578	0.952385439	0.911413251
G10116_26430	100361092	Malrd1	1	0.728933139	0.638116	1	0.680200673	0.593822	0	0.952656743	0.928444	-1	0.671147606	0.581408	0	0.994080584	0.980946	-1	0.646890624	0.578996	0.730298376	0.905963127	0.59948803	-0.11572453	0.979978118	0.928304271	-0.848962001	0.725020215	0.542246181
G10116_6879	362377	Herc3	-0.492571749	1.94E-21	1.82E-22	-0.130748591	0.063735163	0.0341052	-0.716769488	1.18E-50	8.81E-52	-0.224197739	1.48E-07	3.41E-08	-0.346429057	7.84E-13	1.28E-13	-0.215680465	2.22E-07	7.44E-08	0.112234093	0.924818384	0.645821585	-0.418400721	0.14817086	0.023616703	-0.532983069	0.004214186	0.000911198
G10116_10416	681361	Pisd	0.130607582	0.268560157	0.169847	-0.439349565	6.04E-08	1.42E-08	0.561737319	1.09E-09	2.71E-10	0.431129737	2.85E-06	7.43E-07	0.337714318	0.000740893	0.000259356	0.777063884	7.28E-20	1.35E-20	-0.217497161	0.653733084	0.23933341	0.288450569	0.281648075	0.071629695	0.501926102	0.00202259	0.00039269
G10116_7148	361976	Rrnad1	-0.126707632	0.323278318	0.212988	-0.206693735	0.243070215	0.1592962	0.227109042	0.239501511	0.1654302	0.353816674	0.020144373	0.00930576	-0.028854863	0.952103364	0.918438	0.177838872	0.19148044	0.1327576	-0.0190887	0.974527752	0.895602158	0.052279291	0.923960072	0.72993215	0.067730647	0.80769431	0.646730465
G10116_9827	501047	Col6a5	-1.347923303	0.000789081	0.000258704	2.392317423	7.63E-05	2.40E-05	-1.125530882	0.007988499	0.00386794	0.222392421	0.589035993	0.46775	0.485426827	0.36309543	0.259648	-1.906890596	0.003781456	0.001890728	0.578751909	0.849088382	0.478609946	-0.145089443	0.938682959	0.780366401	-0.728296672	0.498440681	0.316249396
G10116_15104	114513	Rasgrf2	-0.784945623	1.94E-16	2.29E-17	1.484059991	1.04E-60	5.22E-62	-1.139403057	3.38E-37	3.23E-38	-0.354457434	1.62E-05	4.58E-06	-0.176314129	0.021335769	0.00990092	-1.66037412	4.96E-80	3.21E-81	0.975988836	0.32410258	0.053658497	-0.430150305	0.537563378	0.224851393	-1.408150536	0.000766328	0.000127195
G10116_25807	302991	Tekt4	0.187627003	0.758371571	0.675828	1.362570079	0.029607077	0.0145507	-0.314873337	0.578949874	0.482546	-0.502500341	0.377578566	0.267412	1.633872101	0.013943987	0.00617984	0.271302022	0.775791973	0.724232	0.263285864	0.929159998	0.669507057	0.524008856	0.716177718	0.397033473	0.257210371	0.863554519	0.731902526
G10116_2379	305478	Rnf215	-0.101035357	0.676350355	0.575554	0.257113993	0.012432021	0.00559998	-0.162654475	0.164894968	0.1075448	-0.061619118	0.402822773	0.29226	0.185855309	0.277185888	0.1838614	-0.071258683	0.221413407	0.157584	0.155466501	0.629931652	0.218830461	-0.039263129	0.930498924	0.742985748	-0.197608804	0.150437415	0.065552922
G10116_16626	287675	Krt24	NA	NA	NA	NA	NA	NA	NA	NA	NA	NA	NA	NA	-2	0.609396038	0.48989	-2	0.562086613	0.469322	1.100555956	0.954353655	0.787381175	-0.115727279	0.988889591	0.977374036	-1.21971162	0.877037961	0.765005449
G10116_9955	108348119	LOC108348119	NA	NA	NA	-2.321928095	0.3688511	0.26609	NA	NA	NA	NA	NA	NA	NA	NA	NA	2.321928095	0.355671672	0.27411	-2.695821139	0.858913701	0.497527049	NA	NA	NA	2.580860539	0.686017562	0.49875378
G10116_17608	114593	Nppc	-2.609730406	4.01E-12	6.00E-13	3.2057702	3.33E-15	5.06E-16	-3.316296227	4.39E-24	5.88E-25	-0.706565821	0.001770332	0.000667124	-0.76848203	0.000419656	0.000141584	-3.974252231	2.68E-30	3.74E-31	1.062767165	0.710396592	0.292395536	-0.887900977	0.490964245	0.188847952	-1.953233711	0.022648095	0.006641829
G10116_6451	680866	Tmem45al	2.321928095	0.625182704	0.508744	-2.321928095	0.370720278	0.26609	-3.40599236	0.001366827	0.00058501	-5.727920455	0.000244486	8.03E-05	-5	0.008407133	0.00356316	-2.678071905	0.082025849	0.051711	2.621295114	0.743024227	0.327806756	-1.0158857	0.863504894	0.604147674	-3.633445412	0.189955163	0.088133786
G10116_7592	500724	Lbhd2	0	1.000222881	0.983678	2.039528364	0.099244492	0.055895	0.847996907	0.750201314	0.683366	0.847996907	0.746601345	0.669896	3.039528364	0.046162509	0.0233356	1	0.731457271	0.67246	-0.716309836	0.895675435	0.579859961	1.685344732	0.502498919	0.197451954	2.405001177	0.201747035	0.095461793
G10116_1654	25165	Zfp386	-0.338499074	0.001484693	0.000512582	-0.075381812	0.529677429	0.413718	-0.205929955	0.060840218	0.0352202	0.132569119	0.285721075	0.1894178	0.027905997	0.79331721	0.726776	0.103287808	0.32329219	0.243638	-0.103035583	0.825257309	0.434841611	-0.145704505	0.569554929	0.250608499	-0.04561496	0.838384743	0.687472622
G10116_20690	308503	RGD1563307	-0.311856884	0.017357459	0.0074631	-0.404044088	0.000855442	0.00031025	0.027440528	0.881588093	0.836728	0.339297413	0.010788562	0.00469634	-0.043154614	0.807300314	0.743732	0.360889473	0.002316776	0.001122296	-0.529842774	0.252533854	0.032091596	-0.062295789	0.89006386	0.657217948	0.465119739	0.117795666	0.048351423
G10116_18962	64828	B4galnt1	0.062729951	0.381160528	0.266582	0.467489358	5.43E-21	6.62E-22	-0.272450914	1.09E-08	2.88E-09	-0.335180864	1.48E-11	2.52E-12	-0.213107405	1.46E-05	4.09E-06	-0.680596764	6.91E-45	7.34E-46	0.457074473	0.120443484	0.008322426	-0.226154085	0.065991547	0.006434235	-0.687174798	4.35E-05	4.96E-06
G10116_22802	308282	Shprh	-0.348337098	4.00E-05	1.09E-05	0.10433666	0.294433507	0.1997088	-0.229822627	0.009712583	0.00477392	0.118514471	0.210947227	0.131804	-0.274174963	0.000976656	0.00034894	-0.378511623	2.77E-06	1.01E-06	0.125406138	0.863734865	0.507478409	-0.268905198	0.272278913	0.067687851	-0.39787938	0.052045854	0.017928229
G10116_24782	689173	LOC689173	0	1.000438609	0.983678	-0.144389909	0.908720118	0.870254	-1.378511623	0.330900002	0.24177	-1.378511623	0.360054396	0.25204	2.662965013	0.077577792	0.0420092	2.807354922	0.04631363	0.0275966	-0.559643806	0.910151795	0.608358381	0.337445281	0.938682959	0.791545961	0.900837808	0.617096667	0.425267104
G10116_9431	290595	LOC290595	-0.260389685	0.744595755	0.657946	-1.439111634	0.056032706	0.0294696	-0.233672346	0.756441685	0.694636	0.026717338	0.97392508	0.96524	0.571156701	0.663481565	0.571984	2.010268335	0.012492378	0.006747	-0.583604308	0.736308627	0.31965299	0.500330517	0.842151112	0.57026864	1.078614559	0.281346547	0.146460442
G10116_4426	64020	Gpr85	-0.961582773	1.57E-28	1.13E-29	-0.628031223	3.57E-16	5.22E-17	-0.240035715	0.0516549	0.0294164	0.721547059	3.27E-18	3.89E-19	-0.22328435	0.005332265	0.00217438	0.404746872	4.12E-07	1.41E-07	-0.876675065	0.001897496	1.92E-05	-0.250349459	0.302544527	0.080934105	0.622979826	0.002017339	0.000391363
G10116_28777	316736	Emilin2	2.225852123	1.74E-142	2.47E-144	-0.201633861	0.08115606	0.0445738	4.822989338	5.07E-279	6.70E-281	2.597137215	7.99E-36	5.34E-37	3.526747887	2.43E-91	7.72E-93	3.728381748	1.24E-109	6.07E-111	0.431396865	0.906728742	0.601008779	3.688104789	9.34E-05	1.96E-06	3.246819094	2.79E-17	3.83E-19
G10116_6494	113894	Sqstm1	0.280670878	2.72E-36	1.56E-37	0.230823008	1.77E-27	1.74E-28	0.212764113	5.10E-21	7.53E-22	-0.067906764	0.006572948	0.00275736	0.136322393	3.36E-12	5.64E-13	-0.094500615	0.000431987	0.000192704	0.319480021	0.006655179	9.85E-05	0.140116305	0.323376577	0.09174222	-0.183316627	0.01787025	0.005035294
G10116_16340	85435	Smad9	-1.517478904	1.50E-24	1.24E-25	-7.794415866	9.05E-63	4.41E-64	6.95419631	3.57E-34	3.64E-35	8.471675214	2.76E-96	6.63E-98	NA	NA	NA	7.794415866	4.69E-62	3.82E-63	-1.680007184	0.561427935	0.170467707	8.556192907	0.166109493	0.028565117	10.2237544	3.43E-15	5.90E-17
G10116_2348	360663	Unk	0.259683196	0.012614249	0.0052371	-0.006080915	0.8374166	0.787048	0.296981738	0.001492988	0.000643002	0.037298541	0.617775663	0.507792	0.243364426	0.01816445	0.00828934	0.249445341	0.006456833	0.0033369	0.05617955	0.946496715	0.713817672	0.132069726	0.662556023	0.336258997	0.072046106	0.760617317	0.586524332
G10116_7797	690020	LOC690020	NA	NA	NA	-2.321928095	0.614526607	0.52123	NA	NA	NA	NA	NA	NA	NA	NA	NA	2.321928095	0.604697218	0.53165	-0.822997396	0.954353655	0.840157773	NA	NA	NA	0.703841732	0.924346182	0.863052136
G10116_25737	311021	Nmi	0.320107659	0.17715038	0.1032078	-0.315404971	0.180270823	0.1110894	0.98838871	3.21E-05	1.13E-05	0.66828105	0.011865016	0.00521308	1.354842717	1.83E-06	4.68E-07	1.670247689	1.29E-10	3.58E-11	-0.144570747	0.90597572	0.599652809	0.95605956	0.045287886	0.003640816	1.096396518	0.001490307	0.000275023
G10116_27222	690147	LOC690147	-3	0.024245539	0.0108155	-5.459431619	0.005719544	0.0024045	2.321928095	0.63274675	0.53893	5.321928095	0.006264492	0.00261224	NA	NA	NA	5.459431619	0.005210148	0.00265466	-4.226922112	0.125433801	0.00887473	0.846045393	0.938682959	0.835744308	5.069081232	0.011745859	0.00304144
G10116_8256	360776	Lamtor4	0.410039612	2.41E-07	5.15E-08	-0.001741801	0.853249001	0.804312	0.559826968	2.59E-11	5.83E-12	0.149787356	0.204984364	0.1273668	0.483375592	5.04E-08	1.11E-08	0.485117394	1.02E-07	3.34E-08	0.233900982	0.617907047	0.209768373	0.439226413	0.15848726	0.026505362	0.20055328	0.336997611	0.185866889
G10116_7565	311185	Kbtbd4	-0.171105559	0.074479948	0.0382074	-0.017377093	0.778779357	0.71215	-0.505850099	8.62E-10	2.13E-10	-0.33474454	5.83E-05	1.76E-05	-0.24164833	0.000721427	0.000252156	-0.224271237	0.001801421	0.000861824	0.186185589	0.726271454	0.309308534	-0.323537333	0.200345658	0.039355631	-0.512631442	0.000105414	1.34E-05
G10116_20348	500046	Cped1	-0.25276607	0.368414073	0.253292	-1.359895945	5.04E-05	1.56E-05	-0.854802084	0.001713247	0.00074373	-0.602036014	0.048817549	0.0248402	-1.263034406	0.000320469	0.000106252	0.096861539	0.746056796	0.68969	-0.117161105	0.954353655	0.82211598	-1.023085217	0.141521675	0.021881501	-0.909596851	0.090611619	0.035053699
G10116_9595	108351992	LOC108351992	-3.459431619	0.357910639	0.243528	NA	NA	NA	NA	NA	NA	3.459431619	0.381259861	0.272788	NA	NA	NA	NA	NA	NA	-1.762618441	0.929159998	0.662149611	NA	NA	NA	1.635864076	0.837369204	0.685139613
G10116_25108	305853	Rab2b	-0.123532608	0.619284496	0.514976	0.03631768	0.216099969	0.1389328	0.083416008	0.960484723	0.939208	0.206948616	0.58594609	0.474902	0.154109877	0.000221919	7.20E-05	0.117792197	0.019898835	0.01110052	0.172965595	0.489925493	0.127738644	0.000807222	0.997727809	0.995532946	-0.175528926	0.409235178	0.240942023
G10116_20192	103690381	LOC103690381	2.807354922	0.6255495	0.508744	-0.777607579	0.734466069	0.656838	-0.893084796	0.650472801	0.56882	-3.700439718	0.334358668	0.228518	1.807354922	0.619708954	0.510214	2.584962501	0.357595955	0.27411	0.125709064	0.992329307	0.967321313	-0.121372164	0.988889591	0.968859346	-0.246687932	0.969377197	0.949659379
G10116_411	65138	Adrm1	0.044479987	0.441232414	0.318842	-0.072989517	0.142046115	0.0848982	0.097793448	0.056590542	0.0325572	0.053313461	0.357699884	0.249666	0.270811595	1.45E-08	3.07E-09	0.343801112	5.99E-14	1.39E-14	-0.105350355	0.868003847	0.516616281	0.066093831	0.842235222	0.570780511	0.168518661	0.357148368	0.200668172
G10116_3452	59105	Milr1	0.968521769	8.83E-09	1.68E-09	-0.805871431	6.52E-06	1.84E-06	3.971985624	4.63E-47	3.65E-48	3.003463855	4.11E-19	4.73E-20	1.975983119	3.78E-12	6.37E-13	2.78185455	6.80E-31	9.36E-32	-0.391986198	0.839856045	0.462850782	2.503569109	0.000413278	1.11E-05	2.888380859	1.28E-09	5.23E-11
G10116_2324	301024	Scap	-0.02420546	0.307205589	0.1999882	0.194797087	6.33E-06	1.78E-06	-0.140637409	0.000300015	0.000117669	-0.116431949	0.021385491	0.00996132	0.019140513	0.757798179	0.683048	-0.175656573	3.57E-05	1.42E-05	0.258111117	0.317137595	0.050850015	-0.039344947	0.916572981	0.715661603	-0.300716452	0.003428932	0.000720311
G10116_10620	500972	Stt3a	-0.10028623	0.170793649	0.0989158	-0.856992283	4.48E-47	2.82E-48	0.5583083	5.66E-16	1.02E-16	0.658594531	5.05E-22	5.22E-23	0.122927522	0.153558335	0.091836	0.979919805	6.72E-58	5.83E-59	-0.716049513	0.120249975	0.008287638	0.226356027	0.567024443	0.248347802	0.938082745	0.000102702	1.31E-05
G10116_12031	100911832	Rtl5	0.003505944	0.978619068	0.945362	0.805701403	3.40E-28	3.29E-29	-0.23335596	0.001173509	0.000498564	-0.236861903	0.001123461	0.000409742	-0.372097691	2.40E-09	4.80E-10	-1.177799094	1.12E-66	8.69E-68	-0.264845046	0.898752687	0.585444029	-0.412217475	0.118089468	0.015992103	-0.148880415	0.8713125	0.742022397
G10116_13247	360161	Nek6	0.613892839	1.05E-43	4.99E-45	-0.210553867	7.05E-05	2.21E-05	2.569479469	0	0	1.95558663	3.53E-173	4.45E-175	1.734488256	1.13E-131	2.43E-133	1.945042123	3.87E-181	1.10E-182	-0.019310094	0.992329307	0.960415063	1.822294345	4.74E-05	8.92E-07	1.833913102	1.37E-48	1.19E-51
G10116_18043	108350391	LOC108350391	2.584962501	0.213835429	0.12941	1	0.596891112	0.479212	1.584962501	0.530334413	0.424574	-1	0.592124756	0.47093	1	0.619789494	0.510214	NA	NA	NA	2.61657148	0.61447568	0.206890813	2.366190697	0.589578033	0.269399091	-0.25793094	0.969365322	0.949598452
G10116_24806	100911831	Zfp182	-0.389623095	0.001039411	0.000349042	-0.131342539	0.335077975	0.23217	-0.517028825	5.09E-06	1.66E-06	-0.12740573	0.307834453	0.206938	-0.357552005	0.002138789	0.000810026	-0.226209465	0.046974078	0.0280276	-0.097740058	0.863957363	0.508707272	-0.467597231	0.012968967	0.000684819	-0.373198472	0.013196008	0.003510212
G10116_29186	102550225	LOC102550225	2.807354922	0.37171468	0.256586	3.321928095	0.337824995	0.234572	-1	0.496680118	0.392874	-3.807354922	0.09741516	0.053808	-0.584962501	0.557375831	0.436622	-3.906890596	0.084404381	0.0533496	4.003377776	0.386635412	0.076491613	-0.429766765	0.909559028	0.703742848	-4.432283932	0.072988302	0.02699064
G10116_6628	305623	Tmem175	-0.055655275	0.092960141	0.049033	0.070368261	0.263538745	0.1750164	0.122082514	0.280059899	0.1977008	0.177737789	0.003334711	0.001318428	0.258155031	0.001209335	0.000438282	0.187786771	0.046273459	0.0275456	0.039415712	0.953024086	0.725453545	0.080329593	0.738830664	0.422324358	0.037317541	0.838100799	0.686068134
G10116_3920	311731	Scrn3	-0.018530283	0.931685684	0.88644	-0.072733268	0.74236657	0.670204	0.154521533	0.149997485	0.0965204	0.173051816	0.126276962	0.0726428	0.141873408	0.067973833	0.0360886	0.214606676	0.019864303	0.0110802	-0.027990215	0.954353655	0.83245299	0.119071276	0.716042023	0.396498233	0.143074148	0.414857245	0.245496758
G10116_13932	501767	RGD1562771	-3.584962501	0.618287023	0.491332	NA	NA	NA	NA	NA	NA	3.584962501	0.635717531	0.52994	NA	NA	NA	NA	NA	NA	-1.718966878	0.929159998	0.67031145	NA	NA	NA	1.5975289	0.839281911	0.692380902
G10116_14809	288480	Aimp2	-0.081401745	0.525852816	0.398446	-0.095886489	0.336276136	0.233142	0.344362161	0.001451236	0.000623234	0.425763906	7.53E-05	2.31E-05	0.569754267	3.31E-08	7.22E-09	0.665640756	8.58E-12	2.23E-12	-0.128359271	0.812227896	0.417755357	0.300766638	0.199052589	0.038784969	0.42636645	0.005396499	0.00121373
G10116_24761	261730	Aurka	0.113231	0.408250001	0.289922	-0.223051788	0.050332602	0.0260976	0.462432025	3.38E-05	1.20E-05	0.349201025	0.002290132	0.000878412	0.59596886	4.26E-06	1.13E-06	0.819020649	4.57E-12	1.17E-12	-0.193245493	0.761046824	0.35180486	0.37767303	0.201112622	0.039578535	0.566793062	0.013982016	0.003762666
G10116_18779	299206	Batf	1.972478937	3.77E-12	5.64E-13	-1.357295137	0.000348176	0.000119301	4.64385619	1.48E-25	1.90E-26	2.671377253	0.000123899	3.90E-05	4.290677161	2.46E-05	7.08E-06	5.647972298	1.02E-14	2.28E-15	0.067052522	0.989952281	0.936126443	4.064274244	0.002869871	0.000107508	3.986786164	1.37E-06	1.07E-07
G10116_28686	290833	Tm2d2	0.221895158	0.000552696	0.000176252	-0.337700654	2.16E-07	5.31E-08	0.252194761	8.12E-05	2.99E-05	0.030299603	0.715583447	0.63106	-0.071465725	0.384863936	0.278138	0.266234929	3.92E-05	1.57E-05	0.14504028	0.838902498	0.461631465	0.112156865	0.792156026	0.49250621	-0.037913812	0.903429816	0.803396813
G10116_28484	688282	LOC688282	-2.807354922	0.617052013	0.491332	-4.392317423	0.213106269	0.1358398	-3	0.565388395	0.46253	-0.192645078	0.971579775	0.955756	-2.807354922	0.607818654	0.48989	1.584962501	0.507802546	0.415168	-2.079707983	0.758744615	0.348179617	-0.999853105	0.937900896	0.758128555	1.07375194	0.74512382	0.566468401
G10116_7113	301081	Zdhhc3	0.000489963	0.919627336	0.872822	-0.290386888	5.90E-07	1.51E-07	0.097263024	0.011767142	0.00587696	0.096773061	0.020900849	0.00969986	0.1440948	0.008402141	0.00356464	0.434481689	1.58E-15	3.41E-16	-0.143468465	0.686135752	0.269246874	0.078403335	0.757763438	0.44792482	0.218301922	0.16092858	0.07146116
G10116_11648	297821	Ndufaf6	-0.741202587	0.001712852	0.000597346	-0.364547729	0.110569539	0.0636314	-0.456857675	0.078945847	0.0469434	0.284344912	0.251111639	0.1629336	-0.133565845	0.61452784	0.519492	0.230981884	0.309321499	0.231876	-0.137923652	0.929159998	0.656531769	-0.029782463	0.977444496	0.92158322	0.105937285	0.838384743	0.687778024
G10116_20314	25380	Anxa1	2.102464245	1.02E-170	1.18E-172	-0.393195004	2.53E-05	7.55E-06	4.213271031	0	0	2.110806786	4.93E-39	3.08E-40	3.180890907	1.17E-83	4.10E-85	3.574085911	3.47E-123	1.50E-124	0.412237007	0.913135845	0.621184612	3.294210644	0.001093427	3.38E-05	2.870387163	6.64E-17	9.53E-19
G10116_24184	102548568	LOC102548568	2	0.618613288	0.508744	-3.906890596	0.119072121	0.0693468	-2.584962501	0.090935867	0.055124	-4.584962501	0.026650563	0.01266994	-4.523561956	0.030252295	0.0145468	-0.61667136	0.566005899	0.48078	-0.267818977	0.985192067	0.925430505	-2.774566719	0.177354195	0.032003734	-2.503703579	0.18747984	0.086746965
G10116_10906	114106	Bco1	-0.299560282	0.714397098	0.62024	-0.95419631	0.343895759	0.242558	1.378511623	0.266179866	0.186578	1.678071905	0.127369296	0.0733596	-0.64385619	0.648863463	0.555772	0.310340121	0.637435122	0.567686	-0.623394285	0.755209058	0.343485597	0.207280538	0.938682959	0.80433524	0.825836588	0.419213252	0.248974075
G10116_12682	289993	Cdkn3	0.788495895	0.000315327	9.71E-05	-0.772589504	0.017715472	0.00823578	4.189033824	1.13E-26	1.40E-27	3.40053793	8.27E-13	1.30E-13	1.480625841	0.000474772	0.000161373	2.253215345	8.28E-10	2.40E-10	-0.107243633	0.954353655	0.831226505	2.398691136	0.004823224	0.00019677	2.497598461	5.41E-07	3.81E-08
G10116_26185	364906	Mrps21l	4.247927513	0.622102388	0.508744	-5.247927513	0.370040855	0.26609	4.247927513	0.631002554	0.53893	NA	NA	NA	NA	NA	NA	5.247927513	0.356655889	0.27411	-0.758340563	0.956522324	0.851020886	0.846045393	0.938682959	0.835744308	1.605251765	0.839218484	0.690920277
G10116_851	295338	Ptpn22	0	0.942567495	0.899192	-1.357552005	0.049223429	0.025468	0.796466606	0.326208749	0.237522	0.796466606	0.402744908	0.292182	0.540568381	0.697097583	0.606856	1.898120386	0.012154554	0.00654128	-0.62481083	0.745678024	0.331435321	0.655144562	0.762079159	0.453328969	1.272837838	0.140977712	0.060396925
G10116_8013	291057	Eef1e1	0.123824265	0.278893629	0.17792	-0.238829683	0.019133803	0.00895466	0.481766324	3.88E-06	1.26E-06	0.357942059	0.001218277	0.00044686	0.291922957	0.009575814	0.00410714	0.53075264	1.22E-07	4.02E-08	-0.226173541	0.714939773	0.297950496	0.231076676	0.456153048	0.165822763	0.453448271	0.037187162	0.011966456
G10116_21561	108350113	LOC108350113	-4.754887502	0.202410322	0.1207036	NA	NA	NA	NA	NA	NA	4.754887502	0.223283339	0.140418	NA	NA	NA	NA	NA	NA	-2.349519896	0.886944824	0.556147238	NA	NA	NA	2.222433115	0.754721262	0.57775022
G10116_2386	305244	Thap6	0	0.247792477	0.1547028	0.117084677	0.558316654	0.442062	0.06828474	0.883968957	0.839508	0.06828474	0.337297768	0.232544	0.388506869	0.009727497	0.00417532	0.271422191	0.054695358	0.0330708	0.031684018	0.962776358	0.864317802	0.22519472	0.600299898	0.27899944	0.190335843	0.536937885	0.349659607
G10116_12661	246758	Allc	-1.341556902	0.00139323	0.000478124	-1.675377796	4.26E-05	1.30E-05	2.489384841	0.003443748	0.001570868	3.830941742	1.25E-09	2.44E-10	1.978626349	0.018077385	0.00824574	3.654004145	5.44E-11	1.47E-11	-1.518730359	0.1360247	0.010236491	1.193746515	0.452775101	0.163520466	2.709360857	0.000205717	2.84E-05
G10116_3859	100910207	LOC100910207	1.556107638	1.50E-23	1.28E-24	0.64414615	0.000982486	0.00036078	1.472852134	3.21E-21	4.71E-22	-0.083255504	0.74858115	0.669274	0.559671581	0.005341703	0.0021788	-0.084474568	0.715292161	0.651856	1.058115774	0.15233045	0.012762966	0.787310167	0.268311713	0.06575938	-0.276400988	0.704831296	0.519313534
G10116_7143	102549812	LOC102549812	-0.362570079	0.470876894	0.344882	-0.321928095	0.420068819	0.312494	-0.530514717	0.227098465	0.1557816	-0.167944637	0.711221779	0.626378	-0.096861539	0.803306396	0.739408	0.225066556	0.589591441	0.503322	-0.275326695	0.81801117	0.424341927	-0.263731663	0.768191492	0.460585096	0.009067081	0.986837359	0.977937254
G10116_92	288092	Tmem39a	0.304101098	0.093166642	0.0491518	-0.368387406	0.026750612	0.01295226	0.182794802	0.324658636	0.236098	-0.121306296	0.574026016	0.45298	0.014646776	0.957740311	0.92572	0.383034182	0.01855916	0.01030286	-0.185639656	0.849188226	0.478711564	-0.054878667	0.938682959	0.771906065	0.127193448	0.774475024	0.607410541
G10116_16237	79451	Fabp4	-0.394104042	0.24855049	0.1552024	-3.600310465	1.30E-39	9.56E-41	4.486499862	3.04E-11	6.87E-12	4.880603904	4.90E-15	6.86E-16	7.54689446	6.01E-05	1.81E-05	11.14720492	9.07E-58	7.90E-59	-2.793987147	0.015070069	0.000313117	4.460232441	0.010188656	0.000494087	7.247246074	7.21E-11	2.35E-12
G10116_4113	363858	Trappc5	-0.079166162	0.4155983	0.296154	-0.040155409	0.602578182	0.496992	0.245529884	0.018231105	0.0094282	0.324696046	0.000860765	0.000307498	0.033665888	0.843074064	0.78864	0.073821298	0.431013638	0.343908	-0.019588081	0.956004832	0.847225435	0.067168112	0.815185078	0.526709874	0.083012561	0.620185254	0.428784069
G10116_5919	64086	Csnk1g1	-0.031250934	0.850003977	0.787004	-0.555900035	0.021361974	0.01013258	0.343144581	0.297334964	0.211598	0.374395515	0.210722834	0.13145	0.102180395	0.908275651	0.866054	0.65808043	0.011928168	0.0064112	-0.29810158	0.670641712	0.255020323	-0.087652828	0.938682959	0.77339108	0.206462369	0.639200765	0.448431922
G10116_29827	686779	Caprin2	-0.4101387	0.007890649	0.0031371	-0.059020514	0.710157873	0.628398	-0.526747887	0.000367329	0.000145269	-0.116609187	0.496068436	0.376336	0.454683304	0.001614649	0.000596748	0.513703818	0.000186393	7.95E-05	-0.139910061	0.886944824	0.555780755	-0.117640538	0.867355208	0.612182662	0.02085878	0.950993835	0.909129061
G10116_22905	300446	Zfp653	0.09854634	0.41831899	0.298248	0.228099194	0.127570739	0.0749352	-0.295006796	0.038681698	0.0213392	-0.393553136	0.002405729	0.000926476	-0.085101137	0.502915822	0.384464	-0.313200331	0.014740477	0.00803798	0.395967584	0.213652037	0.02373982	-0.068519863	0.890298666	0.66967711	-0.467235118	0.014081929	0.003801011
G10116_7161	500112	Gimap8	-0.610053482	0.011333693	0.00465918	-1.711042249	1.08E-21	1.28E-22	-0.074000581	0.772527819	0.712508	0.5360529	0.033024686	0.01605472	0.029953222	0.936841273	0.900408	1.740995471	4.10E-22	7.08E-23	-1.266751571	0.028389459	0.000788396	-0.102595308	0.89006386	0.66859838	1.162720002	0.005344883	0.001199439
G10116_3555	108348056	NEWGENE_1306714	-1.431049817	5.73E-09	1.07E-09	-0.729734025	0.000252383	8.47E-05	-0.025535092	0.91693186	0.881018	1.405514725	2.71E-08	5.86E-09	1.125530882	4.06E-05	1.20E-05	1.855264907	9.44E-16	2.02E-16	-0.922530591	0.233340255	0.027599258	0.645472597	0.394090256	0.127962754	1.569698843	7.87E-06	7.32E-07
G10116_1322	288117	Slc9c1	NA	NA	NA	NA	NA	NA	NA	NA	NA	NA	NA	NA	NA	NA	NA	NA	NA	NA	-0.822997396	0.954353655	0.840157773	NA	NA	NA	0.703841732	0.924346182	0.863052136
G10116_8987	689800	LOC689800	2.834576391	1.69E-05	4.39E-06	-1.115477217	0.115631276	0.066904	2.493539473	9.32E-05	3.44E-05	-0.341036918	0.756408535	0.682452	0.658963082	0.567300282	0.446642	1.7744403	0.018549971	0.0102948	-0.00885931	0.997305993	0.992741642	1.641194953	0.312861575	0.086209064	1.641679781	0.157856689	0.069773218
G10116_4798	288161	B3galt5	-0.812095955	8.31E-10	1.45E-10	1.636801432	3.92E-53	2.22E-54	-1.026351327	7.54E-16	1.36E-16	-0.214255372	0.092712854	0.0509136	1.257387843	3.92E-34	2.92E-35	-0.37941359	0.005408189	0.00276908	0.618771698	0.597008907	0.194994709	0.226089679	0.862183455	0.602249766	-0.391490698	0.208494836	0.099365045
G10116_25650	498982	Myb	0.887525271	0.05920313	0.0293128	1.415037499	0.020399909	0.0096171	-0.216811389	0.593908145	0.49781	-1.10433666	0.011315426	0.00494744	1.415037499	0.018161901	0.00829012	0	0.944420313	0.919916	1.107002199	0.342389925	0.059809358	0.490168822	0.855274221	0.588913478	-0.6221552	0.698658599	0.513166784
G10116_3131	302946	Glis2	0.228268988	0.033907485	0.01572594	-0.19321505	0.053303693	0.0278882	0.399482685	3.95E-05	1.41E-05	0.171213697	0.090963936	0.0498706	0.441115632	1.17E-05	3.25E-06	0.634330682	2.32E-11	6.17E-12	-0.221061865	0.785433055	0.380755719	0.210615674	0.593353993	0.272729087	0.428270984	0.080230171	0.030260217
G10116_2930	29254	Mgll	-0.2596902	6.61E-10	1.15E-10	0.080587395	3.82E-06	1.05E-06	-0.75102483	2.97E-112	1.09E-113	-0.491334629	4.58E-58	1.92E-59	-0.423660282	2.79E-37	1.94E-38	-0.504247677	6.36E-71	4.64E-72	0.6201426	0.513961962	0.140948444	-0.432439828	0.197182382	0.038101963	-1.055881585	0.010808011	0.002743287
G10116_4559	299626	Gadd45b	2.325034749	8.94E-223	7.54E-225	0.021027506	0.979280397	0.963742	2.742954757	5.98E-263	8.36E-265	0.417920008	0.000510582	0.000175801	0.857024541	3.51E-18	4.40E-19	0.835997035	7.20E-19	1.37E-19	0.582864991	0.789687583	0.385057823	1.467216589	0.10617185	0.013539131	0.874376069	0.036057484	0.011542429
G10116_19896	171352	Cyp3a9	-1.452512205	0.005294622	0.00202808	1.771731012	0.000118116	3.80E-05	-2.990477226	2.95E-16	5.24E-17	-1.537965021	1.60E-07	3.68E-08	-0.5360529	0.106457541	0.0601308	-2.307783913	9.69E-09	2.97E-09	1.255676074	0.470987415	0.11705442	-0.689395791	0.628739556	0.304122694	-1.947275001	0.001081356	0.000190371
G10116_2562	314903	Srgap1	-0.284416618	0.001543969	0.00053452	-0.032525904	0.848666725	0.799232	0.390789953	8.99E-05	3.32E-05	0.675206571	3.78E-13	5.83E-14	1.256470296	6.04E-43	3.65E-44	1.2889962	1.80E-45	1.89E-46	-0.521698956	0.540645076	0.158155467	0.484071566	0.404739633	0.134317812	1.004648781	9.12E-05	1.14E-05
G10116_20881	684189	Trim68	0.056583528	0.855777163	0.794028	-0.63784206	0.008106718	0.00351576	0.061400545	0.84278531	0.791512	0.004817016	0.995555877	0.99428	-0.396159489	0.145324197	0.086243	0.241682571	0.318443299	0.239442	0.14228267	0.929159998	0.673793551	-0.040289155	0.967798215	0.901894369	-0.185899409	0.651268638	0.460541148
G10116_28115	501675	Tmem114	2.807354922	6.08E-16	7.36E-17	1.6983443	0.000279903	9.45E-05	1.273018494	4.02E-06	1.30E-06	-1.534336428	0.001009035	0.000364938	-0.128324097	0.749628066	0.67416	-1.826668397	4.24E-05	1.70E-05	2.317885925	0.019805637	0.000450047	0.255846108	0.889433306	0.651656123	-2.074488956	1.08E-05	1.05E-06
G10116_10619	296259	Acss1	-0.586573551	6.37E-13	9.09E-14	-0.64414615	9.16E-14	1.49E-14	-0.608941364	9.87E-14	1.97E-14	-0.022367813	0.823158282	0.761928	-0.69653073	7.92E-16	1.11E-16	-0.05238458	0.562688577	0.468598	0.142716501	0.952730785	0.724940593	-0.17768441	0.869141415	0.616207483	-0.323796922	0.178013219	0.081045123
G10116_18255	316001	Inka1	-1.678071905	0.006385288	0.00249054	0.225292312	0.661199488	0.573574	-1.707819249	0.004828716	0.00225688	-0.029747343	0.965741951	0.945372	1.185214872	0.028893113	0.01380514	0.959922561	0.084100393	0.0531038	0.021730934	0.992329307	0.972419199	0.432709119	0.834723019	0.555542278	0.411714184	0.624276774	0.433041417
G10116_30169	685756	Tmem229a	-1.088593923	1.76E-46	7.69E-48	0.377985572	2.01E-08	4.53E-09	-1.701918647	3.14E-136	9.23E-138	-0.613324724	4.09E-26	3.66E-27	-0.1751769	0.007730578	0.00325202	-0.553162473	6.73E-18	1.33E-18	0.30144065	0.853519162	0.486782117	-0.673773236	0.201747433	0.039804869	-0.975929335	0.003377583	0.000707679
G10116_9960	60444	Kcnt1	0.621805186	1.10E-100	2.28E-102	-0.90886157	1.18E-88	4.01E-90	0.500328553	6.08E-84	2.83E-85	-0.121476632	0.188140894	0.1149722	-0.8831444	8.43E-55	4.25E-56	0.02571717	8.28E-05	3.42E-05	0.116669211	0.954353655	0.753919712	-0.008625496	0.990173063	0.980366351	-0.133660056	0.450707429	0.274870795
G10116_12114	287612	Mks1	0.048167282	0.771827713	0.68962	0.038360474	0.86388056	0.816884	0.193260431	0.37357022	0.281362	0.145093148	0.606078265	0.495588	0.621164866	0.001774234	0.000661138	0.582804393	0.002720876	0.00133136	0.208627164	0.66637669	0.251989199	0.380897729	0.304369442	0.081720662	0.168906524	0.627853008	0.436817334
G10116_28498	100196907	Tmem59	-0.022135265	0.655757205	0.552954	0.243203685	4.60E-10	9.27E-11	-0.120381992	0.002806678	0.001261496	-0.098246727	0.018690837	0.00856942	0.137239076	0.000712753	0.00024901	-0.105964609	0.011345982	0.0060826	0.252004593	0.197426504	0.020460001	0.024585969	0.938682959	0.790753711	-0.230665266	0.052880929	0.018291181
G10116_6011	108348324	LOC108348324	NA	NA	NA	NA	NA	NA	NA	NA	NA	NA	NA	NA	-3	0.601985385	0.48989	-3	0.556102071	0.469322	1.100555956	0.954353655	0.787381175	-0.115727279	0.988889591	0.977374036	-1.21971162	0.877037961	0.765005449
G10116_27497	100909795	LOC100909795	1.10433666	0.003770491	0.00140209	-4.95419631	1.60E-10	3.14E-11	5.426264755	1.63E-14	3.12E-15	4.321928095	9.62E-07	2.40E-07	-4.700439718	1.31E-08	2.77E-09	0.253756592	0.552647512	0.45909	-0.972179342	0.902686892	0.594251155	0.763509985	0.938682959	0.804871912	1.715825789	0.448080392	0.272562301
G10116_9933	29603	Bckdk	-0.290875838	2.69E-05	7.14E-06	-0.4503787	1.80E-11	3.31E-12	0.297467903	0.000117887	4.41E-05	0.588343741	2.17E-16	2.81E-17	0.186395748	0.023522105	0.01101364	0.636774448	1.43E-20	2.59E-21	-0.230701179	0.258930181	0.033788335	0.213811295	0.191301135	0.036357271	0.440878781	7.66E-05	9.32E-06
G10116_15864	360763	Usp12	-0.888010564	2.18E-08	4.27E-09	-0.573137065	0.000109697	3.51E-05	-0.500738593	0.004688409	0.00218478	0.387271971	0.014305189	0.00641354	-0.274033405	0.114743148	0.065443	0.299103661	0.040202567	0.0236966	-0.397687632	0.464126431	0.113320891	-0.340551101	0.38641537	0.123735409	0.05492359	0.88527289	0.778677824
G10116_22709	311559	Bpifa5	-0.347923303	0.805895616	0.732578	-0.502500341	0.789874005	0.727292	-0.447458977	0.733192367	0.66187	-0.099535674	0.952124135	0.920246	-1	0.556615635	0.436622	-0.497499659	0.721510851	0.659518	-0.595120779	0.882395405	0.546642217	-0.104505992	0.98493889	0.940410171	0.484048283	0.839733218	0.692924024
G10116_27357	25405	Ccng1	-0.368570317	1.09E-35	6.33E-37	-0.938515707	5.78E-204	8.04E-206	0.479845795	1.18E-43	9.88E-45	0.848416112	5.71E-151	8.42E-153	0.18386653	4.13E-06	1.10E-06	1.122382237	1.45E-270	2.51E-272	-0.525216366	0.207477812	0.022417779	0.177381458	0.661673496	0.335539462	0.69683603	0.000120794	1.56E-05
G10116_4947	317676	Lat2	-0.842925917	3.60E-08	7.16E-09	-1.014950341	1.90E-21	2.28E-22	1.852864714	7.68E-19	1.23E-19	2.695790631	9.21E-46	4.87E-47	1.747019259	3.82E-16	5.26E-17	2.7619696	3.49E-68	2.64E-69	-1.073286415	0.006907379	0.000104313	1.940344949	1.02E-13	2.62E-16	3.011156894	2.64E-23	1.72E-25
G10116_26789	300846	Tinag	1.184424571	0.353725671	0.23798	0.099535674	0.971529951	0.94833	0.736965594	0.561603304	0.465744	-0.447458977	0.743860853	0.663028	-0.847996907	0.485774965	0.368346	-0.94753258	0.417087259	0.330268	0.814668403	0.776031066	0.37140006	-0.579810524	0.796158599	0.4972161	-1.399982379	0.240149733	0.118994101
G10116_4545	29322	Plcb3	0.246408087	0.021556921	0.00952244	-0.317067384	0.001140224	0.000423632	1.282933963	1.20E-34	1.21E-35	1.036525876	3.13E-22	3.21E-23	1.308922385	1.70E-28	1.49E-29	1.625989769	1.55E-48	1.54E-49	-0.367890105	0.65124101	0.236859916	1.036992378	0.003186763	0.000121178	1.400368515	1.23E-08	6.15E-10
G10116_10773	362134	Mmadhc	0.138616235	0.323753689	0.21349	0.007096399	0.964277172	0.938658	0.105154746	0.431159917	0.332996	-0.033461489	0.853981598	0.797846	0.181563643	0.111141512	0.0631748	0.174467243	0.080689179	0.0507954	0.072958032	0.891137764	0.56899734	0.058585648	0.890647366	0.670697666	-0.018227919	0.936499606	0.885207415
G10116_23207	108353258	LOC108353258	1.378511623	0.420420667	0.300638	2.054447784	0.004263618	0.00175332	0.2410081	0.891499616	0.849522	-1.137503524	0.526851723	0.40616	2.295455884	0.002814032	0.00108518	0.2410081	0.870428086	0.831692	1.624060568	0.515518225	0.142248859	1.097501114	0.617390236	0.294582081	-0.522626185	0.766706986	0.595256585
G10116_429	286998	Zfand4	0.005581032	0.775529903	0.694038	-0.436386819	0.07938589	0.0434802	0.109917692	0.526802517	0.42138	0.10433666	0.341143613	0.235578	-0.484481108	0.072220767	0.0386254	-0.048094288	0.955716646	0.936458	-0.103365524	0.907759977	0.603041886	-0.078275044	0.928856073	0.739245809	0.021272161	0.957805305	0.920619414
G10116_28427	690026	Hils1	0.724365557	0.629132707	0.5251	-0.523561956	0.681634788	0.597194	-0.395928676	0.743917894	0.673224	-1.120294234	0.408819466	0.297484	-0.614709844	0.620818265	0.526138	-0.091147888	0.935596337	0.908784	-0.320540416	0.948496917	0.717125017	-0.664686089	0.739883884	0.423533881	-0.346539098	0.825116712	0.666793609
G10116_5835	289199	Lrrc52	2	0.623233703	0.508744	-2	0.623831741	0.52123	2	0.632389199	0.53893	NA	NA	NA	NA	NA	NA	2	0.614848011	0.53165	0.155997288	0.992329307	0.948916874	1.749270127	0.89006386	0.664798082	1.581979741	0.839898971	0.695324447
G10116_23884	84575	Fads1	0.240197639	2.73E-09	4.98E-10	0.438681705	1.03E-25	1.06E-26	-0.209716952	7.61E-08	2.14E-08	-0.449914591	2.14E-30	1.70E-31	-0.114140059	0.005388899	0.00219978	-0.552821764	5.95E-42	6.62E-43	0.533584951	0.019950261	0.000455966	-0.247753848	0.181170523	0.033154774	-0.785678613	2.24E-06	1.82E-07
G10116_5117	65031	Doc2a	0.351920028	1.84E-06	4.32E-07	-1.56656835	5.28E-93	1.71E-94	0.03477473	0.388864618	0.294962	-0.317145299	0.000269684	8.91E-05	-1.796171184	1.05E-127	2.37E-129	-0.229602834	0.000138324	5.84E-05	-0.031342945	0.992329307	0.948990088	-0.465075696	0.633390245	0.307870498	-0.441555409	0.002553965	0.000510144
G10116_26136	314612	Shc2	-0.105512989	0.189906184	0.1119784	-0.228132595	0.001800713	0.00068915	-0.039723728	0.641967093	0.560008	0.06578926	0.443802689	0.327822	-0.373340668	8.78E-08	1.98E-08	-0.145208073	0.03692416	0.0216366	0.079691918	0.913135845	0.619820351	-0.156067083	0.624734228	0.301195608	-0.23965674	0.12252531	0.050772126
G10116_15299	313262	Pappa1	-0.299560282	0.708773154	0.610322	-0.657112286	0.039164154	0.01981124	-0.106915204	0.854992031	0.805538	0.192645078	0.854844052	0.79888	0.700439718	0.177880059	0.108751	1.357552005	0.000216074	9.28E-05	-0.333717337	0.926526767	0.648615938	0.076678092	0.959963798	0.883706603	0.410222427	0.713013857	0.528496821
G10116_789	24311	Ddc	-2	1.15E-05	2.93E-06	1.879705766	2.50E-09	5.27E-10	-3.497499659	7.52E-25	9.88E-26	-1.497499659	4.40E-09	8.96E-10	-0.367208974	0.085392747	0.0467938	-2.24691474	2.09E-15	4.54E-16	1.30431453	0.486642024	0.125588026	-0.940437217	0.411218673	0.137966218	-2.246005779	7.41E-05	9.00E-06
G10116_25803	80773	Cyb5b	-0.390369668	6.22E-10	1.08E-10	-0.028826599	0.712641436	0.631084	-0.12016021	0.100230509	0.0613214	0.270209458	2.70E-05	7.85E-06	0.20057806	0.003832869	0.001517032	0.22940466	0.000517947	0.000232812	-0.13156289	0.682625075	0.265640194	-0.000926954	0.995993397	0.992722315	0.127547984	0.339842945	0.18819678
G10116_1094	366008	Lcn8	0	0.998696352	0.986942	1.584962501	0.594276763	0.479212	-2.807354922	0.264771665	0.1849534	-2.807354922	0.289109639	0.1922972	-1.736965594	0.698715175	0.609834	-3.321928095	0.30525137	0.227348	0.129004659	0.992329307	0.957752084	-2.292560127	0.452648238	0.163433725	-2.430715876	0.252401816	0.127015935
G10116_1659	307305	Prdm6	0.127111918	0.775698493	0.69423	-1.334419039	0.023133174	0.01103978	-0.824632913	0.014130498	0.00714426	-0.951744831	0.005375711	0.00221292	-2.091147888	1.41E-05	3.94E-06	-0.756728849	0.04760372	0.028421	0.591966655	0.901121384	0.591599226	-1.230796839	0.200332247	0.039332436	-1.833698333	0.102934331	0.040995763
G10116_2029	302983	Mapk8ip3	-0.124936981	2.77E-17	3.14E-18	-0.151197402	1.14E-18	1.50E-19	-0.048913767	0.00545401	0.00256752	0.076023214	1.35E-07	3.08E-08	-0.162036459	7.45E-19	9.11E-20	-0.010839057	0.883947824	0.847054	0.043016159	0.954353655	0.773476274	-0.154516223	0.28024851	0.071083733	-0.201540348	0.256062072	0.129287582
G10116_504	29613	Ntrk3	-0.102646049	0.229089685	0.1413744	1.232277694	4.80E-88	1.65E-89	-0.118667258	0.114778061	0.071192	-0.016021209	0.791124444	0.72349	0.213752686	7.64E-05	2.33E-05	-1.018525008	7.83E-55	7.11E-56	0.697187842	0.1894164	0.018727583	-0.113793057	0.858832747	0.595590175	-0.813983753	0.003764057	0.000801238
G10116_25265	64322	Dap	0.252405619	0.008544061	0.00341998	-1.276163678	6.93E-50	4.15E-51	1.410234428	1.98E-38	1.83E-39	1.15782881	7.73E-24	7.48E-25	1.160822794	8.48E-18	1.08E-18	2.436986472	2.07E-119	9.36E-121	-0.704966463	0.392224619	0.079208185	0.910767598	0.114089495	0.015198662	1.609494803	5.39E-08	3.02E-09
G10116_14423	294429	Ranbp2	0.003368817	3.31E-15	4.17E-16	-0.099861302	0.030846453	0.01520696	-0.052857934	2.12E-06	6.68E-07	-0.056226751	0.005848412	0.00242406	-0.251864395	1.60E-13	2.52E-14	-0.152003093	3.63E-07	1.24E-07	0.014777974	0.986540676	0.92811504	-0.287869015	0.20423914	0.040854116	-0.305817891	0.097184666	0.038209609
G10116_26527	681091	Ccdc157	0.198837693	0.165864794	0.09556	-0.237347762	0.117590538	0.0681616	0.023083613	0.872563671	0.826482	-0.17575408	0.242412506	0.156396	-0.713695815	1.98E-08	4.25E-09	-0.476348053	8.73E-05	3.61E-05	0.305076868	0.634494405	0.222151819	-0.385304474	0.310871926	0.085169396	-0.695584675	0.005967333	0.001363702
G10116_21465	24559	Mos	0.093109404	0.932151193	0.88713	-2.635588574	0.001823124	0.000698784	2.093109404	0.022688161	0.01195168	2	0.03601102	0.0176988	-0.099535674	0.994313756	0.977772	2.5360529	0.001733698	0.000828134	-0.807930682	0.800133159	0.401176496	1.399956212	0.5655247	0.247197588	2.195453658	0.061541125	0.021896936
G10116_18243	367323	Nudt12	-0.44944753	0.001733499	0.00060519	0.462809858	0.000789463	0.000284906	-0.729983994	7.43E-08	2.09E-08	-0.280536464	0.051546669	0.026361	0.212925558	0.141523191	0.0834952	-0.2498843	0.097473637	0.0625328	0.636140703	0.461796372	0.112307343	-0.036432413	0.971280536	0.907781209	-0.674467295	0.042326704	0.014003434
G10116_28850	171290	Gzmc	0	0.998857112	0.986942	NA	NA	NA	-0.192645078	0.961558893	0.942728	-0.192645078	0.972160264	0.955756	NA	NA	NA	NA	NA	NA	-0.757091408	0.954353655	0.813232283	-0.115727279	0.988889591	0.977374036	0.635918616	0.924346182	0.838516922
G10116_3111	300754	Bbs4	0.10488147	0.617102999	0.500566	0.352135176	1.35E-06	3.54E-07	-0.054217202	0.315743776	0.228804	-0.159098671	0.1118132	0.0629968	0.005705178	0.658073476	0.565632	-0.346429998	1.86E-05	7.25E-06	0.324985906	0.114697125	0.007649188	-0.076912476	0.763129021	0.454872877	-0.405307296	0.001495947	0.000276361
G10116_6605	313131	Rngtt	-0.306287604	0.004281653	0.001608968	-0.072721407	0.614755616	0.524114	-0.07813456	0.567600043	0.46194	0.228153043	0.036931248	0.01822996	0.090129068	0.463375054	0.346924	0.162850476	0.165816866	0.1132982	-0.214612688	0.560365358	0.16911039	0.007458001	0.988889591	0.959235637	0.219447661	0.287519718	0.150916783
G10116_8608	362894	R3hdm2	0.064572928	0.219961875	0.134587	-0.02866278	0.324127447	0.223284	-0.765209677	3.20E-148	8.48E-150	-0.829782605	1.78E-163	2.40E-165	-1.019858674	7.57E-244	6.60E-246	-0.991195894	1.33E-232	2.81E-234	0.380199732	0.459266847	0.111017223	-0.721518266	0.013992147	0.000757516	-1.105478325	3.99E-29	1.50E-31
G10116_16352	117547	Ncr1	-0.449307401	0.63115973	0.527528	-0.255257055	0.728185881	0.65007	-0.276840205	0.756573938	0.694636	0.172467196	0.872417141	0.81875	-1.303191532	0.010184513	0.00439818	-1.047934477	0.025919143	0.0147442	0.104358607	0.956088322	0.848413275	-0.670109984	0.589942677	0.26982907	-0.77743993	0.315251678	0.169993837
G10116_10901	295707	Tnks1bp1	-0.33430002	4.25E-13	6.01E-14	0.183719929	0.000397172	0.000137283	-0.123156075	0.029529846	0.01589862	0.211143945	2.66E-06	6.92E-07	-0.035734212	0.543025244	0.422708	-0.219454141	1.08E-05	4.15E-06	-0.096391431	0.889970983	0.563715435	-0.213480779	0.512863621	0.205703395	-0.119291758	0.631883639	0.441209979
G10116_15224	103694867	LOC103694867	-0.108252891	0.773770301	0.69193	-0.087462841	0.812450136	0.75566	-0.073063462	0.850229978	0.800278	0.035189428	0.930822767	0.891208	-0.137503524	0.756532628	0.681624	-0.050040682	0.941610304	0.916478	0.009268918	0.992864989	0.978474912	-0.125168212	0.919774609	0.722226022	-0.136937213	0.830990114	0.674638045
G10116_16715	56780	Acp3	1.716207034	0.001398915	0.00048052	-1.758294104	0.002287567	0.000892718	4.786596362	2.66E-08	7.23E-09	3.070389328	0.018600538	0.00852206	2.554588852	0.029902236	0.01435768	4.312882955	8.68E-08	2.82E-08	-0.294340205	0.954353655	0.758242336	2.842164783	0.124463003	0.017564184	3.128130721	0.003852331	0.000822379
G10116_3502	170641	Adgrl3	-0.077620897	0.133895741	0.0749978	-0.311201688	9.14E-05	2.90E-05	-0.018011408	0.009178903	0.00448754	0.059609489	0.386725168	0.278908	-0.364851742	9.09E-11	1.67E-11	-0.053650054	0.014977834	0.00817856	-0.035897284	0.954353655	0.809799134	-0.247146002	0.296186026	0.077821686	-0.214538761	0.10626324	0.042632935
G10116_18130	361881	Zbed3	0.216292222	0.18151656	0.1062712	-0.460299927	0.002644424	0.001044666	0.228518524	0.146095171	0.0936732	0.012226302	0.960090308	0.931688	-0.153912683	0.415148787	0.304666	0.306387244	0.043741581	0.0259454	0.116267429	0.920982077	0.637145237	0.066768018	0.938682959	0.791103449	-0.053359159	0.877037961	0.761104915
G10116_12270	364899	Cfap53	0.708537186	0.028954423	0.01317394	0.325400287	0.445704616	0.335324	0.574236094	0.065641014	0.0382382	-0.134301092	0.782265281	0.71213	-0.621488377	0.065508976	0.0345662	-0.946888664	0.004000815	0.0020053	0.706924349	0.247484151	0.030775672	-0.025728954	0.986643619	0.944870403	-0.737113363	0.118271424	0.04860174
G10116_29431	305841	Olr1637	1.115477217	0.513346447	0.385976	-2	0.216133942	0.1393762	3.700439718	0.214229135	0.1452228	2.584962501	0.630988452	0.52994	2.584962501	0.611877118	0.510214	4.584962501	0.06145768	0.037568	-0.441208043	0.954353655	0.731986022	3.328074313	0.505989612	0.200116651	3.763044708	0.208350154	0.099285497
G10116_5204	298992	Nova1	-0.497226809	9.52E-08	1.96E-08	0.182149824	0.016341548	0.00754106	-1	7.70E-39	7.06E-40	-0.502773191	1.08E-13	1.61E-14	-0.390129562	9.66E-12	1.67E-12	-0.572279386	7.40E-22	1.28E-22	0.21762119	0.832287244	0.449023601	-0.536835816	0.209692001	0.042913312	-0.755250893	1.71E-09	7.09E-11
G10116_2600	360254	Brca2	-0.154123145	0.000782611	0.000256334	-0.693572999	0.000449703	0.000156815	0.306103128	0.661285464	0.583406	0.460226273	0.000118995	3.74E-05	-0.061029433	0.593705057	0.472544	0.632543565	1.93E-05	7.53E-06	-0.394072514	0.338547458	0.058571093	0.142723419	0.784334548	0.479366987	0.533053387	0.041593887	0.013705995
G10116_26758	305055	Kctd3	-0.381208727	3.54E-09	6.51E-10	-0.026430641	0.734407618	0.660812	-0.490566755	7.28E-15	1.37E-15	-0.109358028	0.104660772	0.0583914	-0.055322547	0.4722102	0.354726	-0.028891906	0.683459058	0.618122	0.144302235	0.866813535	0.512717153	-0.184955086	0.577541404	0.258970431	-0.331897804	0.091478315	0.035446975
G10116_2724	246153	Kcnc2	0.015448399	0.709107643	0.610798	1.849100728	1.71E-242	1.94E-244	-1.098169161	4.80E-57	3.29E-58	-1.113617561	9.14E-60	3.68E-61	0.665802926	9.18E-47	5.25E-48	-1.183297802	3.24E-78	2.15E-79	1.629937702	0.061785805	0.002717786	-0.02246566	0.988889591	0.956120611	-1.650950213	1.45E-05	1.46E-06
G10116_16273	299851	Mars1	0.034369296	0.647876974	0.54442	-0.13135004	0.013598189	0.00617904	0.347252251	4.40E-10	1.07E-10	0.312882955	2.45E-08	5.28E-09	0.203839833	0.000704913	0.00024612	0.335189873	4.70E-10	1.34E-10	-0.118445533	0.822790162	0.430179645	0.154852304	0.55663715	0.240455342	0.269208778	0.034771277	0.011058203
G10116_11654	102553140	LOC102553140	0.011495639	0.955504269	0.91589	-0.596935142	0.103782206	0.0590634	1.392317423	0.000257141	1.00E-04	1.380821784	0.000465798	0.000159262	0.112474729	0.823331306	0.764006	0.709409872	0.049127905	0.0294198	-0.197278631	0.885208806	0.551772371	0.632635644	0.416505064	0.140872627	0.824638483	0.055558744	0.019358684
G10116_22168	100912831	LOC100912831	NA	NA	NA	NA	NA	NA	NA	NA	NA	NA	NA	NA	NA	NA	NA	NA	NA	NA	NA	NA	NA	-1.077507958	0.938682959	0.791730231	-1.21971162	0.877037961	0.765005449
G10116_1717	367832	Zfx	-0.070619075	0.45306791	0.329148	-0.124781625	0.247255768	0.1625736	0.125969591	0.45417322	0.354172	0.196588666	0.10760068	0.0602442	0.069041644	0.973947311	0.946022	0.193823269	0.205943481	0.144997	-0.069023469	0.89325698	0.576391714	0.006753569	0.988889591	0.959210497	0.072560026	0.752947411	0.575326102
G10116_13565	312668	Cacna2d4	-2.584962501	0.071935671	0.0366772	2.459431619	0.107537988	0.061592	-1.321928095	0.427857702	0.329072	1.263034406	0.377214276	0.266872	1.137503524	0.478529251	0.360676	-1.321928095	0.424092296	0.337258	0.568322303	0.954353655	0.730841724	-0.119828374	0.974736128	0.915060392	-0.693647034	0.80011317	0.637364495
G10116_29100	304271	Rnf6	-0.063997998	0.415031379	0.295662	-0.063240587	0.431823608	0.32331	0.017608065	0.829323975	0.776784	0.081606063	0.287421436	0.1909134	-0.153557061	0.033582287	0.01633126	-0.090316474	0.210312314	0.1487774	0.080406123	0.875019598	0.534643049	-0.145508343	0.464787656	0.171875344	-0.230290241	0.119529068	0.049209628
G10116_6261	361807	Lemd2	0.317449717	0.015512305	0.00656448	0.084783472	0.590053171	0.472478	0.126778681	0.350193651	0.25864	-0.190671037	0.198803618	0.1228576	0.382925314	0.005845597	0.00239934	0.298141842	0.032169369	0.0186178	0.259090111	0.418923162	0.09048044	0.218957514	0.584113042	0.26512457	-0.044078412	0.906556561	0.807810354
G10116_18491	363273	Cops7b	-0.126236726	0.334490948	0.222326	0.04139851	0.80116493	0.742334	-0.15369654	0.182354229	0.1203856	-0.027459813	0.793941787	0.726872	-0.012082024	0.809700828	0.74629	-0.053480534	0.598503802	0.513126	0.111437553	0.776021915	0.371112528	-0.050971465	0.890066484	0.66893249	-0.165633639	0.251786172	0.126596124
G10116_15944	363278	Atg16l1	0.104441612	0.143956778	0.0814422	0.162577869	0.024572455	0.01178882	-0.217787326	0.001980838	0.000869962	-0.322228938	1.97E-06	5.05E-07	-0.165553423	0.019195075	0.00881922	-0.328131292	7.38E-07	2.58E-07	0.252675962	0.152772645	0.012833356	-0.16310354	0.314364964	0.087016196	-0.419063307	8.39E-06	7.88E-07
G10116_13024	367295	Marchf4	-0.855126371	2.90E-12	4.30E-13	0.849881551	5.08E-11	9.63E-12	-0.403505103	0.004347036	0.0020157	0.451621267	0.000161606	5.17E-05	-0.17368692	0.167850131	0.1016762	-1.023568471	1.82E-16	3.78E-17	0.014190203	0.992329307	0.968001324	-0.27690074	0.580547072	0.26216525	-0.293348129	0.521275615	0.336012698
G10116_19755	363930	Selplg	0.025292599	0.833579972	0.766936	-0.81352338	1.29E-15	1.93E-16	-0.560024242	3.60E-12	7.73E-13	-0.585316841	7.28E-13	1.14E-13	-0.860423473	3.87E-17	5.07E-18	-0.046900093	0.648527745	0.581944	-0.179911305	0.876440023	0.53608845	-0.456551744	0.414608818	0.139699364	-0.281972623	0.324629659	0.176850116
G10116_16974	171062	Nkg7	1.95419631	0.339869316	0.227018	-1.266786541	0.216063962	0.1389666	0.866733469	0.614262915	0.518158	-1.087462841	0.670610225	0.581408	2	0.331868987	0.228424	3.266786541	0.015801493	0.00866192	-0.675246037	0.929159998	0.658465691	1.29633359	0.811905076	0.520236364	1.969387564	0.385331834	0.222479412
G10116_25776	294436	Rpf2	0.011957375	0.95599663	0.916514	0.184689783	0.177401298	0.1090686	0.185465852	0.19201664	0.1279152	0.173508477	0.243934118	0.157534	0.310306783	0.020344842	0.00940734	0.125617	0.385907854	0.30246	-0.137462397	0.896478089	0.581033988	0.106521508	0.838704534	0.56540573	0.240919702	0.41505388	0.245757841
G10116_8333	362749	Dmac2l	-0.154109877	0.394185205	0.277008	0.461678224	0.006806233	0.0028983	-0.093297635	0.722542808	0.650246	0.060812242	0.632544964	0.538712	0.350646912	0.068929377	0.0366586	-0.111031312	0.486869801	0.394378	0.245159383	0.668682559	0.253719055	0.051083812	0.938682959	0.808456502	-0.196164962	0.402083308	0.235197778
G10116_18816	102553382	LOC102553382	-1.424026283	0.009011949	0.00362972	0.293731203	0.628019687	0.537806	-1.604862058	0.001843318	0.000805422	-0.180835776	0.711035494	0.626138	-0.706268797	0.142390307	0.0841972	-1	0.032095173	0.01856974	-0.055363754	0.984027888	0.922987922	-0.763275589	0.382111155	0.121102196	-0.710733473	0.21649653	0.104048244
G10116_13254	679082	Arhgap19	-0.85940167	0.000582857	0.000186735	-0.410088283	0.231681341	0.1508066	-0.060541542	0.748599013	0.678702	0.798860128	0.002937264	0.001149214	0.545968369	0.082508035	0.04501	0.956056652	0.001243091	0.000582484	-0.384172383	0.655696602	0.241821724	0.367321932	0.632423558	0.306978726	0.748623393	0.039167593	0.012749136
G10116_3617	312371	Avl9	-0.342657317	1.15E-07	2.38E-08	-0.124557638	0.075914828	0.041415	-0.047140088	0.427108308	0.32797	0.295517229	2.36E-05	6.82E-06	-0.236382014	0.00476909	0.0019233	-0.111824375	0.35229299	0.269146	-0.077790923	0.878980922	0.540410799	-0.169186771	0.41947296	0.142522218	-0.095100532	0.627886353	0.436886294
G10116_5928	303611	Tex2	-0.403085618	2.90E-11	4.55E-12	0.423825517	8.12E-14	1.32E-14	-0.575706117	5.36E-23	7.43E-24	-0.172620499	0.003023578	0.001185568	-0.16797673	0.002191446	0.000831024	-0.591802246	1.71E-27	2.55E-28	0.218606862	0.724523198	0.307245513	-0.330125226	0.296186026	0.077850096	-0.550557215	5.06E-05	5.86E-06
G10116_2397	314586	Zfp763	0.130703692	0.496673379	0.369964	0.466930484	0.002400251	0.000941374	-0.116350784	0.497766053	0.394532	-0.247054476	0.143644272	0.084091	-0.151338104	0.330296607	0.226688	-0.618268587	1.67E-05	6.49E-06	0.44413395	0.118766361	0.008083497	-0.241376093	0.451776987	0.162923687	-0.68876759	0.000684824	0.000111682
G10116_21972	363142	Sema3b	-0.490497817	0.00295643	0.00107555	-0.462150095	0.03504353	0.01747004	-0.861480136	2.08E-08	5.63E-09	-0.370982319	0.020006407	0.00923348	-1.182507687	4.32E-12	7.31E-13	-0.720357591	2.44E-06	8.90E-07	-0.195586826	0.890417113	0.565969453	-0.649680354	0.179557015	0.032774891	-0.456904975	0.07528728	0.027993928
G10116_6746	307401	Pde6a	1.584962501	0.728977287	0.638116	0	0.620465179	0.52123	1.584962501	0.373350276	0.279758	0	0.633121938	0.52994	NA	NA	NA	0	0.610978443	0.53165	0.096957784	0.992709198	0.974793602	-0.149848135	0.988889591	0.970064302	-0.263766661	0.962825325	0.928748212
G10116_12036	306792	S1pr3	0.363759931	2.14E-14	2.81E-15	-0.143539605	0.008992526	0.00393026	3.731294253	0	0	3.367534322	0	0	3.226184	4.59E-282	3.29E-284	3.369723606	0	0	-0.479236484	0.794780183	0.392496847	3.011488339	4.84E-07	4.64E-09	3.483938222	1.11E-46	1.30E-49
G10116_4021	688133	Mbtd1	-0.252920328	0.039975549	0.01889418	-0.047581065	0.953341737	0.924646	-0.208752745	0.06366343	0.0369874	0.044167583	0.873888344	0.820924	-0.036525876	0.86431709	0.813736	0.011055189	0.916125472	0.885536	0.019418316	0.970786332	0.885268352	-0.118518683	0.652488406	0.32662926	-0.141691873	0.44668335	0.271362881
G10116_14427	297797	Atp6v1h	-0.052050113	0.856084571	0.794404	-0.015965465	0.606306193	0.500706	-0.054521658	0.393388778	0.298962	-0.002471544	0.558196152	0.436196	-0.266793608	9.27E-07	2.31E-07	-0.250828143	1.35E-05	5.18E-06	0.178448512	0.545573271	0.161379982	-0.109890532	0.701939216	0.379811717	-0.291569449	0.065893254	0.02384421
G10116_4959	361142	Galntl6	-0.370837695	0.032874495	0.01519282	0.641162639	1.55E-10	3.03E-11	-1.604180416	1.53E-20	2.31E-21	-1.233342721	7.63E-12	1.27E-12	-0.68822126	0.01449442	0.00644162	-1.3293839	5.64E-20	1.04E-20	0.915573276	0.263599933	0.035052259	-0.590653839	0.226930464	0.049958007	-1.508862281	1.50E-05	1.52E-06
G10116_3821	361585	Ube3a	-0.144761714	0.007840933	0.00311484	0.363011001	0.005144115	0.00214198	-0.362353149	6.48E-06	2.14E-06	-0.217591435	0.121148797	0.0688194	0.117278496	0.503987205	0.38531	-0.245732505	0.049208619	0.0294786	0.23639917	0.606990623	0.201079294	-0.179230634	0.644373075	0.318053566	-0.418288545	0.015148994	0.00414527
G10116_27897	502308	Lypd5	-0.658963082	0.101099569	0.0538676	-2.315041709	1.98E-08	4.46E-09	0.566103473	0.264251229	0.1844626	1.225066556	0.003568239	0.00141895	-1.207595419	0.013344912	0.00589292	1.10744629	0.002891276	0.001421964	-1.348059004	0.14228938	0.011162214	-0.030381709	0.988889591	0.963447721	1.309257268	0.004124109	0.000888786
G10116_6159	259226	Ppp1r14d	-1.64385619	0.491821789	0.364212	0.612976877	0.728271472	0.648534	-2.754887502	0.090976019	0.055124	-1.111031312	0.408969525	0.297484	0.530514717	0.777568727	0.70665	-0.08246216	0.95987469	0.941604	-0.35207682	0.954353655	0.791935555	-1.501748109	0.543624194	0.231134795	-1.151405348	0.465797607	0.287566968
G10116_8463	363294	Twsg1	-0.240497067	0.002355109	0.000841806	-0.5464233	1.35E-07	3.27E-08	-0.590266533	4.44E-17	7.60E-18	-0.349769465	4.87E-07	1.17E-07	-0.716018656	4.20E-23	4.41E-24	-0.169595356	5.60E-06	2.10E-06	0.021807067	0.983271786	0.918243478	-0.472600146	0.090941492	0.010474678	-0.498115611	0.00153081	0.000284054
G10116_23395	100192313	Atxn7l3b	-0.141830543	0.000301374	9.24E-05	0.083143466	0.043709308	0.022327	-0.312478345	1.34E-17	2.25E-18	-0.170647802	4.17E-06	1.11E-06	-0.266889071	1.02E-13	1.59E-14	-0.350032536	6.45E-23	1.08E-23	0.198640299	0.57982503	0.182559819	-0.252530203	0.217572921	0.0459827	-0.454365167	1.54E-05	1.56E-06
G10116_27036	29248	Tnni3	1.050626073	0.123335277	0.068213	1.714842783	0.014922979	0.00683688	-0.058495649	0.960959307	0.940032	-1.109121722	0.110114049	0.061916	1.405514725	0.04380317	0.0220164	-0.309328058	0.755697675	0.700732	0.404628007	0.899354259	0.5871576	0.481591806	0.770185645	0.462735851	0.073543685	0.962918067	0.928886638
G10116_14253	102548478	LOC102548478	-0.679702991	0.02300258	0.01020616	-0.211927576	0.505023958	0.389936	-0.655040936	0.02565685	0.01366242	0.024662054	0.966472092	0.946448	-0.556206982	0.034125364	0.0166483	-0.344279406	0.171009559	0.1172372	-0.092023658	0.954353655	0.775695995	-0.454373728	0.454780163	0.164903609	-0.364438515	0.263482954	0.13462887
G10116_7892	58959	Crhr1	0.393201698	8.43E-05	2.39E-05	-1.88548356	2.62E-51	1.53E-52	0.228100616	0.019108515	0.00991876	-0.165101082	0.187545628	0.1144482	-1.451786158	1.45E-26	1.36E-27	0.433697402	3.46E-05	1.38E-05	-0.388830847	0.804860785	0.407301563	-0.326637269	0.763837591	0.455590102	0.054519639	0.877037961	0.760831032
G10116_11773	102556098	LOC102556098	1.255654875	0.000878432	0.000291072	1.152003093	0.000575567	0.000204164	0.641546029	0.074439753	0.044017	-0.614108846	0.190366668	0.116556	1.401362562	7.27E-05	2.21E-05	0.249359469	0.607866058	0.537668	0.865060519	0.389464962	0.077683581	0.913475362	0.336230162	0.098134481	0.045646384	0.959847618	0.923630637
G10116_9156	25012	Snap25	0.461681369	0	0	0.101769879	1.96E-18	2.60E-19	-0.650716286	0	0	-1.112397655	0	0	-0.829056811	0	0	-0.93082669	0	0	0.812044682	0.144555039	0.01143518	-0.632947527	0.023552883	0.001480591	-1.448943666	2.00E-07	1.28E-08
G10116_10566	292847	Ctu1	-0.415950309	0.011370202	0.0046766	0.220989704	0.207779745	0.131634	-0.158926002	0.407237542	0.310794	0.257024306	0.133528202	0.077406	0.458730089	0.009306429	0.00398214	0.237740386	0.221678195	0.1578196	-0.094467071	0.929159998	0.656202756	0.089663515	0.887897307	0.649372013	0.181503839	0.539832708	0.352150635
G10116_900	102552503	LOC102552503	0.432959407	0.60625583	0.47605	0.781359714	0.247435919	0.1627964	-1.152003093	0.065073105	0.037883	-1.584962501	0.013483979	0.0060036	0.974004791	0.161953687	0.0975586	0.192645078	0.817553991	0.771434	0.666762552	0.746682405	0.332682902	-0.033149643	0.988889591	0.964728329	-0.69958852	0.530556047	0.344180193
G10116_10120	288106	Ccdc191	-0.458106221	0.137308595	0.0771278	-0.567888987	0.065970532	0.0354822	-0.479167837	0.104356013	0.064052	-0.021061616	0.948176377	0.91319	-0.304854582	0.378373336	0.272496	0.263034406	0.409843211	0.323682	-0.296833262	0.701448162	0.283806929	-0.298340465	0.66439786	0.338012028	-0.005730286	0.990419237	0.983803828
G10116_19320	288176	Cmss1	0.232932374	0.185647435	0.109044	0.223597177	0.125498993	0.0735264	0.079270497	0.763139782	0.702216	-0.153661877	0.338350417	0.233342	-0.345340451	0.032705015	0.0158609	-0.568937628	6.10E-05	2.49E-05	0.306686731	0.337581929	0.058319404	-0.101236384	0.864790738	0.606621863	-0.411891428	0.083169916	0.031618525
G10116_8679	170914	Nap1l3	-0.327032404	1.19E-05	3.02E-06	-0.031858914	0.70673995	0.624852	-0.335740851	6.65E-06	2.20E-06	-0.008708447	0.934189554	0.89508	-0.357533298	1.96E-07	4.56E-08	-0.325674384	1.30E-06	4.65E-07	0.075127444	0.929159998	0.661055526	-0.341623101	0.183630934	0.033999097	-0.419581445	0.012535834	0.003291892
G10116_2927	63886	Abcb9	0.257447479	0.000620668	0.000199869	0.313595953	4.97E-05	1.53E-05	-0.269944351	6.46E-05	2.35E-05	-0.52739183	2.74E-14	3.98E-15	-0.336131326	1.28E-06	3.22E-07	-0.649727279	1.73E-20	3.14E-21	0.738635371	0.147616124	0.012028922	-0.222560578	0.480039248	0.181452717	-0.965563273	0.00045319	7.00E-05
G10116_15692	64019	Pag1	-1.019899557	0.010881187	0.00445816	-1.06529146	0.007561657	0.00325506	0.026967048	0.97420274	0.968156	1.046866605	0.010926415	0.0047651	-0.026472211	0.97341218	0.945346	1.038819249	0.008156978	0.00426628	-0.272889859	0.915500632	0.627484216	0.142818222	0.938682959	0.769406803	0.412044375	0.606017312	0.413779651
G10116_7360	311742	Cdca7	-0.325400287	0.163566744	0.0940886	-0.35614381	0.115598135	0.0669092	1.436439976	3.95E-07	1.17E-07	1.761840263	3.71E-11	6.48E-12	1.736965594	6.34E-09	1.31E-09	2.093109404	1.67E-14	3.77E-15	-0.571066276	0.300406887	0.045351042	1.643461717	5.01E-05	9.59E-07	2.211401278	9.26E-09	4.47E-10
G10116_22280	24235	C4bpa	2.115477217	0.214780517	0.1308132	-1.415037499	0.517648465	0.401812	3.700439718	0.06693012	0.0391324	1.584962501	0.629867122	0.52994	0	0.991705471	0.984756	1.415037499	0.507208817	0.415168	0.551951233	0.929159998	0.677267783	1.291232682	0.758945283	0.448824716	0.730835547	0.821891414	0.663071669
G10116_24188	689453	LOC689453	-3.459431619	0.356826314	0.243528	1.932885804	0.036680287	0.01841362	-5	0.011478116	0.00572094	-1.540568381	0.152289837	0.0901118	-0.192645078	0.848179526	0.794414	-2.125530882	0.016925784	0.00932412	2.034200816	0.697280691	0.28008067	-0.791184299	0.807026495	0.511320113	-2.82920814	0.039385442	0.012840075
G10116_5104	300675	Ift46	-0.203383915	0.008784823	0.0035252	0.006318028	0.943653076	0.912712	-0.22519277	0.005222872	0.0024534	-0.021808855	0.920060915	0.878202	0.020512597	0.770603555	0.697146	0.01419457	0.822058171	0.776296	0.091415142	0.867456546	0.515085008	-0.042683402	0.928856073	0.73947927	-0.137441909	0.400833106	0.234242261
G10116_16705	361921	Ect2	-0.847996907	0.000312455	9.61E-05	-0.748461233	0.008046143	0.0034844	2.984893108	4.04E-11	9.21E-12	3.832890014	7.97E-24	7.73E-25	2.64385619	6.29E-08	1.40E-08	3.392317423	2.05E-16	4.27E-17	-0.985084326	0.182480233	0.017394482	3.196300337	1.58E-07	1.34E-09	4.178005088	2.10E-12	5.34E-14
G10116_29652	298018	Abitram	-0.63187265	1.55E-07	3.26E-08	-0.447952122	0.000242535	8.11E-05	0.308706264	0.043711504	0.0243876	0.940578914	1.56E-13	2.36E-14	0.331205908	0.023277644	0.01088548	0.77915803	3.40E-10	9.62E-11	-0.434364449	0.108995028	0.006970105	0.189604574	0.541040011	0.228537204	0.620359114	0.000366013	5.49E-05
G10116_21077	25425	Ctsh	0.671041474	4.55E-30	3.11E-31	0.311404205	7.29E-07	1.88E-07	0.878906437	1.54E-46	1.23E-47	0.207864963	0.004932398	0.0020141	0.886531508	2.55E-38	1.73E-39	0.575127303	1.88E-15	4.07E-16	0.535211985	0.01718181	0.000372666	0.786041923	7.27E-05	1.46E-06	0.246114988	0.103517388	0.041312203
G10116_1841	297332	Thnsl2	-0.382671974	0.03621705	0.01693726	0.291826063	0.309506991	0.211956	-0.488237729	0.178709979	0.1178172	-0.105565756	0.553165783	0.431438	0.2498843	0.093846152	0.0520436	-0.041941763	0.554919242	0.469976	0.140898965	0.891137764	0.56880727	0.198237829	0.763896825	0.455757496	0.054965162	0.921415797	0.827142286
G10116_30208	171119	Dscam	-0.003531691	0.997046839	0.971674	0.659746092	1.07E-10	2.07E-11	-0.762202886	8.65E-19	1.38E-19	-0.758671195	2.35E-18	2.77E-19	-0.700210882	4.50E-18	5.66E-19	-1.359956974	1.05E-53	9.70E-55	0.743081427	0.13359198	0.009878115	-0.541876009	0.131774639	0.019251932	-1.288225564	3.51E-11	1.08E-12
G10116_5344	316008	Ccdc51	0.477897523	0.002120725	0.000751732	-0.138976413	0.863227026	0.816084	0.294407794	0.053107981	0.0303462	-0.183489729	0.357204378	0.249282	0.030028795	0.50094733	0.38245	0.169005209	0.348087615	0.265526	0.342876193	0.43111968	0.09608246	0.134039262	0.79501666	0.495923566	-0.213038186	0.435333131	0.262240339
G10116_2158	114597	Suclg1	0.216233748	6.50E-05	1.82E-05	0.214168652	4.55E-05	1.40E-05	0.040454437	0.514919891	0.409864	-0.175779311	0.001875486	0.000710756	0.051812196	0.400183267	0.291778	-0.162356456	0.00232398	0.00112628	0.317785434	0.039850223	0.001344968	0.006135031	0.985605377	0.942513275	-0.314870315	0.004924879	0.001092164
G10116_10248	102553138	LOC102553138	2.222392421	0.007396389	0.00291746	-1.874469118	0.134679929	0.0799986	3.222392421	0.000648184	0.000264802	1	0.533870754	0.412968	-2	0.115012377	0.065978	-0.125530882	0.935749998	0.908784	1.114620917	0.809958977	0.413906974	0.744957296	0.849623432	0.580630082	-0.38515914	0.877037961	0.751760063
G10116_4154	684558	Upf1	0.037910835	0.517988395	0.391416	-0.252607034	3.40E-07	8.49E-08	0.401029781	1.89E-15	3.47E-16	0.363118946	2.00E-12	3.21E-13	0.092600607	0.117328876	0.067514	0.345207641	2.95E-12	7.48E-13	-0.223890038	0.656821135	0.242798279	0.17829986	0.510495474	0.203611766	0.397892018	0.033609029	0.010613377
G10116_20586	102546793	LOC102546793	NA	NA	NA	NA	NA	NA	NA	NA	NA	NA	NA	NA	NA	NA	NA	NA	NA	NA	NA	NA	NA	-1.077507958	0.938682959	0.791730231	-1.21971162	0.877037961	0.765005449
G10116_13123	171522	Cyp2d4	-0.586575352	9.23E-05	2.64E-05	0.59253572	6.97E-06	1.97E-06	-1.125127387	1.05E-17	1.76E-18	-0.538552036	1.26E-05	3.54E-06	0.253998708	0.063085759	0.0330446	-0.338537012	0.017776828	0.00981752	0.509718802	0.555008471	0.166252221	-0.25140286	0.728849035	0.4118442	-0.762516728	0.011768639	0.003049732
G10116_12612	108350563	Fam180b	0.335420331	0.230458227	0.14239	0.778532087	0.001781386	0.00068119	0.007694392	0.98330143	0.979408	-0.327725939	0.243614261	0.1572754	0.086654382	0.745585735	0.669368	-0.691877705	0.00613133	0.00316216	1.078864243	0.158341158	0.013582161	0.085493313	0.918483838	0.719534781	-0.997067576	0.04183708	0.013811228
G10116_3138	292569	Zfp444	-0.469035692	6.15E-12	9.31E-13	-0.239564041	0.092211881	0.0514238	-0.2167173	4.01E-06	1.30E-06	0.252318391	0.055012234	0.0283918	0.077809486	0.347117456	0.240832	0.317373527	0.544572923	0.45134	-0.108039723	0.863734865	0.507315146	-0.206999508	0.460049459	0.168193566	-0.101563274	0.518282173	0.3334506
G10116_8849	102557607	LOC102557607	-0.762166148	0.019211453	0.00835192	0.202188851	0.555390163	0.438808	-1.380465833	4.93E-07	1.47E-07	-0.618299685	0.016661944	0.00756714	0.724687264	0.028294815	0.01347992	0.522498414	0.126743112	0.083689	0.408257943	0.808730995	0.411842631	-0.12863893	0.938682959	0.793607269	-0.538569281	0.457285028	0.280254216
G10116_25853	310200	Ankrd33b	0.314016704	0.010575683	0.00432402	-0.388790049	0.012870099	0.0058197	0.368572868	0.00252824	0.001127014	0.054556164	0.737050058	0.654832	-0.948217458	1.50E-12	2.47E-13	-0.559427409	7.76E-06	2.94E-06	0.426395989	0.6806745	0.264122265	-0.196070283	0.823371445	0.53875965	-0.630492154	0.042531689	0.01409288
G10116_5212	29689	Gabrd	1.278096812	1.54E-37	8.57E-39	2.179298138	1.28E-115	3.35E-117	-0.425087829	3.40E-08	9.31E-09	-1.703184641	3.81E-74	1.23E-75	0.050858885	0.56564311	0.445186	-2.128439253	1.02E-107	5.08E-109	2.274718225	0.002102054	2.21E-05	-0.263006593	0.41846064	0.141908319	-2.541503655	1.59E-06	1.26E-07
G10116_2748	54304	Ssbp1	-0.008676027	0.784961736	0.708846	-0.293240695	0.039613452	0.0200594	0.53938221	0.048225025	0.0272206	0.548058237	0.02211032	0.01032728	0.49859632	0.008275907	0.00350046	0.791837015	4.47E-07	1.54E-07	-0.170785987	0.722035829	0.305528768	0.263258427	0.408077771	0.136263255	0.430472993	0.021750947	0.006330062
G10116_12351	103694158	LOC103694158	-1.584962501	0.616928783	0.491332	0	0.980797205	0.968492	-1.584962501	0.565092709	0.46253	0	0.971474306	0.955756	-2.321928095	0.191407818	0.1184652	-2.321928095	0.15637365	0.10579	0.569146405	0.954353655	0.760828028	-1.099042637	0.807078363	0.511585095	-1.667054082	0.435962923	0.262797076
G10116_8468	102547504	LOC102547504	-1.95419631	0.707409381	0.611998	1.64385619	0.460047854	0.349292	-2.044394119	0.64785648	0.56882	-0.090197809	0.965489065	0.944712	0.64385619	0.505446975	0.387832	-1	0.962841123	0.953268	0.123920248	0.992329307	0.944711085	-0.450970693	0.938682959	0.794927956	-0.577198329	0.839898971	0.695072854
G10116_28789	293427	Eif3f	0.001302561	0.997883075	0.973018	-0.231823243	2.04E-08	4.61E-09	0.141588819	0.001033809	0.000435064	0.140286258	0.00140408	0.00052011	0.009475465	0.86949582	0.819914	0.241298707	4.55E-09	1.37E-09	-0.036189985	0.950942778	0.721363322	0.059577033	0.838033274	0.564284607	0.091746012	0.39312968	0.228461021
G10116_25522	103690149	LOC103690149	0.044912422	0.607579673	0.491456	0.522193453	7.85E-15	1.21E-15	-0.380069839	1.70E-09	4.26E-10	-0.424982261	3.19E-11	5.55E-12	-0.512224144	1.95E-19	2.34E-20	-1.034417597	1.22E-65	9.58E-67	-0.019181812	0.992329307	0.958025417	-0.377091373	0.138430642	0.021078912	-0.359506149	0.462163683	0.284466271
G10116_268	29752	Fau	0.14748266	5.95E-06	1.47E-06	-0.362716485	1.23E-30	1.11E-31	0.322992059	3.91E-23	5.40E-24	0.175509399	3.78E-07	9.00E-08	0.110857623	0.003412804	0.001338358	0.473574109	4.79E-49	4.73E-50	-0.122788172	0.837487902	0.457912954	0.163846561	0.635081719	0.309297474	0.282100371	0.050182987	0.017143621
G10116_1092	117257	Gpr176	-0.393072168	0.002543234	0.000914712	0.658817348	7.07E-07	1.82E-07	-0.168162393	0.33548515	0.245892	0.224909775	0.067944269	0.0359658	0.053596008	0.752667717	0.677256	-0.60522134	4.88E-06	1.82E-06	0.181488927	0.83847193	0.460844476	-0.096518796	0.872219328	0.622981269	-0.280716384	0.331517461	0.181687496
G10116_5893	25248	Cnr1	-0.799794931	2.67E-86	6.30E-88	-0.465443076	5.83E-32	5.13E-33	-0.291105171	1.97E-11	4.40E-12	0.508689759	2.02E-35	1.37E-36	-0.339720828	4.49E-15	6.55E-16	0.125722249	0.000382928	0.000169618	-0.20783133	0.859827548	0.500692123	-0.303229592	0.283447245	0.072407266	-0.098246645	0.856106999	0.722455919
G10116_10226	307067	Dip2c	-0.220021517	0.000609714	0.000196148	0.210974449	0.002438579	0.000957306	-0.41917723	1.55E-11	3.44E-12	-0.199155713	0.002709591	0.001052902	-0.359024226	2.83E-09	5.70E-10	-0.569998675	7.54E-21	1.36E-21	0.161642011	0.744481907	0.330042453	-0.34763742	0.053397728	0.004652812	-0.512646184	0.000254345	3.61E-05
G10116_4830	686008	Tnfrsf22	0.350098768	0.593744854	0.462606	-2.258734268	1.46E-08	3.26E-09	3.329920886	0.000114791	4.29E-05	2.979822118	0.001713574	0.000643814	3.637429921	0.002878737	0.00111506	5.896164189	3.34E-17	6.77E-18	-1.637237922	0.311517421	0.049112183	3.124806713	0.091040549	0.010502343	4.756888133	1.24E-05	1.22E-06
G10116_21171	365881	Ankrd35	0.10137702	0.652005496	0.548788	0.134301092	0.55906649	0.442862	-0.25009535	0.252495817	0.175419	-0.351472371	0.095596738	0.0527168	-0.188632015	0.305435886	0.206554	-0.322933107	0.067027818	0.0413792	0.291115729	0.48816293	0.126493733	-0.282698713	0.482389157	0.182786552	-0.576792956	0.011505541	0.00295815
G10116_8587	100360801	Ddx60	0.584962501	0.425696068	0.305268	-2.263034406	0.000510956	0.000179764	2	0.013145585	0.0066055	1.415037499	0.13898814	0.081009	-1	0.291735882	0.1955882	1.263034406	0.023259049	0.01312588	-0.778281102	0.758086289	0.346952279	0.67826889	0.772648801	0.466815029	1.453673065	0.195234444	0.09144696
G10116_18411	353231	Spg7	-0.024384159	0.460138401	0.335358	-0.227979348	0.062686136	0.0334282	-0.241998621	0.01130219	0.00562116	-0.217614463	0.122986857	0.0699686	-0.106406227	0.609474446	0.49931	0.121573121	0.213685139	0.151686	-0.007337555	0.992329307	0.948676517	-0.14311363	0.446620602	0.158713382	-0.138723225	0.329343238	0.18003762
G10116_17472	363091	Myzap	-0.476438044	0.218798545	0.1336896	-0.965234582	0.001981392	0.00076352	0.479167837	0.424586035	0.325806	0.955605881	0.030447491	0.01467014	0.163498732	0.819333167	0.758236	1.128733314	0.000580021	0.000261978	-0.719732074	0.313952415	0.049814271	0.000118329	0.999915616	0.99976168	0.715984391	0.0998841	0.039496505
G10116_20888	303215	Fbxw10	0.203533394	0.752391881	0.665872	0.782408565	0.168421932	0.102962	0.118644496	0.853180459	0.803466	-0.084888898	0.905891119	0.86042	0.178337241	0.766036758	0.692154	-0.604071324	0.297813798	0.220716	0.777355475	0.43665544	0.098457361	0.169853248	0.907848891	0.701532644	-0.610847346	0.35911658	0.202339307
G10116_6870	292625	Crxos1	-0.169925001	0.997038188	0.986942	NA	NA	NA	3	0.628012394	0.53893	3.169925001	0.632234591	0.52994	NA	NA	NA	NA	NA	NA	0.138783284	0.992329307	0.972867925	-0.115727279	0.988889591	0.977374036	-0.25793094	0.969365322	0.949598452
G10116_16299	65131	Cldn5	-0.011825435	0.912174811	0.863766	-0.828909329	1.03E-45	6.69E-47	-0.411470884	1.30E-09	3.25E-10	-0.399645449	5.49E-09	1.13E-09	0.076191119	0.371375581	0.266622	0.905100448	1.58E-52	1.50E-53	-0.106186399	0.954353655	0.745387605	-0.110324111	0.836632202	0.562022357	-0.005632811	0.991003238	0.984603167
G10116_21282	684372	Prr23a	NA	NA	NA	NA	NA	NA	NA	NA	NA	NA	NA	NA	NA	NA	NA	NA	NA	NA	NA	NA	NA	-1.077507958	0.938682959	0.791730231	-1.21971162	0.877037961	0.765005449
G10116_20637	85265	Ajuba	0.210035215	0.485916534	0.35886	-0.741806857	0.002397683	0.000940114	0.028196892	0.92895293	0.89565	-0.181838323	0.563456638	0.44142	-0.047696742	0.884819091	0.838718	0.694110115	0.004045554	0.00202966	-0.413603137	0.618549284	0.210313558	-0.303442365	0.677840847	0.351046324	0.105923823	0.845067579	0.705584136
G10116_1944	314690	Washc4	0.119239136	0.371508854	0.25605	-0.142542764	0.012886955	0.00582936	0.149692933	0.088261732	0.0532574	0.030453797	0.537421109	0.417264	0.367968383	9.27E-09	1.94E-09	0.510511148	7.35E-18	1.45E-18	-0.057071009	0.954353655	0.743517919	0.093067346	0.786802305	0.483257392	0.147429377	0.488339408	0.307418837
G10116_15750	298894	Mycn	-2.365649472	4.84E-14	6.50E-15	0.701194463	0.001311677	0.000491896	-2.7589919	4.69E-22	6.70E-23	-0.393342428	0.047919042	0.0243088	-0.537925045	0.020180424	0.00931836	-1.239119508	4.28E-09	1.29E-09	-0.166754054	0.954353655	0.80014158	-0.737679306	0.508143602	0.20189749	-0.568437986	0.206497388	0.098192579
G10116_8797	494252	Vom1r22	2.584962501	0.618493672	0.508744	NA	NA	NA	2.584962501	0.626605871	0.53893	NA	NA	NA	-2.584962501	0.605007839	0.48989	-2.584962501	0.558388675	0.469322	0.138783284	0.992329307	0.972867925	-1.606666833	0.858864426	0.595680515	-1.749372146	0.724534753	0.541310175
G10116_13324	100911495	LOC100911495	NA	NA	NA	NA	NA	NA	-3.459431619	0.308153764	0.22243	-3.459431619	0.332204362	0.228518	NA	NA	NA	NA	NA	NA	NA	NA	NA	-1.968369453	0.872645615	0.625949392	-2.109802902	0.77022295	0.601356593
G10116_1316	317391	Shroom4	-0.978626349	0.005930194	0.0022992	-1.731183242	5.07E-11	9.62E-12	-1.252387162	0.00027218	0.000106242	-0.273760812	0.502179151	0.381964	-0.422233001	0.414980632	0.304476	1.308950241	2.46E-08	7.73E-09	-1.076952217	0.200580043	0.021020601	-0.791746766	0.156692657	0.026066888	0.285291262	0.676940127	0.487575894
G10116_2151	292554	Aurkc	-0.149576356	0.745102743	0.658552	0.420691439	0.063298812	0.033835	-0.118272236	0.576640425	0.48022	0.03130412	0.846226178	0.787618	-0.001879733	0.86599042	0.815682	-0.422571172	0.032681497	0.01893678	0.422404628	0.395479761	0.080587043	-0.128362347	0.828756782	0.547096141	-0.55457018	0.044789593	0.014986805
G10116_1423	362934	Ly6e	0.36474844	1.43E-22	1.27E-23	0.396824949	8.31E-21	1.02E-21	0.045554842	0.457407223	0.35711	-0.319193598	3.96E-18	4.73E-19	0.000211492	0.606148792	0.484718	-0.396613456	8.61E-24	1.41E-24	0.556843182	0.013393949	0.000264716	-0.031332241	0.937900896	0.758574573	-0.592883023	4.50E-05	5.17E-06
G10116_11031	367289	Kansl1l	-0.644812356	0.000131397	3.84E-05	0.10496956	0.552933798	0.436226	-0.73377379	4.84E-06	1.58E-06	-0.088961434	0.579774774	0.458662	-0.064350411	0.759617381	0.685216	-0.169319971	0.314618648	0.236332	-0.044854125	0.95498464	0.844887662	-0.247803149	0.586688328	0.267046003	-0.204848177	0.333566697	0.183143637
G10116_1863	363735	Gabpa	-0.324983574	0.00080932	0.000266112	-0.442004547	4.04E-06	1.11E-06	0.113991107	0.296933533	0.211074	0.438974681	5.47E-06	1.47E-06	0.268488836	0.013972321	0.00619464	0.710493383	1.34E-13	3.17E-14	-0.458596185	0.102922752	0.006215031	0.079930862	0.818662192	0.532275362	0.535283853	0.004589313	0.001006312
G10116_5684	296732	Smarcd3	-0.25158188	0.00103181	0.000346216	0.327652209	1.23E-05	3.56E-06	0.394171159	6.00E-06	1.98E-06	0.645753039	1.39E-15	1.88E-16	0.409919739	1.86E-07	4.31E-08	0.08226753	0.441848686	0.353634	-0.177891017	0.842487259	0.467464854	0.186841654	0.603083573	0.281422807	0.361844608	0.193097213	0.090141491
G10116_23325	363991	Ascl5	0.293731203	0.758310554	0.675452	-1.938599455	0.050858786	0.0264026	1.160464672	0.229481883	0.1576744	0.866733469	0.430323307	0.315958	-0.736965594	0.609694509	0.48801	1.201633861	0.182297718	0.125761	-0.446277899	0.886944824	0.55460528	0.625508065	0.802314552	0.50474258	1.064851744	0.305133188	0.162722184
G10116_29513	405066	Olr1388	NA	NA	NA	2.807354922	0.588544066	0.479212	NA	NA	NA	NA	NA	NA	2.807354922	0.609180591	0.510214	NA	NA	NA	1.100555956	0.954353655	0.787381175	0.846045393	0.938682959	0.835744308	NA	NA	NA
G10116_25797	313845	Sos1	-0.524453518	9.55E-16	1.17E-16	-0.178405711	0.010467473	0.00463394	-0.38218862	2.48E-08	6.74E-09	0.142264898	0.036681927	0.01809122	-0.264260666	8.53E-05	2.62E-05	-0.085854955	0.214621633	0.1523736	-0.103348901	0.878980922	0.541364777	-0.307676863	0.115844776	0.015578385	-0.207478301	0.231486841	0.113362759
G10116_3566	64161	Pi4ka	-0.354394042	2.14E-31	1.41E-32	-0.615630224	1.77E-84	6.45E-86	0.069852077	0.056183197	0.0322988	0.424246119	6.19E-42	3.62E-43	-0.445892983	2.47E-42	1.51E-43	0.169737241	6.75E-08	2.18E-08	-0.233258633	0.606917729	0.200965837	-0.240531777	0.341376182	0.100606733	-0.012409056	0.966075946	0.934143611
G10116_23620	294235	Ier3	2.694477996	1.53E-245	1.10E-247	-0.236716194	0.012025396	0.00540604	3.535479505	0	0	0.841001509	1.26E-07	2.89E-08	1.609390701	1.77E-40	1.13E-41	1.846106895	1.12E-58	9.59E-60	0.849620675	0.643848501	0.231315292	2.301030409	0.006577008	0.000288231	1.440848036	0.000314654	4.64E-05
G10116_27019	313786	Fdx2	-0.012909437	0.921817851	0.875292	0.318529518	0.000150772	4.92E-05	-0.24309436	0.005880411	0.00278304	-0.230184922	0.010884418	0.00474446	0.169103922	0.057023558	0.0295184	-0.149425596	0.102197586	0.0658242	0.287258106	0.397114408	0.081362872	-0.023418648	0.958170225	0.879718731	-0.313260176	0.084101035	0.03204521
G10116_7612	25206	Gucy1b2	-1.070389328	0.368409432	0.253406	1.854149134	0.010889472	0.00484372	-1.632268215	0.023125784	0.01219706	-0.561878888	0.250961227	0.162769	0.910732662	0.322933586	0.22084	-0.943416472	0.16330237	0.111337	0.979353485	0.657163132	0.243276576	-0.38896936	0.858956447	0.596232939	-1.367844428	0.084182177	0.032084689
G10116_16106	25721	Got2	0.101734079	0.001529675	0.000529166	-0.117458057	0.000123565	3.98E-05	0.005749171	0.889649389	0.846188	-0.095984908	0.003392269	0.00134209	0.018374085	0.62982774	0.536334	0.135832142	6.54E-06	2.46E-06	0.101270278	0.760629389	0.350614956	-0.03504333	0.868837053	0.615471415	-0.139793304	0.305463249	0.163022466
G10116_22323	100909445	Ube2w	-0.012326013	0.901409173	0.852138	0.311125193	0.000118078	3.80E-05	-0.09788422	0.259336692	0.1806018	-0.085558206	0.358063105	0.249996	-0.173935514	0.028652705	0.01367188	-0.485060707	1.61E-10	4.46E-11	0.244895277	0.317980516	0.051249922	-0.26033388	0.205423894	0.04127103	-0.508835469	0.001581196	0.000295414
G10116_26124	691083	LOC691083	2.321928095	0.214649724	0.1308132	-2	0.613839899	0.52123	1.152003093	0.440862968	0.342094	-1.169925001	0.669661579	0.581408	-2	0.600800607	0.48989	0	0.962530979	0.953268	1.692177677	0.833149023	0.451681358	0.467488701	0.938682959	0.797126356	-1.245066885	0.696544877	0.511224623
G10116_22582	290635	Mvb12a	0.078951341	0.755280629	0.671672	-0.443484846	1.57E-06	4.16E-07	0.521636565	3.40E-06	1.10E-06	0.442685224	3.08E-05	8.98E-06	0.459366914	5.44E-05	1.63E-05	0.90285176	4.60E-20	8.48E-21	-0.135971215	0.820067462	0.426553106	0.33710764	0.103951279	0.013138605	0.469330038	0.010088523	0.002531063
G10116_15271	310902	LOC310902	NA	NA	NA	0	0.976989803	0.968492	NA	NA	NA	NA	NA	NA	2	0.6061223	0.510214	2	0.603747929	0.53165	0.138783284	0.992329307	0.972867925	0.846045393	0.938682959	0.835744308	0.703841732	0.924346182	0.863052136
G10116_7288	300036	Tsta3	-0.264724168	0.013869905	0.00582386	0.02654799	0.904638475	0.865296	-0.025140953	0.887428712	0.843506	0.239583215	0.025706518	0.01217446	0.505914312	2.18E-06	5.61E-07	0.479366323	2.82E-06	1.03E-06	-0.025893778	0.964121798	0.866747108	0.166117813	0.594422319	0.273586174	0.189087669	0.31130003	0.167166454
G10116_4532	100359972	LOC100359972	1.353636955	0.247686754	0.1545974	-0.874469118	0.593493125	0.48831	4.523561956	0.011035623	0.00547382	3.169925001	0.221982769	0.140418	2.584962501	0.360857213	0.2577	3.459431619	0.111745346	0.072865	0.267393532	0.960003306	0.857340458	3.092068045	0.542336934	0.229631723	2.812955182	0.259131445	0.13139114
G10116_18447	100361920	LOC100361920	0	0.62093499	0.508744	1	0.593036182	0.479212	0	0.629700705	0.53893	NA	NA	NA	0	0.993686099	0.984756	-1	0.560373805	0.469322	0.166688977	0.992329307	0.956683051	-0.126431704	0.988889591	0.959743156	-0.296751645	0.957441668	0.920000903
G10116_9608	362375	Lancl2	-0.138215301	0.678106459	0.577336	-0.33849962	6.70E-07	1.72E-07	0.188516358	0.000376843	0.000149394	0.326731659	5.14E-05	1.54E-05	-0.221736949	4.13E-06	1.10E-06	0.116762671	0.82554381	0.780246	0.126295885	0.884539591	0.550186303	-0.054105824	0.897178282	0.682395794	-0.185131307	0.513527596	0.329320952
G10116_1602	302915	Pmm2	0.422440988	1.21E-08	2.32E-09	-0.095146042	0.234962325	0.1531776	0.569001084	5.85E-14	1.15E-14	0.146560096	0.115371621	0.0652296	0.540424946	5.05E-11	9.10E-12	0.635570989	5.01E-16	1.06E-16	0.045729824	0.954353655	0.824527774	0.372535637	0.211457235	0.043560314	0.322628743	0.084936445	0.032423997
G10116_10843	108348192	LOC108348192	0.833210364	1.06E-05	2.69E-06	0.229822627	0.404548769	0.298496	0.300940757	0.107679304	0.0662992	-0.532269607	0.012038623	0.005299	-1.002468256	1.06E-07	2.42E-08	-1.232290882	9.94E-11	2.73E-11	0.740701441	0.293025533	0.043255694	-0.468164231	0.444959094	0.157689101	-1.217403246	1.81E-05	1.88E-06
G10116_4599	103694000	NEWGENE_1582994	0.112209504	0.755251622	0.671446	8.30833903	5.25E-43	3.59E-44	-0.451379346	0.105769392	0.0650044	-0.56358885	0.047903189	0.0242982	-0.489322496	0.004931711	0.001995214	-8.797661526	2.05E-60	1.71E-61	2.129657522	0.42818685	0.094471001	-0.379187366	0.745807015	0.43145347	-2.514473807	0.249849131	0.125352921
G10116_16274	367734	Hypm	NA	NA	NA	-3.459431619	0.613306854	0.52123	NA	NA	NA	NA	NA	NA	NA	NA	NA	3.459431619	0.603420023	0.53165	-0.822997396	0.954353655	0.840157773	NA	NA	NA	0.703841732	0.924346182	0.863052136
G10116_28334	315430	Amotl1	-0.150096028	0.028437285	0.01290548	0.138582578	0.022993594	0.01096832	1.354696124	1.61E-63	9.71E-65	1.504792152	1.84E-81	5.42E-83	1.853941716	1.78E-138	3.57E-140	1.715359138	1.45E-115	6.73E-117	-0.545768661	0.64701366	0.233508625	1.202367786	0.031698186	0.002179947	1.746473554	5.72E-11	1.85E-12
G10116_8134	367171	Map4	-0.69394627	1.22E-280	8.10E-283	0.314713683	9.91E-100	2.98E-101	-0.303726703	2.37E-34	2.41E-35	0.390219567	9.08E-115	1.80E-116	1.034621214	0	0	0.71990753	1.66E-236	3.41E-238	-0.15456403	0.909016673	0.604844115	0.338589621	0.552054285	0.237145092	0.492521329	0.008748282	0.00213402
G10116_16024	25462	Hspe1	-0.361341992	2.46E-06	5.85E-07	-0.171684694	0.027882681	0.01360034	0.16443444	0.069624525	0.0409052	0.525776432	2.54E-11	4.38E-12	0.664796674	2.66E-15	3.83E-16	0.836481368	1.09E-25	1.70E-26	-0.441862484	0.272549567	0.03758209	0.289729082	0.374420271	0.117204478	0.728901206	0.00025517	3.63E-05
G10116_21714	306544	Plpbp	-0.044313901	0.958448817	0.919932	0.280914901	0.03530401	0.01760734	-0.215189357	0.19148242	0.1274876	-0.170875456	0.175780217	0.1060576	0.003769783	0.945506284	0.910658	-0.277145118	0.041575757	0.024548	0.300014401	0.304599118	0.046647673	-0.020881946	0.960709364	0.885269176	-0.323838568	0.036387515	0.01165922
G10116_12618	313699	RGD1305350	0.165110082	0.054350172	0.026691	-0.066997298	0.475360956	0.363274	0.387345765	2.59E-06	8.24E-07	0.222235683	0.013734957	0.00612708	0.368091307	1.37E-05	3.82E-06	0.435088605	7.97E-08	2.58E-08	0.017490569	0.976508063	0.900973005	0.319413164	0.110585571	0.014448138	0.298467886	0.056655276	0.01982824
G10116_1038	296954	Tnpo3	0.096488083	0.122476119	0.0676664	-0.23608483	0.000524196	0.000184837	0.239498891	8.28E-05	3.05E-05	0.143010809	0.036778547	0.0181428	0.030885991	0.692513396	0.601828	0.26697082	5.38E-05	2.18E-05	-0.076116979	0.907846597	0.60352578	0.048267674	0.912932588	0.708720901	0.120201563	0.457945808	0.280775622
G10116_21678	685846	Adam34	NA	NA	NA	1.584962501	0.595834806	0.479212	NA	NA	NA	NA	NA	NA	1.584962501	0.618342983	0.510214	NA	NA	NA	1.100555956	0.954353655	0.787381175	0.846045393	0.938682959	0.835744308	NA	NA	NA
G10116_25193	288280	Ncam2	-1.347777746	5.11E-39	2.76E-40	-0.699798093	8.17E-13	1.38E-13	-1.312113805	5.82E-36	5.72E-37	0.035663941	0.750242657	0.674966	-0.753548478	1.46E-14	2.18E-15	-0.053750386	0.602203239	0.51681	-0.319493345	0.812008708	0.416843088	-0.635441749	0.255963864	0.060815553	-0.317693391	0.204696736	0.097169796
G10116_17557	361321	Atg12	-0.140145498	0.064766696	0.0325516	-0.360765874	6.30E-08	1.48E-08	0.475475675	5.49E-15	1.03E-15	0.615621173	7.03E-23	7.05E-24	0.039804669	0.862667898	0.811768	0.400570542	1.38E-08	4.27E-09	-0.198631292	0.587592774	0.188281007	0.152271989	0.641541914	0.315323254	0.345939712	0.002772438	0.000561828
G10116_19839	362681	Pusl1	-0.552276575	0.005690948	0.00219558	-0.557284049	0.003795164	0.001546074	0.131891047	0.838481303	0.786752	0.684167622	0.002766761	0.00107689	0.157343589	0.362190306	0.258962	0.714627638	4.55E-05	1.84E-05	-0.354371576	0.274245919	0.037997289	0.078001894	0.893935257	0.675119063	0.429858301	0.036089343	0.011554462
G10116_7771	361052	Cdadc1	-0.150773249	0.010097941	0.00410888	-0.013000785	0.978214449	0.962332	-0.489060033	8.35E-12	1.83E-12	-0.338286783	8.51E-05	2.62E-05	-0.04611574	0.847216353	0.793104	-0.033114955	0.802997909	0.755052	0.161288356	0.804646794	0.40711466	-0.243758912	0.348668734	0.103901028	-0.407705326	0.043892173	0.014630724
G10116_597	500827	LOC500827	-1.459431619	0.321270027	0.210694	-2.321928095	0.052323711	0.0272486	2	0.634820545	0.53893	3.459431619	0.126421855	0.0722806	2.807354922	0.364295508	0.2577	5.129283017	0.002793835	0.001368694	-1.846933847	0.381283753	0.074795997	0.868292102	0.894758512	0.676177656	2.717364847	0.149169953	0.064788231
G10116_8712	317344	RGD1565685	-0.050858885	0.668119592	0.56646	0.43786496	0.001540687	0.000583788	-0.418128889	0.001173536	0.000498638	-0.367270005	0.008602922	0.00368106	0.112832496	0.730902659	0.651846	-0.325032463	0.005859465	0.00301416	0.196223783	0.676400917	0.260990871	-0.170191875	0.539151252	0.226438379	-0.36888351	0.04021089	0.013172568
G10116_23554	500531	Armh1	0.584962501	0.360662356	0.24693	1.357552005	0.092412408	0.0515746	0.206450877	0.776829579	0.71739	-0.378511623	0.558560917	0.43666	-0.034765418	0.982727179	0.957494	-1.392317423	0.074606083	0.046486	1.08032942	0.389109389	0.077474828	0.459749864	0.760049291	0.450095075	-0.624128118	0.55973827	0.370568652
G10116_27216	100124593	Cxcr6	NA	NA	NA	-0.502500341	0.790009691	0.727292	-2.584962501	0.559786502	0.46253	-2.584962501	0.58393075	0.47093	3.584962501	0.361642805	0.2577	4.087462841	0.201398367	0.1413258	-1.168248929	0.929159998	0.667887805	-0.138174211	0.988889591	0.964537357	1.04459592	0.789166337	0.625266931
G10116_9491	114711	Gne	-0.123912604	0.120878495	0.0665338	0.447658921	5.51E-07	1.41E-07	-0.616108687	1.33E-13	2.67E-14	-0.492196083	3.35E-08	7.31E-09	-0.421346471	6.35E-07	1.56E-07	-0.869005392	4.38E-25	6.91E-26	0.152352571	0.783821613	0.377909027	-0.53755275	0.000263492	6.58E-06	-0.693152269	1.86E-05	1.93E-06
G10116_27661	680448	Pcdhgb5	-0.608421474	0.001428982	0.000492136	0.191577601	0.328864476	0.227206	-0.461580085	0.020881646	0.01090954	0.146841388	0.493818289	0.374418	0.354052298	0.056898848	0.0294508	0.162474697	0.402850802	0.31726	-0.137787106	0.898595926	0.585296379	0.013774323	0.988889591	0.954854935	0.150276661	0.618337172	0.426940357
G10116_29101	89815	Syngr2	0.213330104	0.043634191	0.020864	-0.308858981	0.001070212	0.000395702	0.497997192	1.40E-06	4.34E-07	0.284667088	0.012518972	0.00552982	1.124640055	3.58E-22	3.88E-23	1.433499035	3.11E-40	3.57E-41	-0.173486445	0.812008708	0.417092661	0.707453224	0.055026519	0.004848298	0.87759137	0.003151603	0.000653238
G10116_5842	313438	Dock11	-0.459431619	0.002620567	0.00094461	0.267585498	0.080863496	0.0443918	0.663716612	0.000265489	0.000103431	1.123148231	9.32E-12	1.56E-12	1.49683159	5.75E-20	6.76E-21	1.229246092	2.45E-13	5.85E-14	-0.229053026	0.823850502	0.431693749	0.721274024	0.150069698	0.024124963	0.949175004	9.85E-05	1.24E-05
G10116_4517	367073	Trappc4	0.161219104	0.265359709	0.1673868	0.275634443	0.008894654	0.00388514	0.019586411	0.889061226	0.845248	-0.141632694	0.354106881	0.245948	0.530433204	6.86E-07	1.69E-07	0.254798761	0.027250395	0.01556234	0.205113379	0.619961334	0.211546479	0.191798699	0.577669251	0.259057402	-0.015927526	0.951023699	0.909287953
G10116_14648	362728	Polr1f	-0.214694872	0.189795483	0.111893	-0.263754134	0.10173345	0.057758	0.147875208	0.407974831	0.311444	0.362570079	0.022107793	0.01032728	0.26476322	0.144109601	0.0853526	0.528517354	0.000650138	0.00029503	-0.283437554	0.442235826	0.101611373	0.148486266	0.710909013	0.389473219	0.428254161	0.040825288	0.013413282
G10116_26044	24271	Cpb1	NA	NA	NA	NA	NA	NA	NA	NA	NA	NA	NA	NA	NA	NA	NA	NA	NA	NA	1.100555956	0.954353655	0.787381175	0.846045393	0.938682959	0.835744308	NA	NA	NA
G10116_9441	361916	Chmp4c	-0.180572246	0.848971552	0.785598	-0.736965594	0.412770673	0.305694	-0.900464326	0.220487415	0.1504798	-0.719892081	0.351027467	0.243528	0.169925001	0.869894416	0.820476	0.906890596	0.288800541	0.213038	-0.355828902	0.893695347	0.576889799	-0.871916701	0.543015749	0.230341257	-0.519578004	0.622402859	0.431045235
G10116_27557	363227	Nabp1	0.936175249	5.57E-19	5.80E-20	-0.700439718	7.38E-10	1.51E-10	1.855849149	4.11E-51	3.05E-52	0.9196739	8.31E-10	1.60E-10	0.862496476	1.70E-08	3.63E-09	1.562936194	2.28E-33	2.98E-34	-0.265801526	0.905003478	0.597904343	1.002711465	0.175549912	0.031475927	1.260806755	1.68E-05	1.72E-06
G10116_7015	102548702	LOC102548702	-2	0.613254644	0.491332	NA	NA	NA	NA	NA	NA	2	0.63026714	0.52994	NA	NA	NA	NA	NA	NA	1.647792895	0.929398161	0.679840064	2.350650635	0.834723019	0.556082221	0.703841732	0.924346182	0.863052136
G10116_5991	361241	Serpinb9	0.252125507	0.047600603	0.0229776	-1.443720254	4.94E-45	3.23E-46	-0.139493105	0.489460651	0.386142	-0.391618612	0.004847191	0.001973612	-0.153740234	0.347228554	0.243138	1.28998002	5.48E-38	6.58E-39	-0.598866531	0.396470517	0.081090306	-0.173364713	0.763896825	0.455672779	0.421944719	0.328898591	0.179761101
G10116_10603	29722	Apbb1	0.111197112	0.065695924	0.0331266	0.761370713	4.43E-134	1.00E-135	-0.32441281	2.61E-41	2.28E-42	-0.435609922	5.35E-54	2.45E-55	-0.014008997	0.396077922	0.288022	-0.77537971	1.01E-144	3.65E-146	0.654616404	0.051680077	0.001994338	-0.087949339	0.81138626	0.518868541	-0.745789274	0.000144848	1.92E-05
G10116_738	298534	Clspn	0.143835773	0.550886265	0.422204	-1.212993723	4.77E-05	1.47E-05	2.397592365	1.07E-15	1.94E-16	2.253756592	5.68E-13	8.85E-14	-0.032421478	0.925846321	0.88677	1.180572246	2.21E-05	8.67E-06	-0.708245556	0.583696751	0.185834232	1.363100447	0.153221123	0.024964185	2.061380382	1.70E-05	1.75E-06
G10116_23493	360508	Smim23	NA	NA	NA	NA	NA	NA	NA	NA	NA	NA	NA	NA	NA	NA	NA	NA	NA	NA	-0.822997396	0.954353655	0.840157773	NA	NA	NA	0.703841732	0.924346182	0.863052136
G10116_26562	114858	Shc3	-1.134092896	5.60E-11	9.01E-12	0.208230884	0.180712451	0.1113806	-1.529253068	1.56E-21	2.26E-22	-0.395160173	0.005804621	0.00240312	-0.455382969	0.000333191	0.000110772	-0.663613852	1.24E-07	4.09E-08	-0.026317646	0.992329307	0.946592748	-0.784825	0.173389637	0.030830558	-0.758041004	7.70E-05	9.38E-06
G10116_29480	404962	Olr1523	NA	NA	NA	-3.584962501	0.617674482	0.52123	NA	NA	NA	NA	NA	NA	-3.700439718	0.604688258	0.48989	-0.115477217	0.964446721	0.953268	-0.822997396	0.954353655	0.840157773	-1.976134179	0.872601991	0.624528145	-1.156581958	0.845371595	0.706679592
G10116_20094	83521	Rrad	-1.798620112	9.78E-30	6.78E-31	-2.231585412	6.12E-37	4.80E-38	0.204888674	0.470234083	0.368332	2.003508786	9.66E-33	7.16E-34	-0.365062858	0.227655485	0.1465622	1.866522554	1.54E-29	2.17E-30	-2.211961635	3.78E-05	1.78E-07	0.062382366	0.938682959	0.834603316	2.271289397	1.40E-08	7.04E-10
G10116_8022	299284	Dicer1	-0.187932951	0.000589179	0.000188948	0.112474729	0.150592359	0.090538	-0.214124805	0.002773976	0.00124561	-0.026191855	0.735939352	0.653688	0.103835811	0.238700498	0.1546816	-0.008638918	0.847859044	0.80598	0.086908591	0.872493828	0.530332117	-0.060601184	0.867993345	0.613408798	-0.150082978	0.191972016	0.089411223
G10116_22508	310467	Tiparp	0.873287065	1.72E-12	2.51E-13	0.771548072	7.78E-10	1.59E-10	0.501121373	2.78E-05	9.73E-06	-0.372165692	0.011878425	0.00522024	0.147287946	0.273978237	0.1814406	-0.624260126	1.43E-06	5.13E-07	0.685096184	0.034589677	0.001083853	0.098408192	0.865399219	0.607680324	-0.590667754	0.035454817	0.011322464
G10116_13416	103693237	LOC103693237	0	0.993261125	0.986942	-2	0.613611338	0.52123	2	0.622616231	0.53893	2	0.624791386	0.52994	-2	0.600642989	0.48989	0	0.962221035	0.953268	-1.342359697	0.892496125	0.574820681	-0.115727279	0.988889591	0.977374036	1.223170956	0.775198246	0.608659137
G10116_8391	293991	Ndufb8	0.326036964	3.05E-12	4.54E-13	0.108481154	0.029654135	0.01458008	0.111217023	0.022171685	0.01164402	-0.214819941	1.55E-05	4.38E-06	0.230776068	2.15E-06	5.54E-07	0.122294914	0.015597471	0.0085393	0.3338039	0.128761485	0.009357116	0.126252029	0.560345784	0.242949737	-0.211332195	0.200031512	0.09439575
G10116_11961	500475	LOC500475	0.849440323	0.016904159	0.00722966	0.754479558	0.012692425	0.00573066	-0.459431619	0.073312027	0.0432874	-1.308871942	1.30E-05	3.65E-06	0.404198267	0.175853677	0.1073428	-0.350281291	0.34225595	0.260568	1.084813733	0.05349746	0.002126617	-0.080033792	0.938682959	0.796185807	-1.167751499	0.011234293	0.002870129
G10116_19717	295678	Sestd1	-0.084639813	0.950865538	0.90978	-0.455895311	0.070746876	0.0383234	-0.047165108	0.360237325	0.266906	0.037474705	0.328370511	0.223724	-0.531311456	2.31E-15	3.30E-16	-0.075416145	1.99E-09	5.89E-10	0.228772485	0.685589238	0.268813285	-0.25116676	0.543253719	0.230799894	-0.484005621	0.002766148	0.000560122
G10116_2289	293148	C2cd3	-0.306999853	0.000281934	8.60E-05	-0.375388423	6.10E-06	1.71E-06	-0.136538833	0.175146977	0.115084	0.17046102	0.044533148	0.0224152	-0.166702541	0.054149613	0.027854	0.208685882	0.019776606	0.01102918	-0.166059838	0.71809228	0.301260633	0.008009782	0.988889591	0.963238064	0.170346231	0.374361524	0.213970413
G10116_4309	102552901	LOC102552901	NA	NA	NA	NA	NA	NA	NA	NA	NA	NA	NA	NA	NA	NA	NA	NA	NA	NA	0.138783284	0.992329307	0.972867925	-0.115727279	0.988889591	0.977374036	-0.25793094	0.969365322	0.949598452
G10116_907	362326	Tspan12	-0.149858884	0.048452253	0.0234632	-0.244093955	0.001372399	0.00051597	0.390384412	1.17E-05	3.93E-06	0.540243296	5.55E-11	9.82E-12	0.59217884	4.18E-12	7.06E-13	0.836272794	8.91E-26	1.39E-26	-0.132755635	0.753459398	0.340971592	0.2996603	0.189685914	0.03587918	0.428931509	0.009918672	0.002480551
G10116_20423	103689968	LOC103689968	-0.43171624	2.00E-06	4.71E-07	-0.134976806	0.277641888	0.1860508	-0.252801313	0.023893118	0.01264268	0.178914928	0.028864304	0.01382256	0.285691514	0.001032463	0.000370094	0.420668321	2.53E-06	9.24E-07	-0.293129263	0.573373531	0.177937516	0.012720502	0.988247763	0.948651103	0.304834698	0.076661933	0.028637608
G10116_7059	100910978	LOC100910978	-0.940621453	0.005122239	0.001955532	0.823122238	0.42024131	0.312866	-1.760049207	4.14E-10	1.00E-10	-0.819427754	0.001494977	0.000556016	-2.257797757	1.67E-07	3.86E-08	-3.080919995	3.40E-10	9.61E-11	-0.686964847	0.892496125	0.571663023	-2.479681372	0.032747409	0.002299462	-1.812724332	0.075838065	0.028245003
G10116_16877	25455	Ggh	-0.592203143	2.96E-06	7.09E-07	0.453930974	0.000118342	3.81E-05	-0.521904094	5.21E-05	1.88E-05	0.070299049	0.635911024	0.542156	0.373458396	0.001870304	0.000699538	-0.080472579	0.588086903	0.50185	0.062939328	0.954353655	0.800635277	0.013757527	0.988889591	0.953309031	-0.050885644	0.881780125	0.772818737
G10116_17205	297995	Chmp5	-0.039476443	0.642802185	0.539474	0.061848092	0.442773477	0.332792	-0.139946404	0.050646662	0.0287528	-0.100469961	0.188383639	0.1151306	0.076775395	0.344896427	0.238756	0.014927303	0.860732468	0.82046	0.089037678	0.799976046	0.400332092	-0.031306966	0.93682361	0.755263347	-0.123502194	0.390681003	0.226402274
G10116_23425	360615	Fbxo47	-2.321928095	0.357854872	0.243528	0.678071905	0.727066366	0.648534	-2.321928095	0.308817641	0.22243	0	0.966016251	0.944712	-0.700439718	0.609409415	0.48801	-1.378511623	0.329946208	0.250056	-0.8384836	0.891137764	0.568787915	-1.112224445	0.750734941	0.438760212	-0.267574574	0.907585151	0.809096124
G10116_28830	100359675	Alpp	-1.142957954	0.075795223	0.0389866	-1.765534746	0.078205768	0.042772	0	0.916674157	0.880378	1.142957954	0.108629796	0.060919	-0.847996907	0.609613026	0.48801	0.91753784	0.252120195	0.1821866	-1.198377618	0.514986889	0.141971757	-0.111271615	0.972991329	0.910977924	1.079057928	0.347778789	0.193723843
G10116_20456	689788	Prdm5	-0.349584438	0.298615096	0.193161	0.261386553	0.410090422	0.303428	0.011681805	0.986807695	0.983534	0.361266243	0.291921428	0.1949936	-0.126217716	0.681085734	0.590148	-0.387604269	0.170555239	0.1169076	0.201566685	0.863957363	0.508200175	-0.016023332	0.988889591	0.962699524	-0.219765621	0.641356583	0.450564007
G10116_13104	361381	Rad23a	-0.273089501	0.013567066	0.00567728	-0.069545022	0.880652077	0.837664	0.071336884	0.018949177	0.00982794	0.344426384	5.34E-07	1.29E-07	0.308006449	1.04E-08	2.19E-09	0.377551471	1.44E-09	4.21E-10	-0.012509311	0.981418291	0.913430717	0.13355574	0.543500243	0.231044081	0.143299902	0.271937767	0.140248809
G10116_7668	360838	Lypd1	-0.22340503	0.017237117	0.00740496	0.659385655	5.00E-19	6.50E-20	-0.100081013	0.182254486	0.12031	0.123324017	0.388136201	0.28005	-0.414750767	1.57E-10	2.90E-11	-1.074136422	7.01E-55	6.35E-56	0.076246761	0.954353655	0.838603603	-0.150007393	0.715234636	0.395401484	-0.229632656	0.687222471	0.500398604
G10116_9485	25665	Scn5a	-0.125530882	0.659846733	0.557242	0.415037499	0.349431466	0.247494	1.459431619	0.000165914	6.29E-05	1.584962501	1.95E-05	5.55E-06	-0.263034406	0.722179929	0.637538	-0.678071905	0.154192403	0.1040438	-3.019822054	0.120494961	0.00834116	0.218106115	0.928538406	0.738108858	3.232044924	0.047301987	0.015981409
G10116_9672	81732	Actr3	0.171804897	7.84E-07	1.77E-07	0.124779283	0.000447387	0.000155937	0.886004504	9.89E-120	3.33E-121	0.714199608	5.66E-73	1.86E-74	0.699124676	4.31E-78	1.60E-79	0.574345393	5.13E-52	4.88E-53	0.019045717	0.984322662	0.923537437	0.565331793	0.034294884	0.00245856	0.542230542	4.29E-06	3.77E-07
G10116_29647	361268	Asb13	-0.547252695	8.05E-05	2.28E-05	-0.434038461	0.000835	0.000302484	-0.578994777	2.57E-05	8.95E-06	-0.031742083	0.849656452	0.791582	-0.296939375	0.034650663	0.01697686	0.137099087	0.313474658	0.235356	-0.102060327	0.934379715	0.691693996	-0.350504775	0.319072755	0.08971107	-0.250843394	0.334165806	0.183642505
G10116_25478	499754	Ccdc183	1.557995453	0.021166164	0.00931392	0.530514717	0.542473296	0.426372	0.479992941	0.447798412	0.348482	-1.078002512	0.169041231	0.1013778	-0.299560282	0.722309607	0.64198	-0.830074999	0.282939396	0.207872	1.38567464	0.313838991	0.04978037	0.100978855	0.952746655	0.866795749	-1.29242631	0.120361504	0.049625785
G10116_16041	100911865	LOC100911865	1.686500527	3.33E-05	8.95E-06	0.135159583	0.695890513	0.613132	-0.453050825	0.137442073	0.0874852	-2.139551352	8.74E-09	1.82E-09	0.567475074	0.095051219	0.052839	0.432315491	0.20688204	0.1457788	0.071769391	0.992329307	0.956077854	-0.488532885	0.895071249	0.678666851	-0.561544777	0.490768674	0.309709598
G10116_21035	290209	LOC290209	-1	0.615781009	0.491332	NA	NA	NA	NA	NA	NA	1	0.63283933	0.52994	NA	NA	NA	NA	NA	NA	-2.311482569	0.808730995	0.411646597	0.846045393	0.938682959	0.835744308	3.154242677	0.561745474	0.372640209
G10116_4678	681096	Nxpe3	-0.579819197	3.81E-07	8.27E-08	0.874918206	1.27E-16	1.81E-17	-0.572932812	8.68E-07	2.64E-07	0.006886386	0.930420916	0.890078	0.747330151	1.82E-12	3.01E-13	-0.127588055	0.354357768	0.275038	0.42711639	0.665854058	0.250725223	-0.008979773	0.988889591	0.973860985	-0.438328664	0.261628021	0.13306908
G10116_111	312303	Zfp746	0.107294013	0.371366458	0.258472	0.066212511	0.744852967	0.673234	0.112607813	0.287821616	0.203796	0.0053138	0.918057389	0.874966	0.154811943	0.14042462	0.082802	0.088599432	0.252414729	0.1825068	0.01069768	0.992329307	0.942593381	0.008748873	0.985997948	0.943615276	-0.005154296	0.9809874	0.968096957
G10116_24415	108351811	LOC108351811	NA	NA	NA	NA	NA	NA	NA	NA	NA	NA	NA	NA	NA	NA	NA	NA	NA	NA	-0.822997396	0.954353655	0.840157773	NA	NA	NA	0.703841732	0.924346182	0.863052136
G10116_13456	502918	Slc15a5	1.584962501	0.623719813	0.508744	NA	NA	NA	1.584962501	0.633025125	0.53893	NA	NA	NA	-2	0.609517714	0.48989	-2	0.562265633	0.469322	1.100555956	0.954353655	0.787381175	-0.115727279	0.988889591	0.977374036	-1.21971162	0.877037961	0.765005449
G10116_1348	362013	Ahcyl1	-0.161296101	1.32E-05	3.38E-06	0.547225739	2.84E-58	1.48E-59	-0.807430166	2.04E-143	5.63E-145	-0.646134065	3.34E-96	8.04E-98	-0.285353685	1.73E-20	1.98E-21	-0.832579423	6.61E-145	2.38E-146	0.490329764	0.219405518	0.024739131	-0.48164246	0.052545918	0.004535446	-0.974312206	2.62E-11	7.89E-13
G10116_16796	680989	LOC680989	-0.415037499	0.559664177	0.430148	-1.160464672	0.021093702	0.00998754	0.321928095	0.720224349	0.64762	0.736965594	0.324314781	0.22032	-1.404390255	0.002837407	0.001097078	-0.243925583	0.550277982	0.456712	-0.433835814	0.832127771	0.446530232	-0.036612168	0.988889591	0.967974098	0.395045207	0.797448383	0.634341098
G10116_12866	29707	Gabra5	-1.39050157	2.46E-77	6.37E-79	2.870860508	0	0	-1.586322892	4.10E-103	1.61E-104	-0.195821322	0.003501884	0.00139088	0.427339179	2.21E-19	2.66E-20	-2.44352133	2.59E-232	5.47E-234	1.34898199	0.393849303	0.079794036	-0.122893307	0.938682959	0.802673076	-1.472941255	0.036093126	0.011557509
G10116_6659	117106	Scarb2	-0.594249503	4.31E-26	3.38E-27	-0.566748968	7.26E-25	7.72E-26	-0.388236768	8.15E-11	1.89E-11	0.206012735	0.000264777	8.74E-05	-0.205807212	0.001158058	0.000417778	0.360941755	1.89E-11	5.00E-12	-0.325870605	0.34890078	0.062240146	-0.190843598	0.552556887	0.237474415	0.13227859	0.231486841	0.113383232
G10116_10366	60331	Atxn3	-0.21191909	0.056106024	0.0276336	-0.290802025	0.003835511	0.001563724	-0.26607486	0.016020691	0.00818822	-0.05415577	0.719503562	0.636976	0.070104238	0.647189341	0.553888	0.360906263	0.000410613	0.000182514	-0.143833817	0.689404879	0.27210531	-0.062296402	0.89006386	0.655166578	0.078608168	0.739754413	0.560618358
G10116_3091	362558	Lrp8	-0.00931108	0.48436259	0.356942	-0.409672555	4.03E-17	5.63E-18	0.033601403	0.87638803	0.830714	0.042912483	0.600824379	0.489784	-0.367322228	2.81E-12	4.69E-13	0.042350327	0.267743718	0.1952986	-0.083452667	0.91301592	0.613797658	-0.284413687	0.177555841	0.032069124	-0.205728217	0.245421312	0.122479774
G10116_22216	287285	Shroom1	0.608189053	2.35E-05	6.19E-06	0.66506104	0.000155582	5.08E-05	0.18104495	0.20659318	0.1388858	-0.427144102	0.007096041	0.00299726	-0.23597251	0.166484037	0.100724	-0.901033549	4.20E-08	1.34E-08	1.043055302	0.108588877	0.006906149	-0.00173905	0.996607562	0.993614098	-1.051866396	0.006765284	0.001579082
G10116_1612	25701	Mxi1	-0.182836266	0.003776464	0.001405112	0.374173112	2.38E-10	4.71E-11	-0.555085459	1.22E-28	1.43E-29	-0.372249194	3.51E-15	4.87E-16	-0.334309404	9.00E-12	1.55E-12	-0.708482516	1.25E-41	1.40E-42	0.633191105	0.331526531	0.056231658	-0.264847276	0.538409645	0.225618262	-0.901808067	0.001386309	0.000253152
G10116_7747	291947	Prmt9	0.137273814	0.365796917	0.251066	-0.022613238	0.888682358	0.846614	0.215135965	0.133058354	0.0842748	0.077862152	0.645210626	0.552324	-0.004551092	0.970070536	0.941478	0.018062146	0.93329716	0.905856	0.046280792	0.954353655	0.764602249	-0.048739193	0.938682959	0.767021356	-0.098482383	0.710411957	0.525267727
G10116_2115	317343	Med14	-0.591315197	2.54E-23	2.18E-24	-0.14577114	0.119646353	0.0698326	-0.272974585	1.38E-05	4.66E-06	0.318340612	2.22E-07	5.17E-08	-0.148578851	0.129936559	0.0759504	-0.002807711	0.992442107	0.991334	-0.299684172	0.299404405	0.045063147	-0.256315706	0.209320998	0.042815903	0.040838253	0.870544138	0.741190974
G10116_3262	296099	Tp53bp1	-0.545328185	5.83E-33	3.64E-34	-0.315340435	1.00E-12	1.71E-13	-0.380051124	2.10E-14	4.06E-15	0.165277061	0.000107438	3.35E-05	-0.364668147	2.16E-15	3.08E-16	-0.049327712	0.446085355	0.357262	-0.255457922	0.319042261	0.051667679	-0.353965569	0.056459737	0.005038409	-0.101335185	0.490931186	0.309842827
G10116_27577	102551086	LOC102551086	-2.807354922	0.359479194	0.243528	NA	NA	NA	-2	0.564871147	0.46253	0.807354922	0.747892118	0.669896	-3.459431619	0.193146009	0.1199956	-3.459431619	0.162064597	0.1101312	-0.436416683	0.968964623	0.881707558	-1.413838725	0.812094156	0.521003805	-0.980972745	0.754396309	0.576604222
G10116_9382	363498	Bex2	0.072876192	0.231000693	0.1427864	0.16660973	0.003374301	0.001361638	0.020584157	0.749010339	0.683764	-0.052292035	0.414003205	0.302074	-0.338895934	1.42E-11	2.49E-12	-0.505505663	6.49E-24	1.06E-24	0.184482445	0.518304392	0.144226663	-0.187614321	0.402980048	0.133175528	-0.376008572	0.016402635	0.004554202
G10116_17413	312828	Etnk1	-0.055916475	0.092270885	0.0486352	-0.358032585	2.64E-35	2.15E-36	0.142921218	2.23E-06	7.04E-07	0.198837693	3.63E-11	6.34E-12	-0.209912451	5.45E-12	9.26E-13	0.148120134	2.92E-07	9.88E-08	0.022547522	0.977919548	0.903329271	-0.085831279	0.770902149	0.463680612	-0.112994554	0.674425004	0.484769765
G10116_30192	83526	Atrn	-0.413032363	3.50E-42	1.73E-43	0.057507149	0.094759301	0.0530742	-0.624664151	3.63E-100	1.47E-101	-0.211631788	6.38E-14	9.41E-15	-0.19989579	2.69E-11	4.77E-12	-0.257402939	2.64E-18	5.13E-19	0.188234758	0.82889938	0.439847796	-0.355932541	0.102056804	0.012712501	-0.547388015	0.021219731	0.006157121
G10116_4311	64672	Pln	1.0489096	0.010866582	0.0044516	-0.098180394	0.856003911	0.808398	-1.312277925	2.54E-07	7.38E-08	-2.361187525	7.13E-15	1.01E-15	-1.591719867	7.70E-07	1.90E-07	-1.493539473	1.32E-06	4.69E-07	1.507779431	0.333441248	0.056911272	-1.027252638	0.134668772	0.019904473	-2.54044135	0.00025328	3.59E-05
G10116_23090	102556447	LOC102556447	-1	0.615862851	0.491332	NA	NA	NA	NA	NA	NA	1	0.632879688	0.52994	NA	NA	NA	NA	NA	NA	-0.822997396	0.954353655	0.840157773	NA	NA	NA	0.703841732	0.924346182	0.863052136
G10116_24240	287596	Smg8	0.003732719	1.000136411	0.977018	0.006886386	0.976687616	0.95702	0.06871275	0.695095402	0.620152	0.064980031	0.724317603	0.641702	0.133044936	0.413613957	0.303252	0.12615855	0.410119733	0.323944	-0.040394369	0.954353655	0.806754841	0.051139306	0.936541876	0.75355184	0.088508215	0.754864914	0.577981236
G10116_27935	65207	Rhag	-2.584962501	0.359422937	0.243528	1.584962501	0.592997498	0.479212	NA	NA	NA	2.584962501	0.382659242	0.272788	1.584962501	0.614676839	0.510214	NA	NA	NA	-1.757159658	0.876471821	0.536332218	0.846045393	0.938682959	0.835744308	2.59743083	0.683319264	0.494915651
G10116_7900	114839	Ccnc	0.068183993	0.4409015	0.318486	0.311424808	0.043340511	0.0221112	0.0795952	0.33535129	0.245758	0.011411207	0.904781298	0.859076	0.080514606	0.16939967	0.1028142	-0.230910203	0.615833898	0.530014	0.134792096	0.693016906	0.275905	5.08E-05	0.999915616	0.999641274	-0.138676751	0.347774694	0.193703342
G10116_13645	691066	Tm4sf20	0	0.99984558	0.983678	3	0.027657262	0.01346706	-1.857980995	0.134007274	0.0849762	-1.857980995	0.152331078	0.0901118	4.584962501	0.034301608	0.01677098	1.584962501	0.974170943	0.968836	2.093816657	0.815403153	0.421757011	0.068587991	0.989545367	0.978830836	-2.024563247	0.728139731	0.546484327
G10116_4776	685325	Ddo	-0.124045864	0.53635968	0.408938	0.404862278	0.012739056	0.0057544	0.24469277	0.204880265	0.1376356	0.368738634	0.044194368	0.0222258	0.476120961	0.006398352	0.00264436	0.071258683	0.815657629	0.768864	0.439949733	0.726923286	0.309733492	0.42869585	0.415123394	0.140000562	-0.015823733	0.982795773	0.971201132
G10116_7312	66012	Gucy1a2	-1.448273829	1.22E-05	3.10E-06	0.027480736	0.94911733	0.919398	-1.593090382	6.61E-07	1.99E-07	-0.144816553	0.637924833	0.544452	-1.117569596	2.52E-05	7.27E-06	-1.145050333	9.30E-06	3.54E-06	0.189851071	0.954353655	0.777865298	-0.937134434	0.157119769	0.026179909	-1.12977704	0.087452733	0.033566907
G10116_25788	108348201	LOC108348201	-0.709409872	0.004567996	0.001726258	-0.787591667	0.000511925	0.000180159	0.326810316	0.315529719	0.228632	1.036220188	6.97E-05	2.13E-05	-0.115477217	0.681001649	0.590148	0.67211445	0.002929401	0.001442272	-0.476346132	0.421231318	0.091512627	-0.095329872	0.938682959	0.767038923	0.378016461	0.422641091	0.251972751
G10116_23835	361239	Bphl	-0.025995209	0.921068527	0.874434	0.829919527	2.36E-06	6.35E-07	-0.136708431	0.492407807	0.388994	-0.110713223	0.593804011	0.482222	0.318085098	0.074375574	0.0400086	-0.511834429	0.007424916	0.00386642	0.395437944	0.44019805	0.100518543	0.052229013	0.938682959	0.77297539	-0.346445922	0.236299444	0.116413374
G10116_27378	684148	Lsm2	-0.334524927	0.008458481	0.00338124	-0.772573689	1.19E-12	2.05E-13	0.320546864	0.0194508	0.01010788	0.655071792	2.49E-07	5.84E-08	0.148046067	0.344916	0.238788	0.920619756	1.12E-16	2.30E-17	-0.62162417	0.045357784	0.001622794	0.210172428	0.475896585	0.178665747	0.828701134	0.000135718	1.78E-05
G10116_146	24867	Smr3b	-4.321928095	0.357020452	0.243528	NA	NA	NA	-3.321928095	0.559207088	0.46253	1	0.745891099	0.669896	-4.459431619	0.346810962	0.242456	-4.459431619	0.30403592	0.227348	-2.319282969	0.889594098	0.561415862	-2.542150337	0.813431824	0.524616984	-0.236083742	0.953580275	0.913872562
G10116_4448	363005	Pcbp2	-0.043021554	0.904883415	0.856046	0.045834408	0.396008787	0.290984	-0.060397896	0.165570957	0.1080034	-0.017376342	0.240311008	0.1548862	-0.048572297	0.593428006	0.47226	-0.094406706	0.115483136	0.075597	0.008453003	0.991998954	0.941047539	-0.079813973	0.522830992	0.214007935	-0.09153528	0.580962042	0.390350951
G10116_11706	305691	Zfp385d	-0.762500686	0.02058676	0.00902076	1.196065139	5.52E-06	1.54E-06	-1.676460855	1.35E-09	3.36E-10	-0.913960169	0.000533889	0.000184739	0.024112456	0.932571042	0.895356	-1.171952683	8.63E-06	3.27E-06	0.868123129	0.458245362	0.110267182	-0.548592142	0.562493871	0.244804768	-1.417194849	1.21E-05	1.19E-06
G10116_3668	287044	Clec16a	-0.239369604	7.04E-07	1.58E-07	-0.217842462	1.25E-05	3.63E-06	-0.009792085	0.872507987	0.826616	0.229577519	3.26E-06	8.54E-07	-0.16358839	0.002412204	0.000921448	0.054254072	0.281927929	0.206964	-0.106985569	0.695921743	0.2782045	-0.151560177	0.324177661	0.092161145	-0.048504884	0.781260998	0.614957487
G10116_24586	102548714	LOC102548714	-2.392317423	0.200771326	0.1193856	2.321928095	0.590992825	0.479212	-0.321928095	0.959203157	0.942728	2.070389328	0.228257663	0.145533	-1.378511623	0.479659585	0.362426	-3.700439718	0.161937895	0.1101312	-0.639998638	0.954353655	0.78057913	-1.339330962	0.699323548	0.377196697	-0.712353225	0.850856571	0.7150397
G10116_18993	365546	Tspear	1.169925001	0.353530658	0.23798	2.070389328	0.099225917	0.055895	2.584962501	0.085168252	0.0511128	1.415037499	0.53287754	0.412968	1.392317423	0.240431183	0.1560732	-0.678071905	0.694078216	0.630014	-0.396998734	0.954353655	0.788876355	1.196802462	0.745807015	0.431246853	1.59228207	0.373136751	0.213085467
G10116_9619	307742	Snx20	1.391698373	1.54E-17	1.73E-18	0.019268334	0.978610884	0.959472	4.255376902	4.37E-58	2.94E-59	2.863678529	6.36E-16	8.47E-17	2.696855381	1.32E-20	1.51E-21	2.677587047	6.58E-21	1.18E-21	0.206480366	0.943441116	0.707844825	3.154552581	4.69E-06	6.07E-08	2.940010714	1.31E-11	3.74E-13
G10116_13615	362122	Morn5	-0.025995209	0.994799354	0.967796	1.234465254	0.295503636	0.200606	-0.368387406	0.6301083	0.54791	-0.342392197	0.667588361	0.576364	1.152003093	0.346137631	0.23993	-0.08246216	0.952557737	0.931894	0.643223227	0.846237737	0.474321358	0.322145356	0.931580445	0.744518594	-0.326483913	0.879558121	0.769976764
G10116_20268	291737	Ino80c	-0.21964181	0.002923825	0.001062758	-0.079720566	0.314779839	0.215932	-0.202408047	0.006359086	0.00303034	0.017233763	0.851531234	0.795102	0.213484024	0.00459088	0.001846028	0.29320459	3.07E-05	1.22E-05	-0.07706907	0.851096676	0.484055034	0.018823348	0.958170225	0.879855148	0.09317801	0.622916229	0.43165418
G10116_22239	79429	Pdgfc	-0.604980394	0.004272732	0.001604936	-0.766774403	0.00019771	6.53E-05	0.34295795	0.206147019	0.1385638	0.947938344	1.89E-05	5.38E-06	0.955514614	0.000849366	0.000300554	1.722289018	2.11E-13	5.03E-14	-0.501243208	0.21358578	0.023693826	0.771692695	0.114885456	0.015352413	1.269396596	1.57E-05	1.60E-06
G10116_10299	680415	Pappa2	-3.328781766	1.85E-62	5.96E-64	-5.691877705	1.90E-276	1.76E-278	-1.836501268	1.29E-11	2.84E-12	1.492280498	4.66E-23	4.64E-24	-2.365649472	9.20E-14	1.43E-14	3.326228232	1.15E-192	3.09E-194	-3.666850689	1.63E-05	6.45E-08	-1.351657451	0.068458318	0.006801216	2.314256577	0.000177419	2.41E-05
G10116_17648	50566	Grem1	-0.103093493	0.784247253	0.705914	-0.041027268	0.895310676	0.854722	-1.461049897	1.98E-10	4.69E-11	-1.357956404	3.03E-09	6.08E-10	-1.163746427	9.23E-08	2.09E-08	-1.122719158	1.21E-07	3.99E-08	0.640544966	0.556466915	0.166830095	-0.910488486	0.133444275	0.019584884	-1.553009037	9.48E-09	4.58E-10
G10116_18313	689274	Myoz3	3.169925001	0.035573651	0.01660242	-3	0.009788411	0.00430752	1.584962501	0.307849905	0.220234	-1.584962501	0.33373287	0.228518	1	0.616504461	0.510214	4	0.001490769	0.000705674	-1.060651327	0.902686892	0.594253264	0.673252632	0.935085187	0.750085554	1.723661516	0.526705821	0.340664701
G10116_22534	291130	Dcdc2	-0.784271309	0.101348536	0.054011	0.273018494	0.604331038	0.49882	-1.078002512	0.009209331	0.00450488	-0.293731203	0.461952269	0.345644	-1.250543462	5.76E-05	1.73E-05	-1.523561956	1.57E-06	5.65E-07	0.812766132	0.626429634	0.216571044	-0.922588635	0.397761292	0.130461313	-1.738038435	0.003377583	0.000707807
G10116_27534	103691922	LOC103691922	-0.157541277	0.999091833	0.983678	NA	NA	NA	4.700439718	0.371995536	0.279758	4.857980995	0.379955439	0.272788	NA	NA	NA	NA	NA	NA	-1.194800281	0.929159998	0.660630779	1.733745099	0.89006386	0.667701143	2.911051397	0.609037501	0.416338222
G10116_2163	312915	Arfgef1	-0.247621059	2.34E-05	6.18E-06	-0.146220741	0.010512169	0.00465816	-0.251538767	3.36E-06	1.08E-06	-0.003917708	0.749718092	0.674414	-0.271027197	3.50E-07	8.33E-08	-0.124806456	0.016889682	0.00930064	0.000585877	0.998561884	0.996132908	-0.264489475	0.106280727	0.013585739	-0.268200193	0.024561323	0.007299078
G10116_17744	252857	Rapgef4	-0.018421855	0.687456488	0.587046	0.205825281	9.94E-09	2.19E-09	-0.965944005	4.73E-234	7.36E-236	-0.94752215	3.16E-224	2.87E-226	-0.556519297	2.18E-72	8.67E-74	-0.762344578	5.15E-129	2.12E-130	0.502190644	0.278483526	0.039387337	-0.681829518	0.00395183	0.000157165	-1.187399039	2.04E-08	1.05E-09
G10116_4948	294097	Lipo1	NA	NA	NA	NA	NA	NA	-1.584962501	0.562408794	0.46253	-1.584962501	0.586454722	0.47093	-1	0.992386119	0.989838	-1	0.974639896	0.968836	NA	NA	NA	-1.077507958	0.938682959	0.791730231	-1.21971162	0.877037961	0.765005449
G10116_26736	59314	Camk2n2	0.741772293	2.75E-07	5.91E-08	0.864958383	1.01E-11	1.83E-12	-0.260804716	0.044996867	0.025189	-1.002577009	3.10E-13	4.76E-14	0.068870572	0.62158169	0.527184	-0.796087811	6.21E-10	1.78E-10	0.674685252	0.112404124	0.007422215	-0.154307259	0.636409641	0.310677114	-0.830365453	0.000931492	0.00015982
G10116_12057	59268	Ip6k2	-0.34173257	2.92E-06	7.00E-07	0.947089374	3.44E-45	2.24E-46	-0.294006605	8.23E-05	3.03E-05	0.047725964	0.585492695	0.474472	0.496904175	1.20E-14	1.79E-15	-0.450185199	1.69E-09	4.98E-10	0.509198151	0.351125383	0.06323408	0.164341608	0.739787129	0.423228356	-0.346876191	0.14001093	0.059884665
G10116_13598	25432	Drd4	1.981852653	0.023840787	0.01061978	-2.070389328	0.216328466	0.1393762	3.981852653	0.000114803	4.29E-05	2	0.14369824	0.084207	-1.137503524	0.699572705	0.609834	0.932885804	0.418798197	0.33189	0.995429587	0.821945027	0.428529389	1.651700156	0.543450561	0.23098143	0.639736823	0.756152657	0.579390198
G10116_8526	360406	Ptprf	-0.212482875	6.92E-12	1.05E-12	-0.578079295	2.98E-56	1.60E-57	0.729471058	1.64E-72	8.73E-74	0.941953932	3.40E-136	5.59E-138	0.113319109	0.005572371	0.00228004	0.691398404	6.39E-79	4.21E-80	-0.492183165	0.151593775	0.012645577	0.348594954	0.266200113	0.064847312	0.835466996	4.90E-09	2.23E-10
G10116_10993	287726	Rdm1	0.172734535	0.686112281	0.585498	-0.077305726	0.853989432	0.8051	-0.016743264	0.96220963	0.950368	-0.189477799	0.643335917	0.55041	-0.203359229	0.617952172	0.523114	-0.126053503	0.745976358	0.689338	0.173830161	0.901048309	0.589806559	-0.145977128	0.89006386	0.661640785	-0.323354643	0.470165986	0.291902188
G10116_4887	25514	Lypla1	-0.143032123	0.14695575	0.0833492	-0.27762563	0.001034641	0.000381568	0.126245795	0.221083167	0.1509692	0.269277918	0.004376412	0.001768606	0.373479227	9.19E-05	2.83E-05	0.651104858	4.12E-14	9.52E-15	-0.159612023	0.602275459	0.197960707	0.170315611	0.409062802	0.136928037	0.326856746	0.028630274	0.008747047
G10116_431	102550584	LOC102550584	0	1.000682686	0.986942	-1	0.625885118	0.52123	1	0.635180852	0.53893	1	0.639280236	0.52994	NA	NA	NA	1	0.617010564	0.53165	-1.342359697	0.892496125	0.574820681	0.846045393	0.938682959	0.835744308	2.185054686	0.664128431	0.47464386
G10116_15077	498697	Klhl3	-0.438772148	0.111664666	0.06045	0.168642036	0.577804783	0.460264	-0.21553875	0.484554939	0.381494	0.223233398	0.446900017	0.331494	-0.377326334	0.123372123	0.0715458	-0.545968369	0.019095242	0.01062584	0.150014264	0.901600967	0.592337891	-0.306203538	0.616545433	0.293892879	-0.458972316	0.202247574	0.095780913
G10116_7311	684425	Adssl1	0.463656204	0.218408308	0.133428	-1.196691911	0.000672589	0.000240884	-0.289506617	0.378795671	0.28623	-0.753162822	0.024112819	0.0113463	-1.484268501	8.32E-06	2.28E-06	-0.28757659	0.335499961	0.254818	0.530449493	0.779932204	0.374571403	-0.259345673	0.867993345	0.613211531	-0.793742791	0.087683645	0.033677832
G10116_6331	24252	Cebpa	0.343795418	0.001571199	0.00054453	-0.907651711	9.13E-21	1.12E-21	1.862120725	4.27E-44	3.54E-45	1.518325308	4.39E-26	3.94E-27	0.897169054	5.42E-11	9.79E-12	1.804820765	8.31E-58	7.24E-59	-0.559230384	0.428256459	0.094688235	1.227378589	0.000176588	4.22E-06	1.782339595	7.98E-08	4.70E-09
G10116_29545	100911166	LOC100911166	-2.584962501	0.359001574	0.243528	NA	NA	NA	NA	NA	NA	2.584962501	0.382115407	0.272788	NA	NA	NA	NA	NA	NA	-1.762618441	0.929159998	0.662149611	NA	NA	NA	1.635864076	0.837369204	0.685139613
G10116_20083	300238	Fignl2	-0.415037499	0.820131686	0.750954	-0.736965594	0.300014865	0.204396	-1	0.443751142	0.34481	-0.584962501	0.639012336	0.528626	1.584962501	0.077600994	0.0419678	2.321928095	0.002389306	0.00116048	-0.738919639	0.735587648	0.318619864	0.112516901	0.967138007	0.90103097	0.851467177	0.48628264	0.305525723
G10116_25400	497101	Xkrx	NA	NA	NA	0.584962501	0.981111462	0.968492	-4.321928095	0.044275139	0.0247376	-4.321928095	0.051120305	0.0261102	2.584962501	0.616384937	0.510214	2	0.613527623	0.53165	-0.214905685	0.983813007	0.92134315	-0.986698886	0.868837053	0.615500262	-0.765023014	0.838068366	0.685967375
G10116_5710	292763	Map4k1	0.679043744	6.06E-06	1.50E-06	-0.364723035	0.02732953	0.01326714	1.901436166	1.36E-26	1.70E-27	1.222392421	2.02E-09	4.00E-10	1.155454519	9.09E-09	1.90E-09	1.520177553	1.28E-16	2.64E-17	-0.142844547	0.934373217	0.689807774	1.360150453	0.000355664	9.30E-06	1.497660091	7.00E-06	6.44E-07
G10116_25462	313245	Polr1e	0.717964632	9.29E-08	1.92E-08	0.168976172	0.252540589	0.166541	0.821771695	2.22E-09	5.63E-10	0.103807063	0.608618334	0.49799	0.718106567	5.59E-07	1.36E-07	0.549130395	0.000179697	7.65E-05	0.048303649	0.972901089	0.890829696	0.504999168	0.283416734	0.072384928	0.453106916	0.181641427	0.083362007
G10116_711	305886	Slc22a17	0.047238796	0.018160341	0.0078526	0.88591204	0	0	-0.201736002	6.81E-31	7.55E-32	-0.248974798	3.96E-45	2.14E-46	-0.05174367	0.003158842	0.00123133	-0.93765571	0	0	0.512687095	0.156433849	0.013318242	-0.106978591	0.660536507	0.33413672	-0.622775373	0.002093436	0.00040868
G10116_1965	498136	Mtus2	-0.112700133	0.262547234	0.1654596	0.235888264	0.006195589	0.002619	-0.215290306	0.001103093	0.000466464	-0.102590173	4.76E-06	1.27E-06	-0.242402382	0.004283725	0.001710832	-0.478290646	2.44E-09	7.23E-10	0.609916836	0.39360034	0.079585737	-0.287030989	0.105207891	0.013367616	-0.900908035	0.016082273	0.004452986
G10116_18783	366473	Azin2	0.311899229	0.015096276	0.00637642	-0.449422718	0.00021756	7.22E-05	0.172199265	0.19465778	0.1299142	-0.139699964	0.349874537	0.24256	-0.419125615	0.00078699	0.00027684	0.030297103	0.826013846	0.780822	0.171584241	0.87129342	0.525919826	-0.225950977	0.534755745	0.222543195	-0.40224496	0.21315452	0.102095216
G10116_13164	361365	Polr2c	0.612198794	1.06E-17	1.17E-18	0.039978274	0.67598525	0.588182	0.356652384	4.30E-07	1.27E-07	-0.25554641	0.001789439	0.000674802	-0.059316085	0.53986832	0.419904	-0.09929436	0.244267545	0.1758238	0.24565417	0.665413659	0.25041108	0.039834049	0.938864589	0.836098736	-0.210827171	0.202711256	0.096021121
G10116_8201	24648	Serpina1	-1.7589919	0.000939049	0.000312502	-0.639410285	0.095338478	0.0534388	-0.962525295	0.189977709	0.1263028	0.796466606	0.076059599	0.0407774	0.308122295	0.68906766	0.59817	0.94753258	0.025420137	0.01444412	-0.621947338	0.656394517	0.242337304	0.217998447	0.917138714	0.716833774	0.839548778	0.092883184	0.03613777
G10116_17750	293694	Map4k2	-0.225546481	0.001974372	0.000696086	-0.042228235	0.804938405	0.746382	-0.50013449	1.27E-17	2.12E-18	-0.274588009	3.00E-07	7.09E-08	-0.167963104	0.03106954	0.01499628	-0.125734869	0.054066461	0.0326618	0.054202131	0.929159998	0.667955042	-0.34057174	0.033599044	0.002384537	-0.39743429	0.000285094	4.13E-05
G10116_10295	102550729	LOC102550729	-0.662965013	0.490312379	0.364212	-0.547487795	0.79005493	0.727292	-1.736965594	0.090911793	0.055124	-1.074000581	0.408699499	0.297484	3.700439718	0.361697109	0.2577	4.247927513	0.201428891	0.1413258	-0.216348832	0.958106126	0.854160647	0.119227939	0.988889591	0.954119714	0.332690866	0.924346182	0.854310329
G10116_10101	102547505	LOC102547505	0.080170349	0.851637542	0.788968	-1.541893779	0.000127039	4.10E-05	-0.112474729	0.791402579	0.733304	-0.192645078	0.640357151	0.547246	-1.570748642	0.000100493	3.11E-05	-0.028854863	0.931982261	0.904332	-0.49478509	0.690431552	0.273362832	-0.676462452	0.393510268	0.127505149	-0.18655366	0.738812558	0.559648682
G10116_26313	25033	Sstr1	0.243002701	0.003816839	0.001420944	-1.880722295	7.18E-69	3.16E-70	0.210927235	0.006985462	0.0033535	-0.032075466	0.885311615	0.835626	-1.882058743	1.80E-66	7.73E-68	-0.001336448	0.945698664	0.921664	0.013253624	0.993722321	0.981292029	-0.372611207	0.751966249	0.439942896	-0.396239917	0.309076951	0.165532594
G10116_6777	29884	Bok	-0.52748565	1.60E-06	3.73E-07	2.674932198	6.51E-263	6.38E-265	0.200411756	0.120966217	0.0757746	0.727897406	9.26E-11	1.66E-11	2.707924023	2.19E-250	1.82E-252	0.032991826	0.893760744	0.857978	1.23446148	0.368633316	0.069539292	1.534155508	0.102830902	0.012911328	0.302510297	0.396510325	0.231010363
G10116_16322	103693291	Nhlrc4	-4.523561956	0.202266463	0.1207036	-3.906890596	0.37017654	0.26609	-4.584962501	0.164494264	0.1069666	-0.061400545	0.962710635	0.935516	-5	0.105512546	0.0593882	-1.093109404	0.496207611	0.403604	-1.187195604	0.929159998	0.66341359	-1.889827924	0.769800593	0.462267488	-0.708374525	0.842555596	0.70107995
G10116_6984	25549	Slc18a2	-0.118362196	0.675588003	0.574368	0.038621294	0.710463622	0.628706	-0.346390152	0.00153022	0.000659774	-0.228027956	0.010380247	0.00450474	-0.048183534	0.519087154	0.399992	-0.086804828	0.766135707	0.711918	0.069339773	0.92827817	0.653636701	-0.326786773	0.28340583	0.072353056	-0.39985269	0.0572938	0.020085607
G10116_4393	291555	Atp8b1	-0.956931278	0.047538543	0.02293	-1.463400521	2.62E-07	6.47E-08	1.765534746	0.02163328	0.0113439	2.722466024	1.19E-05	3.32E-06	2.722466024	1.18E-05	3.27E-06	4.185866545	3.27E-21	5.82E-22	-1.421138098	0.190056465	0.018926681	2.275175548	0.04980595	0.004182171	3.69685443	8.98E-07	6.70E-08
G10116_14845	308061	Pdcd6	0.332115862	6.07E-06	1.50E-06	-0.270217964	0.000394978	0.000136483	0.578210406	1.65E-14	3.18E-15	0.246094543	0.004075653	0.001637922	0.161905686	0.069075505	0.0367474	0.432123651	1.20E-08	3.68E-09	-0.026915187	0.976007627	0.898817213	0.266136019	0.495832504	0.192231466	0.288108896	0.070390726	0.025854676
G10116_14959	548104	Pcdhb17	0.178337241	0.408848421	0.290412	-0.167351058	0.432088658	0.323554	0.047753131	0.816111329	0.761832	-0.13058411	0.583391949	0.462022	-0.214656773	0.317843427	0.2169	-0.047305715	0.835390868	0.790752	0.22236291	0.695921743	0.278382265	-0.09649466	0.879307927	0.636818021	-0.322704111	0.167844051	0.075220423
G10116_30212	314075	Pnpla8	-0.200624001	1.89E-06	4.44E-07	-0.224409792	1.08E-07	2.59E-08	-0.261569422	2.38E-10	5.67E-11	-0.060945421	0.190102167	0.1163636	-0.431959866	8.03E-27	7.45E-28	-0.207550074	1.04E-07	3.40E-08	0.034690301	0.954353655	0.822596644	-0.340812054	0.035816089	0.00260621	-0.379312451	0.01279754	0.003378186
G10116_28060	689947	Crygf	-3.169925001	0.613335816	0.491332	-3.169925001	0.618137853	0.52123	NA	NA	NA	3.169925001	0.630347204	0.52994	NA	NA	NA	3.169925001	0.608413337	0.53165	-1.342358381	0.892496125	0.574135551	0.846045393	0.938682959	0.835744308	2.185054686	0.664128431	0.47464386
G10116_22145	100909664	LOC100909664	-2.135159583	5.85E-13	8.32E-14	-0.902702799	0.003491745	0.00141308	-1.050626073	0.004827657	0.00225716	1.08453351	3.92E-05	1.16E-05	-0.724365557	0.026339397	0.01243844	0.178337241	0.594503251	0.509222	-0.836593086	0.465275518	0.114049444	-0.537527229	0.508029555	0.201656858	0.296475932	0.684591456	0.496672581
G10116_3386	103690114	LOC103690114	-0.201499538	0.245947122	0.1531856	0.0596347	0.695065524	0.612112	-0.459150747	0.001053641	0.00044403	-0.257651209	0.067995537	0.0360002	0.0596347	0.803613865	0.739734	0	0.900214311	0.865992	0.120610893	0.861574065	0.503854696	-0.132684218	0.776500302	0.470424953	-0.255762359	0.193517684	0.0904165
G10116_12982	361526	Sertad1	1.038454797	4.39E-16	5.27E-17	-1.218865048	1.22E-16	1.74E-17	1.410510085	7.97E-25	1.05E-25	0.372055288	0.043005325	0.021575	-0.439490543	0.01820202	0.00831038	0.779374505	1.63E-08	5.07E-09	-0.14016079	0.954353655	0.776283525	0.451635125	0.658258016	0.331972368	0.582907769	0.065984073	0.023887141
G10116_5018	362981	Hdac10	-0.253756592	0.046750488	0.0224904	-0.410762844	3.48E-06	9.52E-07	0.25860216	0.031141715	0.01684642	0.512358752	1.42E-05	3.97E-06	0.038935663	0.796308045	0.731944	0.449698507	5.21E-07	1.80E-07	-0.260053902	0.302258949	0.045957455	0.153638591	0.658661042	0.332461132	0.409490275	0.007341286	0.001737419
G10116_20413	81633	Acta2	1.302610789	4.38E-27	3.33E-28	-0.722903475	1.92E-11	3.53E-12	0.201417797	0.07410636	0.043804	-1.101192991	7.04E-18	8.53E-19	0.105975755	0.506504002	0.387478	0.82887923	3.21E-14	7.38E-15	0.402087733	0.746178796	0.332109754	0.068961172	0.938682959	0.796536278	-0.337089502	0.568326032	0.378464033
G10116_12082	361787	RT1-T24-1	-0.36804002	0.476435005	0.349938	-0.469485283	0.38163096	0.27883	0.197939378	0.743217731	0.672312	0.565979397	0.275736002	0.181797	0.769702381	0.301627171	0.203462	1.239187664	0.032666852	0.01892482	-0.447497825	0.704029309	0.286046104	0.414312911	0.759986026	0.449728511	0.857865859	0.161610092	0.071810311
G10116_5946	85268	Hrh3	0.007063594	0.927085233	0.881424	-0.048838635	0.203574078	0.128594	0.177091519	2.99E-07	8.77E-08	0.170027925	1.89E-07	4.38E-08	-0.066226875	0.08649909	0.0474926	-0.01738824	0.688963249	0.623796	0.440184996	0.71594427	0.298943479	0.092508056	0.743032965	0.426382559	-0.352723795	0.551958373	0.363060338
G10116_16339	303148	Slc36a3	1.201633861	0.485398394	0.35822	-2	0.612850694	0.52123	4.523561956	0.036973205	0.0203136	3.321928095	0.221945298	0.140418	NA	NA	NA	2	0.602910654	0.53165	-0.10702901	0.992329307	0.958390077	3.317891835	0.720100441	0.401064777	3.406005796	0.292757101	0.154469752
G10116_25456	100909696	LOC100909696	1.2410081	0.512479186	0.385976	NA	NA	NA	4.700439718	0.213538073	0.1452228	3.459431619	0.624437575	0.52994	NA	NA	NA	NA	NA	NA	1.594403084	0.934373217	0.689901068	1.356548	0.926075094	0.734192338	-0.25793094	0.969365322	0.949598452
G10116_23928	366377	Olr854	NA	NA	NA	-2.584962501	0.617790259	0.52123	NA	NA	NA	NA	NA	NA	NA	NA	NA	2.584962501	0.608117327	0.53165	-2.273318301	0.891137764	0.56946868	NA	NA	NA	2.157947903	0.762530973	0.589198054
G10116_14902	260416	Carhsp1	0.64764735	6.42E-53	2.46E-54	0.295498801	8.47E-11	1.63E-11	1.438646696	2.57E-188	5.17E-190	0.790999346	2.38E-45	1.28E-46	1.820316661	1.35E-209	1.49E-211	1.52481786	7.93E-135	3.11E-136	0.331817715	0.686508157	0.270004044	1.457304987	0.00070119	2.04E-05	1.119755222	1.76E-05	1.82E-06
G10116_14765	58815	Glrx3	-0.002726108	0.984461443	0.952676	-0.254029346	9.36E-07	2.43E-07	-0.03618475	0.564681466	0.4589	-0.033458642	0.607451562	0.496938	0.027279245	0.697659024	0.607606	0.281308591	4.93E-08	1.58E-08	-0.082853116	0.87458886	0.533886105	-0.018113084	0.938682959	0.827604445	0.062089135	0.793235791	0.629933069
G10116_1452	681033	Prss41	2.321928095	0.614336065	0.508744	NA	NA	NA	2.321928095	0.622270034	0.53893	NA	NA	NA	NA	NA	NA	NA	NA	NA	0.138783284	0.992329307	0.972867925	0.846045393	0.938682959	0.835744308	0.703841732	0.924346182	0.863052136
G10116_22854	303528	Krt34	NA	NA	NA	NA	NA	NA	NA	NA	NA	NA	NA	NA	-3.459431619	0.348571288	0.242456	-3.459431619	0.305338559	0.227348	1.100555956	0.954353655	0.787381175	-0.990879942	0.938682959	0.806231869	-2.094038367	0.771737581	0.604204007
G10116_25908	298552	Tmem50a	-0.221238811	2.33E-06	5.53E-07	-0.255908581	8.28E-08	1.96E-08	-0.106644363	0.036105861	0.0197482	0.114594448	0.020689236	0.0095895	-0.039636972	0.527366355	0.40829	0.216271609	5.41E-06	2.02E-06	-0.189472621	0.330792207	0.055974699	-0.033845634	0.938682959	0.79788024	0.151809786	0.40488148	0.23759821
G10116_19594	291849	Zfp319	-0.492962686	0.00099365	0.0003322	-0.259837043	0.108351715	0.0621266	-0.463432809	0.002157322	0.000951512	0.029529877	0.869907265	0.81593	-0.300415516	0.060925472	0.031812	-0.040578473	0.802574653	0.754526	-0.342761441	0.400787313	0.08271066	-0.36213967	0.141388595	0.021817512	-0.022160893	0.944878162	0.898078705
G10116_19094	24930	Cd8a	-1.168367856	9.27E-06	2.33E-06	-3.943131701	2.83E-57	1.50E-58	6.686500527	5.87E-14	1.16E-14	7.854868383	3.48E-30	2.77E-31	3.078002512	0.00129974	0.000474036	7.021134213	3.77E-74	2.65E-75	-2.668694798	0.000159262	9.44E-07	5.459542261	0.000674383	1.95E-05	8.119723167	2.38E-11	7.08E-13
G10116_4441	501664	Fam3a	-0.37750923	4.48E-11	7.14E-12	0.202550821	0.083231192	0.0459022	-0.186117035	7.27E-07	2.19E-07	0.191392195	0.189306375	0.1157754	0.079727192	0.51829115	0.39924	-0.122823628	0.337809734	0.256716	0.016081316	0.991998954	0.941247745	-0.084365229	0.88412042	0.643706087	-0.102944205	0.682050449	0.493129585
G10116_10751	500501	Caap1	-0.220370424	0.371345894	0.258438	0.115993295	0.199455229	0.1256242	-0.078002512	0.636165658	0.553892	0.142367912	0.69091563	0.603698	0.093797549	0.529503423	0.410596	-0.022195746	0.574598506	0.488812	0.122189812	0.846924302	0.475915971	-0.01171651	0.985319481	0.941245507	-0.13681945	0.566690371	0.377044333
G10116_690	161452	Lef1	-0.365649472	0.627860326	0.523572	1.00399086	5.66E-42	3.97E-43	-0.103230157	0.69188001	0.614988	0.262419315	0.938308651	0.90063	1.976283931	5.49E-76	2.09E-77	0.972293071	1.98E-07	6.64E-08	0.674385763	0.650209915	0.235862731	1.016852867	0.238806191	0.054226787	0.346872436	0.230035171	0.112485035
G10116_20141	303968	Ift57	0.08131671	0.486087456	0.359012	-0.031194622	0.802011722	0.74333	0.134412892	0.212925077	0.143678	0.053096182	0.668875685	0.577654	-0.004497884	0.993568237	0.981716	0.026696738	0.80959693	0.762204	0.078570993	0.85395355	0.487107949	0.001382599	0.995027517	0.990585202	-0.080570064	0.680106383	0.490990298
G10116_17246	288545	Map11	-0.26543481	7.95E-05	2.25E-05	0.338852026	1.96E-08	4.42E-09	-0.227932663	0.000877938	0.000365052	0.037502147	0.635338548	0.541634	0.323313099	1.44E-07	3.31E-08	-0.015538927	0.842844821	0.800362	0.109331047	0.889970983	0.563672759	-0.013011877	0.984443463	0.938775228	-0.124424453	0.305847718	0.163333494
G10116_28911	29257	Rpl9	-0.06173326	0.070556978	0.035877	-0.554920377	1.54E-69	6.71E-71	0.301613814	2.02E-20	3.06E-21	0.363347074	2.16E-29	1.76E-30	-0.005848592	0.909002829	0.866796	0.549071785	9.94E-68	7.57E-69	-0.16475828	0.726030484	0.308973594	0.155350914	0.634865546	0.308969209	0.315121475	0.008534487	0.002071886
G10116_27055	100362477	Fam90a1	NA	NA	NA	NA	NA	NA	NA	NA	NA	NA	NA	NA	NA	NA	NA	NA	NA	NA	1.100555956	0.954353655	0.787381175	0.846045393	0.938682959	0.835744308	NA	NA	NA
G10116_29328	102550664	LOC102550664	-3.022367813	0.000737706	0.000240648	0.927850214	0.160887246	0.097813	-2.906890596	0.001366656	0.00058501	0.115477217	0.883513296	0.833504	0.378511623	0.618763255	0.508972	-0.549338591	0.411523696	0.325228	-0.063780628	0.992329307	0.948431921	-0.472619986	0.868667745	0.615051909	-0.405975162	0.647972358	0.457221685
G10116_1568	266715	Fzd3	-0.705038953	5.43E-05	1.50E-05	-0.303868123	0.199995233	0.1259854	-0.393094946	0.043075081	0.0239726	0.311944006	0.083246515	0.045035	-0.756165241	0.000135454	4.26E-05	-0.452297118	0.015971861	0.0087672	-0.069639828	0.957959001	0.853529648	-0.596988168	0.273785503	0.068435838	-0.533117965	0.219779369	0.106128904
G10116_23611	116455	Atp6v0a2	-0.282316239	0.017953121	0.00774872	-0.230143835	0.062997167	0.0336638	-0.139551352	0.289836853	0.205378	0.142764887	0.269322597	0.1765906	-0.026028709	0.87524768	0.826602	0.204115126	0.091618161	0.058523	-0.079300002	0.892496125	0.574904103	-0.073194562	0.853428113	0.586542963	0.002459712	0.991027592	0.98477855
G10116_18006	108352190	LOC108352190	-2.584962501	0.615290412	0.491332	0.263034406	0.979907901	0.968492	-2.584962501	0.563508681	0.46253	0	0.970684018	0.955756	2.584962501	0.613530202	0.510214	2.321928095	0.609860527	0.53165	-2.063179194	0.761046824	0.351925823	-1.021244236	0.936417045	0.753315798	1.044499129	0.754396309	0.576663377
G10116_4763	300744	Ubl7	0.413319397	9.51E-43	4.64E-44	0.068540236	0.020464923	0.00965638	0.05197667	0.270737669	0.1901784	-0.361342727	5.68E-34	4.03E-35	0.064641479	0.05834138	0.0302942	-0.003898757	0.755222836	0.69985	0.487916966	0.258885743	0.033756297	-0.020758203	0.952186435	0.865846134	-0.51335652	0.041210136	0.01355649
G10116_29855	102553743	LOC102553743	NA	NA	NA	NA	NA	NA	NA	NA	NA	NA	NA	NA	0	0.992226477	0.989838	0	0.974483528	0.968836	NA	NA	NA	NA	NA	NA	NA	NA	NA
G10116_13188	301230	RGD1565959	NA	NA	NA	-2	0.612281448	0.52123	NA	NA	NA	NA	NA	NA	NA	NA	NA	2	0.60229329	0.53165	-0.822997396	0.954353655	0.840157773	NA	NA	NA	0.703841732	0.924346182	0.863052136
G10116_12825	295395	Rtca	0.023623605	0.81820442	0.748582	-0.133397853	0.125774905	0.0737212	0.103635985	0.246471975	0.1707856	0.08001238	0.404659098	0.29383	0.086012392	0.379192988	0.273208	0.219410245	0.007519245	0.00391674	-0.096676021	0.85772809	0.495285242	0.039082411	0.934753373	0.749548735	0.132033364	0.480654997	0.300757599
G10116_29223	307642	Cfap20	-0.107949161	0.313679699	0.204868	0.243521749	0.007177015	0.00306754	-0.408317901	2.06E-06	6.47E-07	-0.300368741	0.000589908	0.00020554	-0.135908063	0.141442113	0.0834398	-0.379429813	7.08E-06	2.68E-06	0.210727089	0.544250804	0.160335211	-0.212945357	0.372350856	0.116098106	-0.426175004	0.000239353	3.37E-05
G10116_16738	502908	LOC502908	NA	NA	NA	-1.584962501	0.626162567	0.52123	NA	NA	NA	NA	NA	NA	-1.584962501	0.611063165	0.48989	0	0.967674036	0.953268	-0.737571083	0.954353655	0.817507462	-0.115727279	0.988889591	0.977374036	0.622052874	0.924346182	0.842290136
G10116_16599	171341	Mgst1	1.359125444	4.16E-38	2.28E-39	0.175016935	0.116826963	0.0676882	3.484814925	2.85E-116	1.00E-117	2.125689481	5.14E-27	4.49E-28	3.156576586	5.84E-83	2.06E-84	2.981559651	7.55E-71	5.52E-72	0.415123177	0.818324424	0.424732283	2.808739627	1.44E-06	1.58E-08	2.388375049	7.90E-15	1.43E-16
G10116_25976	102549615	LOC102549615	0.181586205	0.021457371	0.00947164	0.345844932	4.41E-07	1.11E-07	-0.200752198	0.006255972	0.00297752	-0.382338403	1.63E-07	3.75E-08	0.178868575	0.012644641	0.00555934	-0.166976357	0.023344589	0.0131816	0.21989804	0.580364079	0.183529316	-0.161860985	0.562150986	0.244511303	-0.383965605	0.02063025	0.00595227
G10116_3335	305142	Abcg3l3	-0.405514725	0.098366413	0.0522288	-0.223896012	0.165396838	0.100947	0.440572591	0.191009515	0.1271012	0.846087317	0.001720708	0.000646862	0.252542032	0.733631712	0.655104	0.476438044	0.061363743	0.0374388	-0.538764693	0.38221563	0.075075649	-0.112570284	0.933908157	0.748295888	0.422964434	0.190269536	0.088318348
G10116_15403	305831	Atg14	-0.327619207	0.008017078	0.00319204	0.02061028	0.900347639	0.86029	-0.159113483	0.239748912	0.1656524	0.168505724	0.209311263	0.1304018	0.054742965	0.719717299	0.634594	0.034132685	0.807655144	0.76029	-0.04026839	0.954353655	0.785865897	-0.058852718	0.89006386	0.658792406	-0.021978494	0.931003319	0.874621959
G10116_2671	81664	Gnai2	0.099403657	9.50E-06	2.40E-06	-0.561547	2.02E-154	3.84E-156	0.758199367	3.00E-214	5.17E-216	0.65879571	8.51E-155	1.20E-156	0.445533726	6.15E-67	2.63E-68	1.007080726	0	0	-0.403219074	0.393849303	0.079829846	0.46070413	0.057129978	0.005136333	0.859637174	7.33E-06	6.76E-07
G10116_11347	497083	Xkr5	-0.291462814	0.594782332	0.463572	-2.38827059	4.89E-05	1.51E-05	2.896164189	9.79E-05	3.63E-05	3.187627003	6.40E-06	1.73E-06	-1.041820176	0.237567176	0.1538074	1.346450414	0.006354297	0.00328222	-1.244300057	0.309249386	0.048119231	0.587251981	0.802314552	0.504654583	1.823610891	0.011428143	0.002930114
G10116_18772	405110	Olr868	NA	NA	NA	NA	NA	NA	NA	NA	NA	NA	NA	NA	NA	NA	NA	NA	NA	NA	-0.822997396	0.954353655	0.840157773	NA	NA	NA	0.703841732	0.924346182	0.863052136
G10116_13876	117522	Xpnpep2	-0.415037499	0.784738161	0.707604	0	0.876423482	0.83184	-0.222392421	0.944713902	0.916558	0.192645078	0.849518675	0.791998	-0.447458977	0.64894452	0.555772	-0.447458977	0.755827691	0.700732	-0.017443836	0.99433932	0.98390561	0.1931842	0.94159162	0.843455807	0.209581548	0.911602681	0.814207449
G10116_23500	314407	LOC314407	-0.141832694	0.577627451	0.447476	-0.341358625	0.088777872	0.0493122	0.017996429	0.93644173	0.906478	0.159829124	0.509669082	0.388804	0.037152998	0.902490481	0.859186	0.378511623	0.054354078	0.03285	-0.173158955	0.761046824	0.351416824	-0.087687596	0.89006386	0.657523701	0.081923882	0.817349421	0.658160594
G10116_3740	140933	Trpc5	-2.369624837	2.58E-88	5.96E-90	0.890440075	1.79E-20	2.22E-21	-1.149576356	3.03E-14	5.89E-15	1.220048481	1.43E-33	1.03E-34	0.610332156	4.97E-10	9.50E-11	-0.280107919	0.006775165	0.00351006	-0.044411968	0.992329307	0.945385078	0.035367638	0.985516408	0.94218098	0.079762055	0.924346182	0.857994102
G10116_21258	25217	Tapbp	-0.246304467	0.083177232	0.0432952	-0.557604385	1.56E-05	4.54E-06	0.77614068	5.49E-07	1.64E-07	1.022445147	4.51E-12	7.40E-13	0.566745412	0.00048857	0.000166324	1.124349797	4.34E-16	9.16E-17	-0.499379677	0.132373319	0.009767169	0.580337114	0.041542051	0.003218051	1.075973229	1.80E-08	9.17E-10
G10116_29704	25481	Mmp11	-0.584962501	0.191931566	0.1132846	-0.242360838	0.605291122	0.499772	-0.165059246	0.747871116	0.677882	0.419903254	0.362395608	0.254182	-0.034765418	0.966674895	0.936476	0.207595419	0.624434607	0.554614	-0.431024472	0.723269776	0.306307481	-0.15541721	0.934999207	0.749889804	0.272139181	0.684140579	0.495849036
G10116_17964	498699	RGD1562024	-0.847996907	0.568822251	0.438966	1.584962501	0.335178581	0.234572	-0.263034406	0.951038088	0.928444	0.584962501	0.61259397	0.502944	-0.91753784	0.168851107	0.102409	-2.502500341	0.011315475	0.00606444	0.802433831	0.910149021	0.607898483	-1.439640928	0.497416691	0.19350931	-2.250168773	0.214939257	0.103124937
G10116_18481	29272	Dpp6	-0.667582305	1.25E-109	2.38E-111	0.970554825	8.33E-251	9.00E-253	-0.471460225	8.98E-51	6.71E-52	0.19612208	2.30E-11	3.96E-12	0.573249453	2.25E-98	6.61E-100	-0.397305371	1.70E-34	2.17E-35	0.250191496	0.82889938	0.439712681	0.052687846	0.942307514	0.845300349	-0.197858861	0.380865767	0.219339171
G10116_9733	368128	Hpse2	-1.736965594	0.001947466	0.000685774	-0.956931278	0.364837426	0.260502	-1.662965013	0.003618331	0.001657474	0.074000581	0.881196067	0.830518	-0.160464672	0.69421547	0.60353	0.796466606	0.621184691	0.551166	-0.697849352	0.640565884	0.228431078	-0.87399033	0.37788151	0.118914035	-0.176647169	0.824171823	0.665583744
G10116_2068	308831	Tenm4	-0.327615128	1.29E-08	2.48E-09	-0.102180395	0.152297062	0.0916512	-0.287857419	8.25E-07	2.50E-07	0.039757709	0.58472379	0.473724	-0.541064636	6.65E-22	7.27E-23	-0.438884241	5.92E-16	1.26E-16	0.044614519	0.954353655	0.806456291	-0.396376124	0.076660452	0.008095962	-0.445040869	0.012011043	0.003122932
G10116_16137	103694121	LOC103694121	0.156119202	0.825110037	0.756956	-0.302927133	0.653912223	0.566046	-1.243377446	0.006946356	0.00333324	-1.399496648	0.003271511	0.00129117	-1.269760269	0.010268053	0.0044392	-0.966833136	0.035190762	0.020561	0.957326273	0.656793722	0.242611429	-0.912575385	0.269967433	0.066776916	-1.873718192	0.01279856	0.003379106
G10116_30073	688885	Nol11	-0.060362901	0.594362179	0.46315	-0.064802587	0.537182991	0.421506	0.366470403	0.000141019	5.32E-05	0.426833304	7.73E-06	2.11E-06	0.439547194	3.25E-06	8.54E-07	0.50434978	2.57E-08	8.08E-09	-0.164678112	0.748677312	0.334676014	0.241969636	0.330901861	0.095227466	0.403504128	0.013067921	0.003464179
G10116_22977	310687	Prcc	-0.14553567	0.046756811	0.0224984	0.031740571	0.687794616	0.603896	-0.152924649	0.031372323	0.01698292	-0.007388979	0.930433129	0.89004	-0.075070433	0.340753005	0.235432	-0.106811004	0.130204869	0.0863348	0.062965464	0.889594098	0.560634944	-0.086285838	0.709955148	0.388638844	-0.15244113	0.202576132	0.095946814
G10116_9682	619581	Nicn1	-0.064937474	0.331099742	0.219756	0.247008536	1.27E-05	3.67E-06	-0.397613217	2.44E-14	4.72E-15	-0.332675743	2.27E-10	4.20E-11	-0.18181308	0.00084847	0.000300146	-0.428821615	7.04E-16	1.50E-16	0.362741405	0.320831736	0.052669029	-0.261429648	0.106235986	0.013569116	-0.627615312	0.000404693	6.17E-05
G10116_20792	24873	Vdr	1.711874613	0.001398483	0.00048052	-0.867549704	0.062309948	0.0332046	2.569855608	2.10E-05	7.24E-06	0.857980995	0.365157291	0.256626	2.662965013	0.00157527	0.000581436	3.530514717	1.66E-07	5.54E-08	-0.323786744	0.934169101	0.68894557	1.728878136	0.234413641	0.052519626	2.047581613	0.02703405	0.00817139
G10116_14005	103694097	Pgbd1	-0.125530882	0.819769353	0.750318	0.289506617	0.525005625	0.409128	-0.165059246	0.655576018	0.577492	-0.039528364	0.862985592	0.808424	-0.447458977	0.301160503	0.20297	-0.736965594	0.058062929	0.0352644	0.215853112	0.892496125	0.574728121	-0.263251801	0.770836266	0.463539368	-0.482317554	0.319296792	0.173246721
G10116_16068	360820	Pxn	0.08453351	0.114876174	0.0625418	-1.160484394	2.89E-123	7.10E-125	0.813231488	1.04E-48	8.06E-50	0.728697978	2.59E-37	1.68E-38	-0.033337184	0.69805316	0.611534	1.127147211	5.13E-117	2.35E-118	-0.715232591	0.194766634	0.020071569	0.186953534	0.765731151	0.458134114	0.896566257	0.000284066	4.11E-05
G10116_19487	25401	Alx1	1.906890596	0.080178679	0.0414666	-2.440572591	0.052302534	0.0272486	1.447458977	0.184580239	0.1221712	-0.459431619	0.717031265	0.633026	-1.514573173	0.382570499	0.275928	0.925999419	0.341057518	0.259438	0.142021134	0.973076652	0.891844177	-0.031265183	0.988889591	0.974816301	-0.179369103	0.924346182	0.854048808
G10116_26421	299306	RGD1564855	-1	0.490277387	0.364212	0	0.977925866	0.968492	2.584962501	0.62350271	0.53893	3.584962501	0.222151549	0.140418	2.584962501	0.607202732	0.510214	2.584962501	0.604806944	0.53165	-0.900834031	0.936337167	0.69441439	1.73064916	0.89006386	0.668280552	2.630061376	0.683381342	0.495030115
G10116_11200	314246	Zbtb1	0.512136187	2.13E-06	5.02E-07	-0.181954303	0.112085174	0.0646218	0.345597001	0.000668006	0.000273436	-0.166539187	0.287398331	0.1909134	-0.153177927	0.147794324	0.0879698	0.028776376	0.935522402	0.908364	0.18122408	0.813485854	0.419217703	-0.084527702	0.907450224	0.700916404	-0.271116647	0.127121347	0.053136917
G10116_9518	311651	Slc9a8	0.170190814	0.019762189	0.00862592	-0.070133916	0.309771793	0.21217	0.252652974	9.11E-05	3.37E-05	0.08246216	0.194300913	0.1195666	0.382163202	2.14E-07	5.00E-08	0.452297118	5.79E-11	1.57E-11	0.051642853	0.934379715	0.691660406	0.222948991	0.248723526	0.057927644	0.16780307	0.268073959	0.13756086
G10116_20021	108348124	NEWGENE_1562416	-0.018775063	0.755150429	0.671316	-0.076630837	0.200926495	0.126625	-0.025142426	0.678318602	0.601736	-0.006367362	0.950901742	0.917592	-0.360968043	1.80E-13	2.84E-14	-0.284337206	2.33E-09	6.91E-10	0.081166006	0.865166616	0.510495008	-0.239135539	0.279586723	0.070750235	-0.324482122	0.013185854	0.003505499
G10116_23978	310395	Noct	0.511136245	2.43E-12	3.58E-13	-0.040157126	0.695283594	0.612414	0.906732136	2.37E-31	2.60E-32	0.395595891	9.17E-06	2.53E-06	-0.115477217	0.229893072	0.1481872	-0.075320091	0.424949094	0.338572	-0.080225657	0.954353655	0.809477868	0.240607757	0.698982144	0.376868932	0.31485026	0.375175849	0.214574258
G10116_23198	499027	RGD1560718	-1.584962501	0.99588748	0.991294	2.321928095	0.595522544	0.479212	-1.584962501	0.566611377	0.46253	0	0.590657432	0.47093	0.736965594	0.994813762	0.984756	-1.584962501	0.561907707	0.469322	0.19786643	0.992329307	0.945274968	-0.528546042	0.938682959	0.775980737	-0.712573608	0.868282227	0.738299203
G10116_18624	361217	Spin1	-0.689200186	0.000580042	0.000185803	-0.401098308	0.020622776	0.00973956	-0.271520872	0.329859753	0.240604	0.417679315	0.026160542	0.01240904	-0.466513717	0.026847346	0.01271278	-0.065415408	0.963501755	0.955254	-0.501578204	0.110515252	0.007218352	-0.24114731	0.703589174	0.381486731	0.257706798	0.48309507	0.302999979
G10116_26568	304410	Castor2	-0.448064298	9.09E-17	1.06E-17	-0.012554351	0.853994716	0.80515	-0.911726064	2.04E-76	1.02E-77	-0.463661766	1.85E-23	1.81E-24	-0.674257859	7.73E-47	4.42E-48	-0.661703508	1.41E-46	1.45E-47	0.255016728	0.776774921	0.372031611	-0.583697539	0.120083537	0.016449795	-0.841192119	1.36E-07	8.42E-09
G10116_3201	102553671	LOC102553671	-0.024662054	0.987190815	0.956364	0.436099115	0.436324675	0.327048	0.350186355	0.622860257	0.52681	0.374848409	0.604599537	0.494056	-0.485426827	0.25894314	0.170334	-0.921525942	0.032094988	0.01856622	0.377002619	0.808481569	0.41134926	-0.061432088	0.969929404	0.905621826	-0.441890327	0.59142058	0.400137504
G10116_10671	691277	LOC691277	NA	NA	NA	-2.584962501	0.618950429	0.52123	-2.807354922	0.562738309	0.46253	-2.807354922	0.586727836	0.47093	-3.584962501	0.605728134	0.48989	-1	0.964965799	0.953268	-0.822997396	0.954353655	0.840157773	-2.558506581	0.728849035	0.411890582	-1.738893783	0.6499035	0.459113116
G10116_5255	312946	Tmem68	-0.719892081	3.93E-14	5.26E-15	-0.279770312	0.010331663	0.00456946	-0.405534797	0.000328941	0.000129471	0.314357284	0.000322295	0.000107891	-0.010292755	0.97669824	0.94953	0.269477557	0.007523162	0.00391918	-0.284436098	0.41683971	0.088974249	-0.042857483	0.938682959	0.818329169	0.239127878	0.257368782	0.130185884
G10116_7442	679806	Fer1l5	-0.652076697	0.191031896	0.1127232	-0.160464672	0.718108342	0.637818	0	0.755412631	0.692438	0.652076697	0.352782107	0.244896	0.180572246	0.844536233	0.790324	0.341036918	0.555172222	0.461512	-0.272185946	0.878642172	0.539260901	-0.11638664	0.938682959	0.804315395	0.152486835	0.859720682	0.72651708
G10116_18346	290685	Tktl2	NA	NA	NA	NA	NA	NA	NA	NA	NA	NA	NA	NA	NA	NA	NA	NA	NA	NA	-0.822997396	0.954353655	0.840157773	NA	NA	NA	0.703841732	0.924346182	0.863052136
G10116_27808	246174	Fgd4	-1.285402219	2.23E-20	2.20E-21	-0.316303546	0.033231683	0.01648796	-0.423211431	0.014699925	0.00746126	0.862190788	1.28E-10	2.32E-11	-0.284394298	0.067352722	0.0357084	0.031909248	0.835414897	0.790908	-0.557657126	0.252533854	0.032067638	-0.352829831	0.38411276	0.122406745	0.202082131	0.553714066	0.364609379
G10116_12000	24588	Nefm	0.446522697	1.58E-19	1.61E-20	0.740555027	3.79E-75	1.55E-76	-1.028318361	2.19E-162	5.29E-164	-1.474841058	5.33E-283	3.65E-285	-0.137443662	0.000252007	8.25E-05	-0.87799869	1.25E-109	6.11E-111	1.018129328	0.061060343	0.002651838	-0.661067209	0.041202794	0.003175789	-1.680348165	1.06E-07	6.40E-09
G10116_6272	29639	Fxyd2	0.715207868	0.040003856	0.01890968	-1.728128231	2.88E-17	4.01E-18	2.752440775	3.63E-14	7.09E-15	2.037232906	1.01E-07	2.30E-08	2.278535499	1.68E-05	4.74E-06	4.00666373	4.53E-36	5.66E-37	-1.13762147	0.468064059	0.115459749	1.773253315	0.133915466	0.019688398	2.903715701	5.72E-08	3.24E-09
G10116_28266	100911069	Mtfr2	-0.067427928	0.780725693	0.699764	-0.221079089	0.366637856	0.262464	0.522483789	0.015477139	0.00788308	0.589911717	0.006033223	0.00250646	0.363883411	0.172182375	0.1047518	0.584962501	0.01120359	0.00599018	-0.301517403	0.721861578	0.305299218	0.306964185	0.639199331	0.313187008	0.603001664	0.032265032	0.010097076
G10116_10860	317389	Ccnb3	NA	NA	NA	0	0.587175535	0.479212	NA	NA	NA	NA	NA	NA	-1.584962501	0.697049025	0.609834	-1.584962501	0.304122417	0.227348	1.045744547	0.954353655	0.742502781	-0.093198031	0.988889591	0.976088212	-1.132257354	0.885687485	0.779260862
G10116_16185	24399	Glud1	-0.451294467	8.68E-38	4.81E-39	0.29271506	2.46E-18	3.28E-19	-0.608099749	1.89E-69	1.05E-70	-0.156805281	3.97E-06	1.05E-06	-0.168052731	1.65E-07	3.82E-08	-0.460767791	1.93E-46	2.00E-47	0.053771177	0.954353655	0.778653386	-0.378220246	0.140272983	0.021551666	-0.433717571	0.00011524	1.48E-05
G10116_22832	103691557	Rfxapl1	-2.606508031	1.21E-36	6.88E-38	1.647058622	4.44E-11	8.39E-12	-2.428127499	1.55E-29	1.78E-30	0.178380532	0.285099413	0.18896	1.559595781	6.13E-10	1.18E-10	-0.087462841	0.824001483	0.778394	0.138364364	0.963495325	0.865744469	0.043456632	0.988889591	0.953721495	-0.096993141	0.942745735	0.894805448
G10116_27912	81634	Actn1	0.467446835	2.61E-33	1.61E-34	-0.715557253	3.80E-59	1.95E-60	0.640998653	9.92E-57	6.82E-58	0.173551818	0.000203445	6.61E-05	-0.736882583	2.86E-61	1.31E-62	-0.02132533	0.653996704	0.587686	-0.283102689	0.806376681	0.408872491	-0.103542774	0.91616566	0.714850868	0.173134617	0.666830504	0.477445894
G10116_29657	171084	Nat8b	0.397759508	0.653771856	0.550656	0.661198087	0.262637179	0.1743346	-0.613645255	0.353484682	0.26143	-1.011404763	0.150963325	0.0891576	-0.179323699	0.776960365	0.706014	-0.840521786	0.126458235	0.083474	0.547411011	0.739372087	0.323912104	0.141496555	0.968382415	0.902985419	-0.40730409	0.855252255	0.721428195
G10116_15862	108348082	LOC108348082	7.357552005	1.21E-19	1.22E-20	NA	NA	NA	7.357552005	5.45E-19	8.67E-20	NA	NA	NA	NA	NA	NA	NA	NA	NA	7.03483311	0.330768583	0.055820084	6.798596924	0.217228817	0.045849137	NA	NA	NA
G10116_4501	502056	RGD1559508	NA	NA	NA	2.321928095	0.33583629	0.234572	NA	NA	NA	NA	NA	NA	2.321928095	0.361805768	0.2577	NA	NA	NA	1.993809992	0.913135845	0.621474308	1.727548299	0.89006386	0.668861044	NA	NA	NA
G10116_17595	305999	Nkx3-1	0.61667136	0.452035259	0.328254	1.866733469	0.010885602	0.00484372	0.238159737	0.757402271	0.696126	-0.378511623	0.660166591	0.567524	-0.04580369	0.977405048	0.950374	-1.912537159	0.007951024	0.00415222	1.303980041	0.278483526	0.039320312	0.16997784	0.938682959	0.77610994	-1.136396401	0.216785723	0.104253373
G10116_13375	366698	Adck1	-0.559189399	0.005005312	0.001906912	0.128270244	0.087788594	0.0486794	-0.460945306	0.026633734	0.01422822	0.098244093	0.63799966	0.544584	0.158967041	0.5196932	0.400598	0.030696797	0.34886225	0.266154	0.056922293	0.954353655	0.758150294	-0.056511837	0.930171148	0.74248536	-0.116251863	0.663638668	0.473135729
G10116_17385	287001	Olr287	0.567040593	0.312902976	0.204228	0.328622747	0.472470703	0.360866	-0.350497247	0.445156239	0.34614	-0.91753784	0.056503746	0.029237	0.506959989	0.271229808	0.1791852	0.178337241	0.716007079	0.652774	0.506840196	0.690120947	0.272967689	-0.083315177	0.941200453	0.84125653	-0.592410091	0.322668965	0.175568671
G10116_18067	64201	Slc25a11	-0.142615404	0.029378377	0.01338864	0.048029531	0.523348597	0.407616	0.042734169	0.576285602	0.479832	0.185349573	0.004355064	0.001758816	0.026465779	0.730603738	0.651384	-0.021563751	0.767202946	0.71344	0.034002506	0.951339888	0.721905614	-0.000213875	0.998941521	0.998172365	-0.037613855	0.839898971	0.694493448
G10116_18608	361578	Nomo1	0.066062639	0.181115877	0.1059694	-0.460345128	7.51E-26	7.74E-27	0.267629793	3.82E-09	9.83E-10	0.201567154	2.32E-05	6.67E-06	-0.067186336	0.227076871	0.1461654	0.393158792	1.83E-19	3.42E-20	-0.092690354	0.876539118	0.536504306	0.038192542	0.938682959	0.780031525	0.126353415	0.361488056	0.204300954
G10116_27067	54350	Scfd1	0.02419671	0.816040966	0.74617	0.023148028	0.791929239	0.730896	0.267239641	0.00889987	0.00433874	0.243042931	0.024615877	0.01160536	0.10346332	0.32138287	0.219642	0.080315292	0.458844602	0.369164	-0.023053112	0.971773691	0.888111798	0.127167925	0.611194704	0.288670693	0.146878054	0.553711346	0.364579431
G10116_26228	499655	Cks1b	-0.231847114	0.173669991	0.100775	-0.721813369	5.57E-06	1.55E-06	0.802834725	7.57E-06	2.51E-06	1.034681839	1.76E-09	3.46E-10	0.627297338	0.003097215	0.001204988	1.349110707	6.32E-15	1.40E-15	-0.613234134	0.183010703	0.017519243	0.72259457	0.053013908	0.004608486	1.331310248	7.67E-07	5.65E-08
G10116_28798	303687	Evpl	0.700439718	0.338523105	0.225706	0.485426827	0.478068585	0.36557	-0.7589919	0.235215077	0.1621548	-1.459431619	0.021989943	0.01026988	-0.362570079	0.571143193	0.450798	-0.847996907	0.144801768	0.0971068	1.512751148	0.256221385	0.033012435	-0.279956037	0.86713268	0.611224636	-1.795965373	0.010098506	0.002534769
G10116_12964	289632	Pgm2	0.076750716	0.507420123	0.379906	-0.720457612	8.83E-12	1.60E-12	0.708768702	4.50E-09	1.16E-09	0.632017987	7.81E-07	1.92E-07	0.230574534	0.068282315	0.0362816	0.951032145	4.16E-19	7.87E-20	-0.360211614	0.441008627	0.10092987	0.416383852	0.108052637	0.013972324	0.773048562	0.000909373	0.00015547
G10116_14018	288913	LOC288913	0.060141099	0.625290784	0.520932	-0.250347853	0.016743079	0.00774224	0.184209815	0.096007969	0.058512	0.124068716	0.311241106	0.209494	0.293742366	0.011787355	0.00515216	0.544090219	1.40E-07	4.61E-08	-0.002768869	0.99433932	0.983417595	0.193686599	0.484024004	0.184017155	0.192610252	0.305317855	0.162870881
G10116_24141	685472	Lrrtm2	-0.743078036	1.58E-27	1.18E-28	0.075067094	0.347680599	0.245924	-0.412213826	3.52E-08	9.66E-09	0.330864211	8.04E-07	1.98E-07	-0.201340262	0.003433988	0.001347584	-0.276407356	2.81E-05	1.11E-05	-0.075111694	0.954353655	0.737948005	-0.26352063	0.428908319	0.14801706	-0.190864071	0.449196285	0.273400983
G10116_15388	500823	Ccdc38	0.115477217	0.894856808	0.843714	0.893084796	0.535416409	0.419386	0.893084796	0.318116796	0.23083	0.777607579	0.430260723	0.315958	-0.7589919	0.485706435	0.368346	-1.652076697	0.134008241	0.0891132	0.976551914	0.78345382	0.377453781	0.51358392	0.851731123	0.584495917	-0.470679972	0.839898971	0.694443371
G10116_24674	368120	Zkscan2	-1.160991877	1.57E-05	4.06E-06	0.288244969	0.423955633	0.31619	0.169925001	0.624041454	0.527976	1.330916878	1.21E-06	3.06E-07	0.288244969	0.351940385	0.246908	0	0.897261049	0.86234	-0.194844994	0.90387177	0.595832564	0.293819436	0.745807015	0.430827226	0.486288326	0.315399492	0.170137697
G10116_22930	302678	Syap1	-0.007177602	0.873914736	0.817158	0.198393755	0.058988386	0.03122	0.019316708	0.586991996	0.490788	0.02649431	0.728316574	0.645906	0.256253942	0.014909338	0.00665792	0.057860187	0.618662429	0.548632	0.093470907	0.867985718	0.516195728	-0.014819249	0.976888392	0.920437791	-0.111179161	0.597054527	0.405383781
G10116_18736	29209	Casq2	-2.050626073	0.04094001	0.0194108	2.938599455	4.85E-07	1.23E-07	-3.075288127	5.91E-05	2.14E-05	-1.024662054	0.080378592	0.0433204	1.479167837	0.002129024	0.000805872	-1.459431619	0.074586989	0.046486	1.416313179	0.549079911	0.162973752	0.232743327	0.938682959	0.806468767	-1.182216117	0.227118224	0.110619799
G10116_17393	288617	Tpst1	0.338292676	9.35E-05	2.68E-05	-0.003868855	0.981748276	0.96674	0.45458798	1.61E-06	5.00E-07	0.116295304	0.491893402	0.372512	-0.034451771	0.787455739	0.7193	-0.030582916	0.742706974	0.685764	0.162058	0.774231904	0.368184878	0.163662141	0.700273121	0.378076333	-0.003461571	0.987005248	0.978623357
G10116_14147	108349907	LOC108349907	-1.91753784	0.025667076	0.01151494	3.554588852	1.18E-08	2.61E-09	-1.959358016	0.015916779	0.00813	-0.041820176	0.919886519	0.877004	1.425305835	0.00270841	0.001041696	-2.129283017	0.009612629	0.00508026	1.635382278	0.513961962	0.140928677	0.918018168	0.745849889	0.431618474	-0.71507646	0.70871585	0.523185804
G10116_613	296374	Zmynd8	0.382592637	6.70E-21	6.48E-22	-0.212726087	7.47E-07	1.93E-07	0.316414102	4.65E-11	1.06E-11	-0.066178535	0.016686864	0.00758024	-0.264104456	7.21E-13	1.17E-13	-0.051378369	0.035105527	0.0205056	0.196638552	0.659750248	0.245622975	-0.100017285	0.828808635	0.547951902	-0.301911176	0.007760034	0.001853095
G10116_23862	365398	Slc22a12	0	0.868584807	0.810102	-0.847996907	0.178328077	0.109723	0.459431619	0.720181494	0.64762	0.459431619	0.60098842	0.490014	-0.807354922	0.495480856	0.37772	0.040641984	0.565493003	0.480194	-0.288942256	0.910149021	0.608134336	-0.019405678	0.988889591	0.975300987	0.265524789	0.808401176	0.647625331
G10116_13079	690191	LOC690191	2	0.620894813	0.508744	-2	0.621088763	0.52123	2	0.629661338	0.53893	NA	NA	NA	-2	0.607334947	0.48989	0	0.965745464	0.953268	-0.737535732	0.954353655	0.81810468	-0.115727279	0.988889591	0.977374036	0.622052874	0.924346182	0.842290136
G10116_13745	56766	Leprot	-0.284531106	0.000725592	0.000236158	-0.413916959	2.42E-07	5.96E-08	0.023071705	0.831408638	0.779048	0.307602811	0.000309225	0.000103169	0.176942697	0.069196548	0.0368266	0.590859657	2.92E-13	7.00E-14	-0.157862548	0.667102939	0.252515588	0.147248823	0.611912686	0.289517882	0.301829131	0.024119839	0.007139669
G10116_6751	108352515	LOC108352515	0.439111634	0.21624438	0.1319226	0.596277814	0.036756391	0.0184557	0.185355042	0.596142371	0.499906	-0.253756592	0.53996119	0.419438	-0.398031074	0.108531155	0.0614588	-0.994308888	5.90E-05	2.40E-05	0.329631947	0.749238394	0.335940322	-0.185831157	0.875386787	0.630972692	-0.517307085	0.366806158	0.208369773
G10116_21781	300470	Thyn1	-0.104963256	0.294153208	0.189651	0.299209207	0.000479327	0.000167802	-0.021045993	0.848390461	0.798138	0.083917263	0.414175733	0.302222	0.141861616	0.123022911	0.0713038	-0.157347591	0.086112151	0.0546488	0.232622281	0.421377302	0.091565696	0.097423547	0.748709649	0.436354581	-0.138211716	0.436729858	0.263465113
G10116_1728	207123	RGD621098	-0.136361073	0.199377677	0.1183032	-0.044249254	0.70310726	0.620936	0.05415049	0.642142807	0.56023	0.190511563	0.06586704	0.0347572	-0.049801648	0.677664141	0.586712	-0.005552393	0.962802534	0.954356	0.056744351	0.923969379	0.643748367	-0.014268164	0.969740821	0.905098068	-0.074607049	0.693380734	0.507597714
G10116_24697	80977	Syt13	-0.344570947	8.41E-07	1.91E-07	-1.149324988	1.75E-58	9.10E-60	-0.010139465	0.920082168	0.884488	0.334431482	2.70E-06	7.03E-07	-0.82830131	6.25E-27	5.77E-28	0.321023678	4.85E-07	1.67E-07	-0.49195697	0.245628266	0.030129918	-0.382458175	0.297706118	0.078631569	0.104558223	0.659430254	0.468827581
G10116_18056	60448	Htr1f	-0.859137464	0.206354536	0.1241278	-2.139930261	0.000536704	0.000189813	-1.231946728	0.036538283	0.0199984	-0.372809264	0.535564372	0.415708	-1.814968106	0.007478935	0.00313736	0.324962155	0.535489504	0.442018	-0.581797967	0.82098927	0.427531837	-0.952141481	0.382156042	0.121236136	-0.373940848	0.684172514	0.496299055
G10116_4026	316219	Trerf1	-0.156417495	0.28586676	0.1831566	0.190360525	0.001004945	0.00036961	-0.709717532	1.91E-26	2.38E-27	-0.553300037	2.19E-20	2.41E-21	-1.068101151	3.16E-54	1.60E-55	-1.258461676	2.97E-82	1.88E-83	0.509566174	0.421944639	0.091817275	-0.610924596	0.140272983	0.021544579	-1.123969178	2.13E-10	7.52E-12
G10116_10885	252920	Olfm3	-0.664182648	6.54E-13	9.34E-14	0.145081932	0.216185946	0.139216	-1.439895683	4.69E-72	2.52E-73	-0.775713035	2.92E-26	2.60E-27	-0.850368411	7.19E-32	5.72E-33	-0.995450343	6.75E-41	7.67E-42	0.5620795	0.672326177	0.257187698	-0.81600426	0.088804861	0.010098608	-1.380098888	0.0009843	0.000170482
G10116_7918	100910606	LOC100910606	-3.807354922	0.059691688	0.0296528	-3.807354922	0.065885622	0.0354018	NA	NA	NA	3.807354922	0.069851428	0.0372066	NA	NA	NA	3.807354922	0.061398935	0.037568	-4.065609295	0.620282445	0.212105131	-4.002062218	0.635190662	0.3096583	0.057444255	0.988162114	0.980775395
G10116_26020	295631	Pla2r1	0.700439718	0.425664598	0.305268	-0.502500341	0.520554998	0.405056	0.115477217	0.881587732	0.836822	-0.584962501	0.542986555	0.422252	2	0.029888916	0.01435768	2.502500341	0.00238826	0.00116048	-0.061564496	0.989952281	0.935813037	0.36001852	0.908502674	0.702339596	0.4180297	0.788222706	0.623563724
G10116_6357	102555453	LOC102555453	0.396826961	0.160138763	0.091879	3.661937159	2.29E-212	3.04E-214	0.580230797	0.034456658	0.01877426	0.183403836	0.600255574	0.489128	5.371188751	3.09E-260	2.38E-262	1.709251592	7.06E-08	2.28E-08	4.069962887	0.000635133	4.99E-06	5.116850468	0.000471105	1.29E-05	1.050917361	0.062306064	0.022213466
G10116_22041	81645	Chrm2	-0.057333175	0.901141889	0.851742	0.268196111	0.377196324	0.274894	-0.970455724	0.00020537	7.89E-05	-0.913122549	0.000517205	0.000178303	-0.440572591	0.079538287	0.043224	-0.708768702	0.003552412	0.001770162	0.685215356	0.523486297	0.147577878	-0.675219167	0.14817086	0.023607769	-1.362579651	0.00296527	0.00060753
G10116_15720	64826	Foxq1	-0.594361199	0.063096806	0.0315852	-0.579293751	0.014539806	0.0066529	-0.594361199	0.059768107	0.0345324	0	0.996389709	0.995432	-0.479352313	0.056098658	0.0289616	0.099941438	0.68420968	0.61891	-0.282881305	0.867214568	0.51418489	-0.676752161	0.21434114	0.044777687	-0.394869415	0.502658007	0.320355776
G10116_7047	54355	Rassf5	1.008082346	1.43E-50	5.71E-52	-0.741574847	1.14E-22	1.31E-23	0.045343777	0.680485615	0.603804	-0.962738569	9.83E-46	5.20E-47	-1.207892852	3.40E-68	1.43E-69	-0.466318004	9.62E-15	2.15E-15	0.519218473	0.564530312	0.173335634	-0.449696888	0.451252661	0.162601926	-0.975841418	1.91E-05	1.99E-06
G10116_23585	289565	Arl9	-0.610053482	0.784599768	0.707604	-4.247927513	0.517402501	0.401812	-0.706268797	0.944505539	0.916558	-0.096215315	0.84912959	0.791998	-4.95419631	0.479320244	0.362426	-0.706268797	0.952247221	0.931894	-1.454901704	0.714939773	0.298021032	-0.69696405	0.925744851	0.732918949	0.748567526	0.735974202	0.556064123
G10116_19319	100361891	Rab5al1	-0.073640762	0.239775752	0.1489986	0.003676439	0.967203077	0.942118	-0.07891457	0.189898774	0.12623	-0.005273808	0.948439294	0.91476	0.053930065	0.398574696	0.290328	0.050253626	0.404773317	0.319226	0.020528627	0.954353655	0.804535128	-0.050977177	0.813049499	0.523309205	-0.074754284	0.530205624	0.343844442
G10116_1592	85425	Tdrd7	0.035871939	0.780758487	0.699752	-0.045889399	0.615966917	0.511022	0.098220315	0.299018386	0.213068	0.062348377	0.509677514	0.388756	0.036103974	0.961143103	0.929626	0.081993372	0.551087771	0.457472	0.062595618	0.890417113	0.566877213	-0.058813068	0.867018197	0.610756971	-0.124893898	0.453319762	0.276948061
G10116_788	170848	Kcnq2	0.23364466	4.67E-29	3.29E-30	0.38786627	9.05E-69	3.99E-70	0.469813301	3.10E-99	1.26E-100	0.236168641	1.04E-22	1.05E-23	0.281009036	2.49E-37	1.73E-38	-0.106857234	1.74E-05	6.75E-06	0.310033804	0.406676745	0.085293816	0.182323023	0.551591805	0.236691675	-0.132689098	0.423509372	0.25270577
G10116_17548	192225	Spata7	-0.068963317	0.446235392	0.323096	-0.039241632	0.746820694	0.67517	-0.177752416	0.102631992	0.0629444	-0.108789099	0.497533508	0.37766	-0.526326623	5.19E-07	1.26E-07	-0.487084992	2.30E-06	8.35E-07	0.095208592	0.888602162	0.558443813	-0.326163995	0.187377443	0.035260075	-0.425495988	0.007629408	0.00181647
G10116_12266	363931	Gtpbp6	0.076398464	0.587052882	0.456116	0.698714604	3.08E-11	5.74E-12	-0.250137412	0.01604825	0.00820574	-0.326535876	0.002026894	0.000771274	0.264925321	0.012689269	0.00557964	-0.433789283	0.000117787	4.93E-05	0.629157542	0.063179408	0.002843121	0.096172426	0.838073752	0.564443777	-0.536191984	0.020047886	0.005749813
G10116_6680	25340	Npy5r	0.028854863	0.994170434	0.96613	-0.041138695	0.90622394	0.867338	-0.069708972	0.968808066	0.957922	-0.098563834	0.993168191	0.991312	-0.058416686	0.967733458	0.938278	-0.017277991	0.951628107	0.929922	0.33643302	0.727622434	0.310923997	-0.256565665	0.709032988	0.387608581	-0.595961543	0.209401977	0.099839966
G10116_8439	361323	Commd10	0.08895599	0.6746044	0.573496	-0.073685548	0.910048595	0.871958	0.144917025	0.818071518	0.764012	0.055961034	0.856015621	0.800112	0.020444103	0.692496186	0.601776	0.094129651	0.577654313	0.491688	0.152436436	0.675806786	0.260384077	-0.015098485	0.972867231	0.910761887	-0.170134779	0.37168302	0.211933979
G10116_2454	170843	Khdrbs2	-0.757639162	0.000121671	3.54E-05	1.125264874	3.96E-08	9.14E-09	-0.330824495	0.151362267	0.0974796	0.426814667	0.032616782	0.01583552	-0.037549738	0.863432445	0.812626	-1.162814612	8.46E-09	2.58E-09	0.240265984	0.879871261	0.543028166	-0.176724776	0.816169878	0.528016301	-0.419614247	0.384619264	0.221950644
G10116_14874	64564	Bbox1	-1.485426827	0.360592934	0.246806	4.754887502	0.002002021	0.000773158	-2.963474124	5.42E-07	1.62E-07	-1.478047297	0.000106656	3.32E-05	0.295455884	0.618308369	0.508234	-4.459431619	0.011324463	0.00606444	1.559564488	0.660217026	0.246114413	-0.406315413	0.938682959	0.769774227	-1.969423368	0.465076659	0.286945085
G10116_1120	81524	Nfix	0.009623835	0.058111383	0.0287322	-0.105540037	0.03904075	0.0197447	-0.369191616	1.01E-34	1.01E-35	-0.378815452	9.03E-47	4.68E-48	-0.761367619	8.02E-157	1.35E-158	-0.655827582	1.15E-134	4.50E-136	0.570085636	0.527327868	0.150133339	-0.426901197	0.156019187	0.025892444	-1.002518204	0.010674719	0.002701656
G10116_3761	501203	Myl12a	0.444515599	3.21E-21	3.05E-22	-1.421982502	3.91E-213	5.10E-215	2.259552799	2.03E-278	2.70E-280	1.8150372	4.57E-154	6.55E-156	1.579808041	7.25E-90	2.35E-91	3.001790543	0	0	-0.933276847	0.331991741	0.05653959	1.643875067	0.001763011	6.01E-05	2.570050397	8.66E-17	1.26E-18
G10116_27303	362036	Ank2	-0.377057257	8.70E-109	1.68E-110	-0.126855269	2.19E-12	3.83E-13	-0.176210366	2.19E-22	3.10E-23	0.200846891	3.40E-32	2.55E-33	-0.255313811	1.06E-47	6.02E-49	-0.128458541	9.62E-14	2.25E-14	0.111234554	0.929159998	0.663240441	-0.211997249	0.257369775	0.06144015	-0.327418223	0.281516503	0.146577548
G10116_9851	361927	Fxr1	-0.588200875	0.005551656	0.00213566	-0.32748762	0.058902426	0.0311714	-0.680096741	0.000817592	0.000338516	-0.091895866	0.669712805	0.57852	0.150559677	0.474714867	0.35709	0.478047297	0.004255469	0.0021395	-0.32532919	0.697280691	0.279987178	-0.240125003	0.682259408	0.356306973	0.085012966	0.839584698	0.692755441
G10116_19562	171100	Angptl2	-0.908852112	2.74E-12	4.06E-13	-2.732519689	6.39E-47	4.04E-48	1.305957138	1.54E-11	3.43E-12	2.21480925	5.00E-42	2.91E-43	-0.784987109	0.007984863	0.00336796	1.94753258	2.96E-31	4.04E-32	-2.085027467	0.034589677	0.001087229	0.553052951	0.617578778	0.294955903	2.629646814	1.10E-07	6.70E-09
G10116_1609	287884	Sectm1b	-3.236376651	3.62E-11	5.72E-12	-1.029747343	0.453061643	0.341886	5.044394119	0.036984011	0.0203136	8.28077077	2.87E-16	3.75E-17	4.584962501	0.063191163	0.0332046	5.614709844	0.005206888	0.00265466	-3.656110983	0.017949943	0.000394784	3.357002872	0.310107732	0.0846421	7.008306963	3.27E-05	3.62E-06
G10116_8243	54237	Cdk1	-0.249300295	0.20992158	0.126663	-0.823677227	7.42E-05	2.33E-05	4.551795637	4.17E-35	4.15E-36	4.801095932	3.03E-42	1.76E-43	4.360747344	2.39E-20	2.76E-21	5.184424571	4.92E-39	5.77E-40	-0.785760037	0.34347788	0.060434561	4.50175255	3.31E-15	6.45E-18	5.282238248	7.55E-20	7.37E-22
G10116_24519	310034	Rad17	0.032715575	0.828237142	0.76022	0.071368865	0.640882963	0.551558	0.225991064	0.101390722	0.0621126	0.193275489	0.193643037	0.119017	0.266956552	0.064118616	0.0337674	0.195587686	0.175327521	0.1204864	-0.111092597	0.907675751	0.602435939	0.126474029	0.760049291	0.450101563	0.233929432	0.364980793	0.206941952
G10116_23581	24162	Acp2	0.001514641	0.972297712	0.937142	-0.153014163	0.01817765	0.0084631	0.449249178	3.12E-12	6.69E-13	0.447734537	8.64E-12	1.44E-12	0.444189349	1.06E-10	1.95E-11	0.597203512	3.53E-20	6.50E-21	-0.15200675	0.749732083	0.336663254	0.342894367	0.140197441	0.021518729	0.490902285	0.000278622	4.02E-05
G10116_8238	293128	Nars2	-0.408280133	0.077430451	0.0399016	-0.0503542	0.792079029	0.731076	-0.216602333	0.300337281	0.214056	0.1916778	0.557950188	0.435974	0.465851289	0.035883492	0.01764614	0.516205489	0.011555173	0.00620212	-0.254120463	0.601960711	0.197769443	0.01608769	0.984173375	0.937797103	0.267313171	0.345117268	0.191802015
G10116_18370	171121	Ppp6c	-0.246508236	0.074386781	0.038132	-0.382104888	0.006165451	0.00260496	0.126692005	0.260649674	0.1817672	0.373200241	0.002033743	0.000774206	0.138079278	0.087747599	0.0482532	0.520184166	1.70E-06	6.13E-07	-0.093970515	0.710244513	0.291793842	0.034463018	0.910582941	0.705588465	0.124873363	0.276187698	0.14312885
G10116_19994	499068	Zfp583	-0.243454037	0.319706245	0.209482	-0.407982742	0.166937964	0.1019756	0.198719592	0.462434753	0.36153	0.442173629	0.062196085	0.0325876	-0.505395243	0.044897769	0.0226098	-0.097412502	0.584517503	0.4984	-0.056318267	0.954353655	0.825755046	-0.030939935	0.969740821	0.905025815	0.020693786	0.957315056	0.91978188
G10116_4783	304571	Galnt9	0.224745921	0.004068172	0.001521844	1.187118421	4.08E-96	1.27E-97	-0.648223514	6.84E-41	6.02E-42	-0.872969435	1.62E-60	6.44E-62	-0.473650374	1.37E-29	1.16E-30	-1.660768795	4.54E-227	9.85E-229	1.17973373	0.138527022	0.010654933	-0.403869988	0.098056264	0.011794729	-1.588590423	0.000599137	9.62E-05
[truncated: 18,732 more rows]
