# Supplementary material for: Expression and metabolism profiles of CVT associated with inflammatory responses and oxygen carrier ability in the brain
Source: CNS Neurosci Ther. 2023 Oct 30;30(4):e14494. doi: 10.1111/cns.14494 (PMC11017414; doi:10.1111/cns.14494)
Supplement: Supplementary file 6 — Table S3. [file CNS-30-e14494-s010.txt]

	tpm_C1A	tpm_C2A	tpm_C3A	tpm_M1A	tpm_M2A	tpm_M3A	tpm_S1A	tpm_S2A	tpm_S3A
B_cell	0.0045	0.0234	0.1058	0.1024	0.0355	0.0789	0.1226	0.1623	0.1318
Dendritic_cells	0.0603	0.1068	0.1151	0.1052	0.1673	0.0635	0.1095	0.0802	0.0952
Granulocytes	0.301	0.3112	0.3553	0.3238	0.2778	0.3182	0.3659	0.3361	0.3777
Macrophage	0.3062	0.2474	0.1364	0.2932	0.2758	0.3516	0.0695	0.0994	0.0144
Monocytes	0.1977	0.1159	0.016	0.0118	0.0917	0.0862	0.0577	0.1001	0.105
NK	0.0584	0.0905	0.1437	0.0487	0.0629	0.0227	0.2295	0.2078	0.2681
T_cell	0.0719	0.1048	0.1277	0.1149	0.089	0.0789	0.0452	0.0141	0.0078
CD4_T_cell	0.013	0.0202	0.0259	0.015	0.0091	0	0.0138	0.0041	0.0027
CD8_T_cell	0.0125	0.0432	0.048	0.035	0.0072	0.0091	0.0153	0.0052	0.0026
NKT	0.0431	0.0415	0.033	0.018	0.0338	0.0343	0.016	0.0049	0.0025
Tgd	0.0033	0	0.0208	0.047	0.0389	0.0356	0	0	0
B1_cell	0.0019	0.0093	0.038	0.0365	0.0171	0.0319	0.0512	0.0743	0.0783
Follicular_B	6.00E-04	1.00E-04	0.0022	0.017	0.0057	0.0022	0	0.0123	0
Germinal_center_B	0	0.0031	0.0218	0.0153	0.0011	0.0149	0.0277	0.0335	0.0241
Marginal_Zone_B	0.0016	0.0073	0.0262	0.028	0.0115	0.0284	0.0282	0.0392	0.0251
Memory_B	0	0	0.005	0.0018	0	0	0.0081	0.0028	0.0043
Plasma_cell	4.00E-04	0.0036	0.0127	0.0038	0	0.0014	0.0074	0	0
cDC1	0.011	0.0253	0.0315	0.0234	0.0316	0.0142	0.035	0.0264	0.0298
cDC2	0.0115	0.0192	0.0212	0.0214	0.0347	0.0111	0.0139	0.0105	0.0126
MoDC	0.021	0.0329	0.021	0.0264	0.0515	0.0174	0.0242	0.0144	0.019
pDC	0.0168	0.0293	0.0414	0.034	0.0495	0.0208	0.0364	0.029	0.0338
Basophil	0.0854	0.0685	0.0158	0.1027	0.1193	0.1717	0.0391	0.0502	0.0632
Eosinophil	0.0466	0.0641	0.1876	0.1348	0.0522	0.0171	0.1769	0.1529	0.172
mast_cell	0.0316	0.0098	0.1079	0.0397	0.0533	0.0875	0.0914	0.0972	0.0886
Neutrophils	0.1374	0.1688	0.044	0.0467	0.053	0.0418	0.0585	0.0357	0.0539
M1_macrophage	0.1828	0.2018	0.0736	0.117	0.1319	0.1442	0.0469	0.0709	0.0144
M2_macrophage	0.1234	0.0456	0.0628	0.1762	0.1439	0.2074	0.0226	0.0285	0
CD4_Tm	0	0	0.0053	0.0015	6.00E-04	0	0.0082	0.001	0.0012
Naive_CD4_T	0	7.00E-04	0.0106	0.007	0.0015	0	0.0042	0.0016	8.00E-04
T_helper_cell	0.013	0.0173	0.0089	0.0061	0.0062	0	0.0014	5.00E-04	5.00E-04
Treg	0	0.0021	0.0011	5.00E-04	8.00E-04	0	0	0.001	2.00E-04
CD8_Tc	0.0039	0.0103	0.0083	0.0063	0.0016	0.0022	0.0033	0.0011	6.00E-04
CD8_Tcm	0.002	0.0094	0.011	0.0064	0.0014	0.0016	0.0035	0.0011	6.00E-04
CD8_Tem	0.0023	0.0087	0.0111	0.0073	0.0011	0.0017	0.0035	0.0014	7.00E-04
CD8_Tex	7.00E-04	0.003	0.0056	0.0051	8.00E-04	7.00E-04	0.0017	4.00E-04	2.00E-04
Naive_CD8_T	0.0036	0.0119	0.0119	0.0099	0.0022	0.0029	0.0035	0.0012	6.00E-04
Infiltration_score	3.042	2.428	1.011	2.069	3.417	3.16	0.099	0.317	0.714
