# Supplementary material for: Expression and metabolism profiles of CVT associated with inflammatory responses and oxygen carrier ability in the brain
Source: CNS Neurosci Ther. 2023 Oct 30;30(4):e14494. doi: 10.1111/cns.14494 (PMC11017414; doi:10.1111/cns.14494)
Supplement: Supplementary file 7 — Table S4. [file CNS-30-e14494-s001.xlsx]

## Sheet: Sheet1
Compound ID	Name	Formula	Molecular.Weight	Actual.RT	KEGG.ID	ID	HMDB.ID	mzVault.Best.Match	mzCloud.Best.Match	level	Super.class	Class	Sub.class	Pathway	S1	S2	S3	M1	M2	M3	C1	C2	C3
0.566_321.0693	N-[3-carboxy-2-(carboxymethyl)-2-hydroxypropanoyl]glutamic acid	C11 H15 N O10	321.069	0.566		S19992713	HMDB0013220			level4	Organic acids and derivatives	Carboxylic acids and derivatives	Amino acids, peptides, and analogues		9.38754e+06	1.5361e+07	1.13045e+07	4.05389e+06	8.23772e+06	8.74034e+06	9.65294e+06	1.00332e+07	1.22483e+07
0.57_383.993		C14 H14 N2 O3 P2 S2	383.993	0.57						level5					1.18427e+06	1.51486e+06	360346	239624	65124.2	132893	597858	585934	1.03392e+06
0.582_498.0719		C13 H27 N2 O12 P S2	498.072	0.582						level5					2.54948e+06	2.12601e+06	2.11804e+06	292682	621769	906915	644385	1.11589e+06	1.69461e+06
0.586_304.0903	N-acetyl-1-aspartylglutamic acid	C11 H16 N2 O8	304.09	0.586	C12270	MReference-505	HMDB0001067		87.8	level2	Organic acids and derivatives	Carboxylic acids and derivatives	Amino acids, peptides, and analogues	map00250 Alanine, aspartate and glutamate metabolism; map01100 Metabolic pathways; map04080 Neuroactive ligand-receptor interaction;	3.93936e+07	4.92522e+07	3.51039e+07	7.68761e+06	1.80223e+07	2.9286e+07	2.93797e+07	3.33733e+07	3.65881e+07
0.586_370.0063	Sedoheptulose 1,7-bisphosphate	C7 H16 O13 P2	370.006	0.586	C00447	S144412	HMDB0060274			level4	Organic oxygen compounds	Organooxygen compounds	Carbohydrates and carbohydrate conjugates	map01100 Metabolic pathways; map01200 Carbon metabolism;	7.93752e+06	8.24924e+06	6.65291e+06	2.58618e+06	6.15725e+06	1.3377e+07	1.1133e+07	1.43839e+07	1.16373e+07
0.586_400.0168		C8 H18 O14 P2	400.017	0.586						level5					2.88629e+06	2.9228e+06	2.56438e+06	487801	1.64802e+06	3.42477e+06	1.94117e+06	2.95846e+06	3.11228e+06
0.588_339.9957	Α-d-glucose-1,6-bisphosphate	C6 H14 O12 P2	339.996	0.588	C01231	MReference-1711	HMDB0003514		90.5	level2	Organic oxygen compounds	Organooxygen compounds	Carbohydrates and carbohydrate conjugates	map00500 Starch and sucrose metabolism; map01100 Metabolic pathways;	5.60072e+07	6.41365e+07	4.53312e+07	1.70074e+07	2.88892e+07	5.6987e+07	6.53703e+07	7.26599e+07	6.40855e+07
0.589_359.0614		C10 H18 N O11 P	359.061	0.589						level5					917513	954280	1.16627e+06	674020	1.3885e+06	1.58217e+06	948137	882667	927861
0.592_389.0718	N-acetylneuraminic acid 9-phosphate	C11 H20 N O12 P	389.072	0.592	C06241	S389789	HMDB0004381			level4	Organic oxygen compounds	Organooxygen compounds	Carbohydrates and carbohydrate conjugates	map00520 Amino sugar and nucleotide sugar metabolism; map01100 Metabolic pathways;	968492	961445	1.19685e+06	484210	1.50958e+06	2.92963e+06	893612	1.19848e+06	1.05253e+06
0.593_401.0483			401.048	0.593						level5					5.36836e+06	4.79597e+06	5.78483e+06	2.58686e+06	4.54719e+06	6.94094e+06	8.1718e+06	8.51664e+06	7.15135e+06
0.595_276.0241	6-o-phosphono-d-gluconic acid	C6 H13 O10 P	276.024	0.595	C00345	S82615	HMDB0001316			level4	Organic oxygen compounds	Organooxygen compounds	Carbohydrates and carbohydrate conjugates	map00030 Pentose phosphate pathway; map01100 Metabolic pathways; map01200 Carbon metabolism;	1.61566e+06	671562	3.13507e+06	1.19761e+06	2.87196e+06	4.37688e+06	5.2326e+06	7.10929e+06	4.26321e+06
0.595_403.0612	1-s-[(3s)-3-hydroxy-n-(sulfooxy)-5-hexenimidoyl]-1-thio-beta-d-glucopyranose	C12 H21 N O10 S2	403.061	0.595	C08416	S4444580				level4	Amino acid related compounds	Glucosinolates	Glucosinolates derived from methionine	NULL	1.39913e+06	1.22934e+06	1.60826e+06	309443	949510	1.21031e+06	1.43027e+06	1.47933e+06	1.39346e+06
0.596_402.0576	2-hydroxy-3-{[5-hydroxy-3-(4-hydroxyphenyl)-4-oxo-4h-chromen-7-yl]oxy}succinic acid	C19 H14 O10	402.058	0.596		S8176726	HMDB0034589			level4	Phenylpropanoids and polyketides	Isoflavonoids	Isoflav-2-enes		6.05972e+06	5.27666e+06	6.5006e+06	3.05385e+06	4.89619e+06	5.13518e+06	8.79987e+06	8.44066e+06	7.63441e+06
0.601_192.0269	Citrate	C6 H8 O7	192.027	0.601	C00158	BGI188	HMDB0000094	96.7	96.1	level1	Organic acids	Carboxylic acids [Fig]	Tricarboxylic acids	map00020 Citrate cycle (TCA cycle); map00250 Alanine, aspartate and glutamate metabolism; map00630 Glyoxylate and dicarboxylate metabolism; map01100 Metabolic pathways; map01200 Carbon metabolism; map01210 2-Oxocarboxylic acid metabolism; map01230 Biosynthesis of amino acids; map04742 Taste transduction; map04922 Glucagon signaling pathway; map05230 Central carbon metabolism in cancer;	1.83474e+08	1.54609e+08	1.42193e+08	2.03988e+08	1.59634e+08	1.17379e+08	1.4133e+08	1.3245e+08	1.55918e+08
0.602_185.9928	3-phosphoglyceric acid	C3 H7 O7 P	185.993	0.602	C00597	MReference-366	HMDB0000807	99	88.9	level2	Organic oxygen compounds	Organooxygen compounds	Carbohydrates and carbohydrate conjugates	NULL	4.0816e+06	6.79431e+06	4.05606e+06	5.79504e+06	4.57847e+06	5.94249e+06	5.01709e+06	6.27164e+06	6.19937e+06
0.602_276.0953	Glu-glu	C10 H16 N2 O7	276.095	0.602	C01425	S388598	HMDB0028818			level4	Organic acids and derivatives	Carboxylic acids and derivatives	Amino acids, peptides, and analogues	NULL	1.42153e+07	1.4907e+07	1.22565e+07	2.19193e+06	3.959e+06	5.4608e+06	4.42685e+06	6.72102e+06	9.11064e+06
0.602_283.9599		C3 H9 O11 P S	283.96	0.602						level5					886796	1.17655e+06	877535	3.96465e+06	2.4315e+06	2.16633e+06	3.23495e+06	3.11385e+06	2.74612e+06
0.603_97.9674	Sulfuric acid	H2 O4 S	97.9674	0.603	C00059	S1086	HMDB0001448			level4	Homogeneous non-metal compounds	Non-metal oxoanionic compounds	Non-metal sulfates	map00230 Purine metabolism; map00270 Cysteine and methionine metabolism; map00920 Sulfur metabolism; map01100 Metabolic pathways; map02010 ABC transporters;	5.82411e+06	4.50335e+06	5.98199e+06	1.86576e+07	8.68227e+06	5.00462e+06	2.31284e+07	1.09192e+07	9.34316e+06
0.61_112.0161	3-furoic acid	C5 H4 O3	112.016	0.61		MReference-1735	HMDB0000444		86.5	level2	Organoheterocyclic compounds	Furans	Furoic acid and derivatives		4.10042e+06	4.30759e+06	3.05683e+06	2.01549e+06	1.04108e+06	2.40441e+06	3.08264e+06	2.9859e+06	3.95026e+06
0.611_337.0228		C7 H16 N O10 P S	337.023	0.611						level5					1.60081e+06	1.69802e+06	2.03522e+06	903275	2.46026e+06	2.64678e+06	1.38135e+06	2.29644e+06	1.36027e+06
0.612_134.0215	(s)-malate	C4 H6 O5	134.022	0.612	C00149	BGI34	HMDB0000156	99.1	98.2	level1	Organic acids	Carboxylic acids [Fig]	Hydroxycarboxylic acids	map00020 Citrate cycle (TCA cycle); map00620 Pyruvate metabolism; map00630 Glyoxylate and dicarboxylate metabolism; map01100 Metabolic pathways; map01200 Carbon metabolism; map04742 Taste transduction; map04922 Glucagon signaling pathway; map04964 Proximal tubule bicarbonate reclamation; map05200 Pathways in cancer; map05211 Renal cell carcinoma; map05230 Central carbon metabolism in cancer;	1.70102e+08	1.54871e+08	1.58739e+08	2.9096e+08	2.2299e+08	1.83173e+08	2.10619e+08	1.60746e+08	1.59882e+08
0.612_272.0102		C9 H8 N2 O6 S	272.01	0.612						level5					6.34265e+06	8.48559e+06	5.56152e+06	2.56773e+06	4.96811e+06	5.82488e+06	7.19292e+06	9.89721e+06	8.5692e+06
0.612_394.0508	Epithienamycin f	C13 H18 N2 O8 S2	394.051	0.612	C17399	S8541281				level4					492873	419740	630121	1.50604e+06	2.139e+06	2.4204e+06	1.63463e+06	1.20737e+06	900578
0.613_210.0374	Hexaric acid	C6 H10 O8	210.037	0.613		S587				level4					944823	585205	965788	2.74795e+06	980034	625557	311857	411074	567802
0.613_357.9968		C7 H11 N4 O9 P S	357.997	0.613						level5					1.40263e+06	1.04792e+06	1.77917e+06	9.42003e+06	7.0952e+06	4.66269e+06	8.44647e+06	5.08369e+06	3.97972e+06
0.614_273.0068		C6 H12 N O7 P S	273.007	0.614						level5					6.01324e+06	8.83671e+06	4.22756e+06	3.09613e+06	4.04049e+06	4.87681e+06	8.32226e+06	8.44148e+06	8.50395e+06
0.614_367.0335		C8 H18 N O11 P S	367.034	0.614						level5					1.42703e+06	1.3827e+06	2.18479e+06	683644	3.04727e+06	5.167e+06	1.40377e+06	2.78837e+06	2.04526e+06
0.615_435.0772		C12 H22 N O14 P	435.077	0.615						level5					5.8503e+06	5.1499e+06	7.31278e+06	553613	5.93308e+06	1.36588e+07	6.45278e+06	7.97031e+06	6.48466e+06
0.621_116.011	Fumaric acid	C4 H4 O4	116.011	0.621	C00122	MReference-1274	HMDB0000134	85.4	85.4	level2	Organic acids and derivatives	Carboxylic acids and derivatives	Dicarboxylic acids and derivatives	map00020 Citrate cycle (TCA cycle); map00190 Oxidative phosphorylation; map00220 Arginine biosynthesis; map00250 Alanine, aspartate and glutamate metabolism; map00350 Tyrosine metabolism; map00360 Phenylalanine metabolism; map00620 Pyruvate metabolism; map00650 Butanoate metabolism; map00760 Nicotinate and nicotinamide metabolism; map01100 Metabolic pathways; map01200 Carbon metabolism; map04922 …	2.70846e+07	2.4921e+07	2.69443e+07	3.22124e+07	2.88518e+07	2.55015e+07	2.59423e+07	2.35292e+07	2.20654e+07
0.621_157.0375	Furaspor	C6 H7 N O4	157.037	0.621	C14293	S10985				level4				NULL	7.02121e+06	6.40284e+06	7.48854e+06	602456	2.61678e+06	3.67672e+06	3.23088e+06	4.19548e+06	4.58353e+06
0.621_260.0291	D-glucose 6-phosphate	C6 H13 O9 P	260.029	0.621	C00092	BGI16	HMDB0001401	98	97.4	level2	Organic oxygen compounds	Organooxygen compounds	Carbohydrates and carbohydrate conjugates	map00500 Starch and sucrose metabolism; map00524 Neomycin, kanamycin and gentamicin biosynthesis; map00562 Inositol phosphate metabolism; map01100 Metabolic pathways; map04911 Insulin secretion; map04917 Prolactin signaling pathway; map04918 Thyroid hormone synthesis; map04931 Insulin resistance; map04973 Carbohydrate digestion and absorption; map05230 Central carbon metabolism in cancer;	8.27722e+07	8.45515e+07	1.02079e+08	1.41022e+08	2.74036e+08	3.05369e+08	1.60338e+08	1.92071e+08	1.44169e+08
0.622_129.0425	4-oxoproline	C5 H7 N O3	129.042	0.622	C01877	MReference-1268			98.7	level2				map00330 Arginine and proline metabolism; map01100 Metabolic pathways;	1.40049e+09	1.31293e+09	1.45869e+09	1.53639e+08	5.65764e+08	7.89001e+08	6.95923e+08	8.60232e+08	9.4229e+08
0.622_131.0582	5-aminolevulinic acid	C5 H9 N O3	131.058	0.622	C00430	MReference-250	HMDB0001149		75.3	level2	Organic acids and derivatives	Carboxylic acids and derivatives	Amino acids, peptides, and analogues	map00260 Glycine, serine and threonine metabolism; map00860 Porphyrin and chlorophyll metabolism; map01100 Metabolic pathways; map02010 ABC transporters;	4.63208e+07	4.35721e+07	4.84825e+07	5.81924e+06	1.89687e+07	2.57454e+07	2.29642e+07	2.82696e+07	3.27464e+07
0.622_290.0398	D-sedoheptulose 7-phosphate	C7 H15 O10 P	290.04	0.622	C05382	MReference-1503	HMDB0001068		91.2	level2	Organic oxygen compounds	Organooxygen compounds	Carbohydrates and carbohydrate conjugates	map00030 Pentose phosphate pathway; map01100 Metabolic pathways; map01200 Carbon metabolism; map01230 Biosynthesis of amino acids;	6.81193e+06	6.22962e+06	8.43891e+06	8.34495e+06	1.78904e+07	2.1277e+07	1.14756e+07	1.57482e+07	9.85327e+06
0.623_136.0372	L-threonic acid	C4 H8 O5	136.037	0.623	C01620	MReference-1314	HMDB0000943		77.7	level2	Organic oxygen compounds	Organooxygen compounds	Carbohydrates and carbohydrate conjugates	map00053 Ascorbate and aldarate metabolism; map01100 Metabolic pathways;	1.23029e+07	1.27087e+07	1.32674e+07	2.26476e+07	1.1333e+07	8.02171e+06	3.91594e+06	7.91231e+06	6.87019e+06
0.623_273.0244		C6 H12 N O9 P	273.024	0.623						level5					5.78415e+06	4.75013e+06	7.23502e+06	1.30856e+06	3.45911e+06	5.60693e+06	6.37242e+06	8.8572e+06	6.56e+06
0.624_358.0062		C6 H16 O13 P2	358.006	0.624						level5					1.54767e+07	1.48924e+07	1.69198e+07	8.58177e+06	1.76538e+07	2.90387e+07	1.74708e+07	2.78836e+07	2.20918e+07
0.627_177.943	Pyrophosphoric acid	H4 O7 P2	177.943	0.627	C00013	S996	HMDB0000250			level4	Homogeneous non-metal compounds	Non-metal oxoanionic compounds	Non-metal pyrophosphates	map00190 Oxidative phosphorylation; map05012 Parkinson disease;	2.30609e+07	3.44025e+07	2.01709e+07	4.34832e+06	4.87307e+06	8.2027e+06	9.7043e+06	1.72611e+07	1.89863e+07
0.628_230.0188	D-ribose-1-phosphate	C5 H11 O8 P	230.019	0.628	C00620	MReference-1506	HMDB0001489		89.2	level2	Organic oxygen compounds	Organooxygen compounds	Carbohydrates and carbohydrate conjugates	map00030 Pentose phosphate pathway; map00230 Purine metabolism; map01100 Metabolic pathways;	1.8359e+07	1.05792e+07	2.16332e+07	6.96643e+06	1.30095e+07	1.56557e+07	1.26328e+07	2.12521e+07	1.4532e+07
0.628_274.0448	1-deoxy-d-altro-heptulose 7-phosphate	C7 H15 O9 P	274.045	0.628	C04359	S13085531				level4				NULL	1.91537e+06	1.96237e+06	3.12417e+06	1.05279e+07	9.35591e+06	6.89616e+06	6.50674e+06	6.24332e+06	4.91677e+06
0.628_97.9769	Phosphoric acid	H3 O4 P	97.9769	0.628	C00009	S979	HMDB0001429			level4	Homogeneous non-metal compounds	Non-metal oxoanionic compounds	Non-metal phosphates	map00190 Oxidative phosphorylation; map02010 ABC transporters; map04928 Parathyroid hormone synthesis, secretion and action; map04978 Mineral absorption; map05012 Parkinson disease;	1.8786e+08	1.94866e+08	1.55335e+08	8.29421e+07	7.79197e+07	1.0179e+08	1.03719e+08	1.40955e+08	1.47554e+08
0.629_206.0424	2-methylcitric acid	C7 H10 O7	206.042	0.629		S500	HMDB0000379			level4	Organic acids and derivatives	Carboxylic acids and derivatives	Tricarboxylic acids and derivatives		1.36512e+06	950614	1.10794e+06	857060	1.7494e+06	1.02718e+06	1.13408e+06	1.99465e+06	1.45634e+06
0.63_148.0372	(+/-)-2-hydroxyglutaric acid	C5 H8 O5	148.037	0.63	C02630	S42	HMDB0059655			level4	Organic acids and derivatives	Hydroxy acids and derivatives	Short-chain hydroxy acids and derivatives	map00650 Butanoate metabolism; map01100 Metabolic pathways;	3.4618e+06	3.39693e+06	2.5818e+06	7.15001e+06	4.79096e+06	3.22585e+06	5.19368e+06	3.23536e+06	3.61678e+06
0.63_207.0086	Quinoclamine	C10 H6 Cl N O2	207.009	0.63	C18584	S16770				level4				NULL	2.78245e+06	2.54744e+06	3.06448e+06	7.61906e+06	6.00342e+06	4.59474e+06	3.80648e+06	4.21338e+06	2.64191e+06
0.631_141.0191	Ethanolamine phosphate	C2 H8 N O4 P	141.019	0.631	C00346	BGI261	HMDB0000224	97.7	88.4	level1	Organic acids and derivatives	Organic phosphoric acids and derivatives	Phosphate esters	map00564 Glycerophospholipid metabolism; map00600 Sphingolipid metabolism; map01100 Metabolic pathways; map04071 Sphingolipid signaling pathway;	2.52982e+07	2.79691e+07	3.32121e+07	8.56259e+06	2.18566e+07	1.99946e+07	1.80279e+07	3.41191e+07	2.65178e+07
0.631_306.0762		C5 H18 N6 O5 S2	306.076	0.631						level5					3.23306e+06	2.6087e+06	6.49984e+06	149150	1.94579e+06	4.36899e+06	447082	1.72681e+06	1.91592e+06
0.631_426.0872	Cysteine-glutathione disulfide	C13 H22 N4 O8 S2	426.087	0.631	C05526	S8630564				level4				map00270 Cysteine and methionine metabolism; map01100 Metabolic pathways;	3.01066e+06	3.05054e+06	4.78196e+06	554947	2.09939e+06	2.23907e+06	1.30417e+06	2.66335e+06	2.08435e+06
0.632_133.0375	D-aspartate	C4 H7 N O4	133.037	0.632	C00402	BGI209	HMDB0006483	93.8	90	level1	Peptides	Amino acids	Other amino acids [Fig]	map00250 Alanine, aspartate and glutamate metabolism; map01100 Metabolic pathways;	2.20463e+08	2.44609e+08	2.00823e+08	8.34222e+07	9.74852e+07	1.13922e+08	9.35276e+07	1.66128e+08	1.74934e+08
0.632_147.053	L-glutamic acid	C5 H9 N O4	147.053	0.632	C00025	MReference-470	HMDB0000148	64.5	89.9	level1	Organic acids and derivatives	Carboxylic acids and derivatives	Amino acids, peptides, and analogues	map00220 Arginine biosynthesis; map00250 Alanine, aspartate and glutamate metabolism; map00330 Arginine and proline metabolism; map00340 Histidine metabolism; map00430 Taurine and hypotaurine metabolism; map00471 D-Glutamine and D-glutamate metabolism; map00480 Glutathione metabolism; map00524 Neomycin, kanamycin and gentamicin biosynthesis; map00630 Glyoxylate and dicarboxylate metabolism; map00…	3.94786e+08	4.22706e+08	4.31074e+08	2.6699e+08	3.33272e+08	3.48311e+08	2.91664e+08	3.22008e+08	3.45078e+08
0.632_281.0425		C6 H11 N5 O6 S	281.043	0.632						level5					2.67124e+06	2.17551e+06	2.53267e+06	2.3886e+06	729545	2.48111e+06	3.28253e+06	4.82782e+06	3.38525e+06
0.632_331.8862			331.886	0.632						level5					2.63295e+06	2.93206e+06	2.1777e+06	34807.2	35208.6	297993	350268	1.4137e+06	1.1895e+06
0.632_372.0778			372.078	0.632						level5					1.15374e+06	1.10606e+06	1.28473e+06	44711.8	138977	262452	260644	376543	505609
0.633_103.0633	Υ-aminobutyric acid (gaba)	C4 H9 N O2	103.063	0.633	C00334	MReference-796	HMDB0000112		87.8	level2	Organic acids and derivatives	Carboxylic acids and derivatives	Amino acids, peptides, and analogues	map00250 Alanine, aspartate and glutamate metabolism; map00330 Arginine and proline metabolism; map00410 beta-Alanine metabolism; map00650 Butanoate metabolism; map00760 Nicotinate and nicotinamide metabolism; map01100 Metabolic pathways; map04024 cAMP signaling pathway; map04080 Neuroactive ligand-receptor interaction; map04721 Synaptic vesicle cycle; map04723 Retrograde endocannabinoid signalin…	2.43956e+07	2.36415e+07	2.40171e+07	1.38576e+07	1.62884e+07	2.06592e+07	1.53506e+07	1.86949e+07	2.03512e+07
0.633_275.1112	Gamma-glu-gln	C10 H17 N3 O6	275.111	0.633	C05283	S133013	HMDB0011738			level4	Organic acids and derivatives	Carboxylic acids and derivatives	Amino acids, peptides, and analogues	NULL	3.69301e+06	4.24181e+06	3.34197e+06	503172	1.38343e+06	1.30831e+06	1.89465e+06	2.91678e+06	2.79875e+06
0.634_169.0504	P-dmea	C4 H12 N O4 P	169.05	0.634	C13482	S133469	HMDB0060244			level4	Organic acids and derivatives	Organic phosphoric acids and derivatives	Phosphate esters	map00564 Glycerophospholipid metabolism;	4.4204e+06	4.27545e+06	4.03067e+06	6.04774e+06	5.23157e+06	5.06537e+06	5.0788e+06	1.02898e+07	5.21404e+06
0.634_344.0827			344.083	0.634						level5					1.77158e+06	1.28832e+06	2.07928e+06	174075	1.39449e+06	1.05575e+06	1.23038e+06	1.47402e+06	1.50083e+06
0.635_267.0114		C5 H11 N5 O2 P2 S	267.011	0.635						level5					5.98094e+06	5.44195e+06	5.63928e+06	3.80316e+06	5.19693e+06	5.34478e+06	5.04029e+06	4.49017e+06	4.41166e+06
0.635_295.0064		C6 H11 N5 O3 P2 S	295.006	0.635						level5					3.90075e+06	3.82907e+06	3.46627e+06	178010	1.01968e+06	1.66928e+06	1.4174e+06	2.37957e+06	2.60202e+06
0.636_133.9536	[similar to: dl-malic acid; δmass: -0.0680 da]		133.954	0.636						level5					4.47175e+06	4.36576e+06	4.55797e+06	6.20156e+06	3.57716e+06	4.29436e+06	4.77566e+06	4.42919e+06	4.24608e+06
0.636_238.9958		C3 H5 N5 O6 S	238.996	0.636						level5					1.24085e+07	1.14557e+07	1.29142e+07	1.58529e+06	4.13673e+06	6.22929e+06	6.02949e+06	1.09678e+07	1.06644e+07
0.636_252.9959		C8 H3 N3 O7	252.996	0.636						level5					6.82841e+06	7.72724e+06	7.42828e+06	2.32945e+06	2.51378e+06	4.05514e+06	2.84537e+06	4.9737e+06	5.40867e+06
0.636_317.9879		C4 H8 Cl N6 O7 P	317.988	0.636						level5					634720	532142	1.00436e+06	6.34566e+06	9.16467e+06	5.52369e+06	2.66806e+06	1.6467e+06	1.06735e+06
0.637_198.9775		C6 H2 Cl N3 O3	198.977	0.637						level5					706790	809771	1.05577e+06	2.43549e+06	3.54245e+06	2.30185e+06	1.50646e+06	1.11909e+06	865701
0.638_332.0618		C8 H17 N2 O10 P	332.062	0.638						level5					1.93668e+06	1.586e+06	1.72123e+06	754361	1.03315e+06	1.27028e+06	1.02031e+06	1.14435e+06	1.34134e+06
0.638_333.9619		C7 H12 Cl N2 O5 P S2	333.962	0.638						level5					767636	768112	974271	230635	1.5904e+06	3.05825e+06	1.29661e+06	1.71069e+06	1.12908e+06
0.639_155.9355	[similar to: d-glucose 6-phosphate; δmass: -104.0942 da]		155.935	0.639						level5					8.15359e+06	8.33355e+06	1.07154e+07	2.63604e+07	1.66988e+07	1.1357e+07	1.15327e+07	8.89908e+06	8.66815e+06
0.639_318.0461		C12 H11 N6 O P S	318.046	0.639						level5					1.64339e+06	1.88367e+06	1.75955e+06	45078.6	294439	770275	476630	1.05358e+06	1.71287e+06
0.64_169.0349		C3 H11 N3 O S2	169.035	0.64						level5					1.45616e+07	1.44753e+07	1.96141e+07	3.77186e+07	3.79977e+07	2.47104e+07	1.98166e+07	1.47667e+07	1.44513e+07
0.64_212.9778		C5 H9 Cl N O2 P S	212.978	0.64						level5					353708	416583	546891	3.20493e+06	1.67592e+06	853386	814965	436225	460717
0.64_268.9697		C2 H7 N O12 S	268.97	0.64						level5					5.80666e+06	5.49498e+06	4.87427e+06	87975.9	264317	1.27636e+06	1.22149e+06	2.79311e+06	4.49682e+06
0.64_304.9674		C3 H10 N5 O4 P3 S	304.967	0.64						level5					1.45238e+06	1.68219e+06	1.5731e+06	118803	248088	927680	736215	964978	1.50358e+06
0.64_328.0167		C11 H8 N2 O10	328.017	0.64						level5					522913	509839	691735	2.40677e+06	4.37144e+06	3.7043e+06	1.41221e+06	1.31559e+06	1.08202e+06
0.641_171.9095			171.91	0.641						level5					6.71246e+06	7.50728e+06	7.24918e+06	563432	1.74097e+06	3.39027e+06	4.1989e+06	5.79625e+06	6.12651e+06
0.641_176.0319	Ascorbic acid	C6 H8 O6	176.032	0.641	C00072	MReference-325	HMDB0000044		89.4	level2	Organoheterocyclic compounds	Dihydrofurans	Furanones	map00053 Ascorbate and aldarate metabolism; map00480 Glutathione metabolism; map01100 Metabolic pathways; map04066 HIF-1 signaling pathway; map04977 Vitamin digestion and absorption;	1.91323e+08	1.98287e+08	2.33751e+08	3.25961e+08	3.34958e+08	2.69857e+08	1.96079e+08	1.6961e+08	1.83494e+08
0.641_226.9934		C4 H6 Cl N3 O6	226.993	0.641						level5					1.08574e+06	922455	1.89576e+06	1.30148e+07	9.15448e+06	4.11827e+06	3.63914e+06	1.30212e+06	1.18879e+06
0.641_228.9517		C2 H6 Cl N5 P2 S	228.952	0.641						level5					1.13856e+06	983299	1.33874e+06	460064	819727	1.16199e+06	999721	1.34243e+06	1.27621e+06
0.641_260.9778		C7 H4 Cl N3 O6	260.978	0.641						level5					3.96883e+06	3.92335e+06	5.42998e+06	2.09223e+06	5.07814e+06	5.40833e+06	4.75871e+06	4.04961e+06	3.42576e+06
0.642_185.0087	L-serine o-phosphate	C3 H8 N O6 P	185.009	0.642	C01005	S62074	HMDB0000272			level4	Organic acids and derivatives	Carboxylic acids and derivatives	Amino acids, peptides, and analogues	map00260 Glycine, serine and threonine metabolism; map00270 Cysteine and methionine metabolism; map00970 Aminoacyl-tRNA biosynthesis; map01100 Metabolic pathways; map01200 Carbon metabolism; map01230 Biosynthesis of amino acids;	9.32095e+06	7.78271e+06	9.51935e+06	890056	2.92139e+06	4.31463e+06	4.49518e+06	6.20988e+06	7.44178e+06
0.642_258.9411		C4 H9 Cl N3 P3 S	258.941	0.642						level5					2.43048e+06	2.37191e+06	1.70467e+06	45349.6	260203	1.11265e+06	1.12461e+06	1.15566e+06	1.56821e+06
0.643_233.9903		C4 H3 Cl N6 O4	233.99	0.643						level5					448352	367370	737408	847001	2.0154e+06	1.38518e+06	551835	461536	532436
0.643_235.8758			235.876	0.643						level5					40847.7	62264.3	224735	2.47973e+06	907211	302927	551855	61943.6	37818.2
0.643_284.9518		C7 H8 Cl N O5 S2	284.952	0.643						level5					86049.8	47862.6	220677	5.64783e+06	1.6358e+06	738382	578203	183549	132767
0.644_242.9673		C7 H2 Cl N3 O5	242.967	0.644						level5					3.27092e+06	3.06405e+06	4.49143e+06	1.61073e+06	4.23452e+06	4.31707e+06	4.00845e+06	2.98034e+06	2.63767e+06
0.644_276.9516		C2 H4 Cl N5 O7 S	276.952	0.644						level5					3.23327e+06	3.23438e+06	2.5577e+06	97911.9	308550	1.50832e+06	1.32309e+06	1.71748e+06	2.19505e+06
0.645_178.9749		C3 H6 N3 P S2	178.975	0.645						level5					1.94157e+06	2.02669e+06	2.06114e+06	102810	757166	1.43651e+06	1.2355e+06	1.69932e+06	2.01011e+06
0.645_260.9468		C2 H4 N3 O8 P S	260.947	0.645						level5					2.54856e+06	3.23416e+06	2.60058e+06	47771.6	352599	1.20143e+06	760683	3.00872e+06	2.35004e+06
0.645_300.926		C2 H N5 O9 P2	300.926	0.645						level5					432882	257788	551970	604548	1.42398e+06	878055	814634	464118	339486
0.646_216.0398	2-c-methylerythritol 4-phosphate	C5 H13 O7 P	216.04	0.646	C11434	S391470		39.2		level4				map00900 Terpenoid backbone biosynthesis; map01100 Metabolic pathways;	2.49646e+07	2.52188e+07	2.50339e+07	7.36956e+07	3.94845e+07	4.00751e+07	2.66417e+07	2.71109e+07	2.48064e+07
0.646_240.9315		C3 H4 Cl N5 S3	240.931	0.646						level5					160747	55935.6	158006	2.29332e+06	1.8604e+06	670420	531119	279387	100544
0.647_244.9255		C3 H5 Cl N3 O2 P S2	244.925	0.647						level5					914190	907166	777625	168177	221613	241868	218155	734908	680077
0.648_161.9226	[similar to: 3-hydroxy-3-methylglutaric acid; δmass: -0.1302 da]		161.923	0.648						level5					35071.3	26109.6	37365.5	2.65608e+06	1.0467e+06	299465	216411	50863.1	61325
0.648_182.9732	[similar to: taurine; δmass: 57.9585 da]		182.973	0.648						level5					5.96446e+06	5.54683e+06	8.05351e+06	1.69497e+07	2.14594e+07	1.25628e+07	8.28142e+06	8.59079e+06	5.57211e+06
0.649_163.001		C6 H N3 O3	163.001	0.649						level5					2.40462e+06	2.8933e+06	2.56764e+06	9.52017e+06	8.36362e+06	4.99038e+06	4.36151e+06	3.24103e+06	2.71744e+06
0.649_198.947	Bronopol	C3 H6 Br N O4	198.947	0.649	C13034	S2356				level4				NULL	5.84914e+06	5.79736e+06	6.445e+06	387622	3.03689e+06	4.65751e+06	3.23973e+06	6.00756e+06	4.65356e+06
0.65_217.0559		C6 H12 N5 P S	217.056	0.65						level5					4.08075e+06	5.96037e+06	3.52961e+06	4.78966e+06	6.53817e+06	5.19869e+06	6.27688e+06	5.16598e+06	6.72266e+06
0.651_119.938	[similar to: l-threo-3-phenylserine; δmass: -61.1359 da]		119.938	0.651						level5					9.13708e+06	8.81053e+06	8.82657e+06	2.63465e+06	5.51062e+06	6.83279e+06	7.1393e+06	7.7933e+06	8.64299e+06
0.651_287.8682			287.868	0.651						level5					24121.3	24719.6	24811.5	5.21126e+06	803816	31691.6	96866.9	24001.5	21043.8
0.652_103.9641	[similar to: docosahexaenoyl ethanolamide; δmass: -267.3183 da]		103.964	0.652						level5					1.11081e+07	8.76087e+06	1.397e+07	1.01587e+08	4.82933e+07	2.32772e+07	2.05809e+07	1.18303e+07	9.88453e+06
0.652_132.0534	3-ureidopropionic acid	C4 H8 N2 O3	132.053	0.652	C02642	MReference-221	HMDB0000026	31.6	85.5	level2	Organic acids and derivatives	Organic carbonic acids and derivatives	Ureas	map00240 Pyrimidine metabolism; map00410 beta-Alanine metabolism; map00770 Pantothenate and CoA biosynthesis; map01100 Metabolic pathways;	4.34624e+06	4.88324e+06	3.76592e+06	2.20587e+06	3.13915e+06	3.33812e+06	4.06221e+06	4.02544e+06	4.11585e+06
0.652_181.9381		C2 H5 N2 P3 S	181.938	0.652						level5					8.15815e+06	8.70069e+06	6.93324e+06	180742	1.0111e+06	2.63604e+06	2.79119e+06	5.61264e+06	6.21779e+06
0.652_221.8782		C5 H2 Cl P3 S	221.878	0.652						level5					40968.7	31111.5	30613.4	2.51436e+06	640985	160158	161331	29613.9	28774.3
0.652_229.9097	[similar to: d-ribose-1-phosphate; δmass: -0.1094 da]		229.91	0.652						level5					53094.4	39893.5	74867.5	1.10324e+07	2.83971e+06	532459	505713	71910.5	131150
0.652_245.8837			245.884	0.652						level5					289290	305458	527489	1.49052e+06	1.59865e+06	814325	685013	239263	304135
0.652_423.8432		C H3 N2 O16 P3 S	423.843	0.652						level5					25583.9	26744.1	26315.9	1.47282e+06	161655	24985.4	24089.1	25456.7	22319.8
0.654_105.0426	L-serine	C3 H7 N O3	105.043	0.654	C00065	BGI378	HMDB0000187	92.7	88.1	level1	Peptides	Amino acids	Common amino acids [Fig]	map00260 Glycine, serine and threonine metabolism; map00270 Cysteine and methionine metabolism; map00600 Sphingolipid metabolism; map00630 Glyoxylate and dicarboxylate metabolism; map00920 Sulfur metabolism; map00970 Aminoacyl-tRNA biosynthesis; map01100 Metabolic pathways; map01200 Carbon metabolism; map01230 Biosynthesis of amino acids; map02010 ABC transporters; map04071 Sphingolipid signaling…	2.05671e+07	1.56267e+07	1.66158e+07	1.69864e+07	1.71659e+07	1.1125e+07	1.88337e+07	1.38831e+07	1.59045e+07
0.654_171.0504			171.05	0.654						level5					5.95957e+06	7.33705e+06	6.57231e+06	6.07394e+06	7.88663e+06	7.1426e+06	7.30679e+06	7.09869e+06	8.06247e+06
0.654_204.0276	1-oxo-1,2,4-butanetricarboxylic acid	C7 H8 O7	204.028	0.654	C05533	S389591				level4				map01210 2-Oxocarboxylic acid metabolism;	4.81641e+06	4.70787e+06	5.55307e+06	8.05462e+06	1.05172e+07	5.98225e+06	9.50906e+06	6.26759e+06	5.32962e+06
0.654_237.0222		C7 H12 N O4 P S	237.022	0.654						level5					1.24547e+06	1.80893e+06	1.83633e+06	5.56175e+06	3.67657e+06	2.46225e+06	2.09478e+06	1.62583e+06	1.66566e+06
0.654_241.9788		C3 H8 N4 O3 P2 S	241.979	0.654						level5					1.79004e+06	1.89597e+06	1.44316e+06	81711.3	240180	906800	230546	2.15239e+06	1.22843e+06
0.654_245.9044		C7 H Cl O4 P2	245.904	0.654						level5					86949.1	129032	107272	2.096e+06	714935	419670	221852	130283	180750
0.654_297.8971		C5 H12 Cl P S5	297.897	0.654						level5					63007.5	34546.4	101540	1.46433e+07	2.4287e+06	318284	203261	36059.6	87972.5
0.654_309.1055	N-acetylneuraminic acid	C11 H19 N O9	309.106	0.654	C19910	S392810	HMDB0000230			level4	Organic oxygen compounds	Organooxygen compounds	Carbohydrates and carbohydrate conjugates	NULL	5.80676e+06	5.88438e+06	4.86277e+06	3.62323e+06	3.66594e+06	3.74281e+06	4.95495e+06	5.90529e+06	5.79368e+06
0.655_125.0147	Taurine	C2 H7 N O3 S	125.015	0.655	C00245	MReference-654	HMDB0000251		90.2	level1	Organic acids and derivatives	Organic sulfonic acids and derivatives	Organosulfonic acids and derivatives	map00120 Primary bile acid biosynthesis; map00430 Taurine and hypotaurine metabolism; map00920 Sulfur metabolism; map01100 Metabolic pathways; map02010 ABC transporters; map04080 Neuroactive ligand-receptor interaction;	1.56423e+08	2.41299e+08	1.62632e+08	9.52894e+07	1.93545e+08	1.97906e+08	1.32995e+08	1.80308e+08	1.3119e+08
0.655_220.0014		C3 H10 Cl N2 O5 P	220.001	0.655						level5					4.81106e+06	4.94246e+06	4.2823e+06	272255	1.80961e+06	2.4435e+06	4.47131e+06	4.62846e+06	4.24739e+06
0.655_226.0686	Glucoheptonic acid	C7 H14 O8	226.069	0.655		S55750	HMDB0240292		74.6	level4	Organic oxygen compounds	Organooxygen compounds	Carbohydrates and carbohydrate conjugates		7.06428e+07	6.80221e+07	6.82209e+07	3.94528e+07	5.44447e+07	7.05053e+07	5.78762e+07	9.85203e+07	6.39025e+07
0.655_254.9543		C4 H2 Cl N3 O8	254.954	0.655						level5					2.38095e+06	2.22998e+06	1.82272e+06	96879.2	102052	560836	525259	1.4299e+06	1.6662e+06
0.655_271.8862		C5 H Cl O7 S2	271.886	0.655						level5					2.04937e+06	1.80904e+06	2.30556e+06	187088	1.12243e+06	1.7622e+06	1.45361e+06	1.70437e+06	1.67203e+06
0.655_313.871		C6 H3 Cl N2 O3 S4	313.871	0.655						level5					49794.8	194344	369600	3.42253e+06	2.36634e+06	671911	368974	206916	237425
0.655_365.8846		C4 H8 Cl N6 P S5	365.885	0.655						level5					35409.5	37015.3	36422.6	5.42641e+06	466854	36647	35372	37821.4	51075.3
0.656_237.0278		C5 H12 N5 P S2	237.028	0.656						level5					5.57925e+06	6.82598e+06	7.87323e+06	4.70215e+06	1.39328e+07	9.40095e+06	6.31207e+06	8.98753e+06	6.19455e+06
0.657_147.9902		C H Cl N6 O	147.99	0.657						level5					8.43943e+06	9.22632e+06	1.22189e+07	4.08172e+07	3.67071e+07	2.17281e+07	2.28077e+07	1.31017e+07	1.03302e+07
0.657_163.9642			163.964	0.657						level5					6.02144e+06	5.93465e+06	7.98192e+06	727445	3.19562e+06	5.95644e+06	6.04207e+06	6.43333e+06	5.83233e+06
0.657_171.9514		C3 H6 Cl O2 P S	171.951	0.657						level5					482000	333844	687437	1.16761e+07	4.82519e+06	1.773e+06	1.56494e+06	497502	500355
0.657_215.0767		C13 H13 N S	215.077	0.657						level5					2.45218e+06	2.14015e+06	2.83418e+06	922870	1.41749e+06	2.16553e+06	2.04767e+06	2.05765e+06	2.0842e+06
0.657_255.9124		C2 H7 Cl O6 P2 S	255.912	0.657						level5					1.35955e+06	1.36549e+06	1.73968e+06	3.81273e+06	4.54386e+06	3.10964e+06	2.38033e+06	1.38626e+06	1.39342e+06
0.657_273.9358		C10 H7 Cl O S3	273.936	0.657						level5					68196.5	51788.3	72657.6	2.35918e+06	866593	165035	323399	196497	47897.7
0.657_313.9913		C23 H3 Cl	313.991	0.657						level5					2.18023e+06	1.70838e+06	1.99455e+06	4.40227e+06	6.51808e+06	4.29452e+06	2.07327e+06	2.79831e+06	1.35136e+06
0.657_339.8738		C4 H7 Cl N2 O4 P2 S3	339.874	0.657						level5					1.07569e+06	970027	1.3616e+06	578573	1.70049e+06	1.88075e+06	1.37761e+06	819902	897313
0.658_180.0632	D-allose	C6 H12 O6	180.063	0.658	C01487	BGI208		96.9	95.4	level1	Carbohydrates	Monosaccharides	Aldoses [Fig]	map00051 Fructose and mannose metabolism; map01100 Metabolic pathways; map02010 ABC transporters;	1.20432e+08	1.20318e+08	1.20237e+08	1.51895e+08	1.27755e+08	1.50241e+08	1.11251e+08	1.61517e+08	1.18907e+08
0.658_189.0037		C2 H8 N O7 P	189.004	0.658						level5					2.64273e+06	2.5474e+06	2.00711e+06	93436.2	439043	999617	1.35626e+06	1.77411e+06	2.36591e+06
0.658_238.9804		C9 H6 N O3 P S	238.98	0.658						level5					2.20396e+06	4.12222e+06	3.67497e+06	368897	1.2644e+06	2.87606e+06	2.7715e+06	1.67978e+06	1.54798e+06
0.658_259.0663	Azatepa	C8 H14 N5 O P S	259.066	0.658		S29057				level4					767353	960165	1.04919e+06	323758	935816	1.36349e+06	1.17905e+06	1.1205e+06	889329
0.658_282.0013	(1e)-4-{6-[(formyloxy)methyl]-1,2-dithiin-3-yl}-1-buten-3-yn-1-yl acetate	C12 H10 O4 S2	282.001	0.658		S113368949				level4					1.80381e+06	2.16426e+06	1.39315e+06	107346	113078	464864	775154	1.54886e+06	1.54705e+06
0.658_341.9235		C6 H12 Cl O6 P S3	341.923	0.658						level5					44078.4	46077.3	45339.5	2.27402e+06	680288	108907	44031.7	47080.8	42615.8
0.659_173.03			173.03	0.659						level5					4.52646e+06	4.32601e+06	3.95102e+06	9.19607e+06	5.91381e+06	4.55899e+06	5.14976e+06	4.38263e+06	5.5258e+06
0.659_193.0019	[similar to: taurine; δmass: 67.9873 da]		193.002	0.659						level5					1.20107e+07	8.82738e+06	1.37106e+07	1.28618e+07	1.93846e+07	1.74651e+07	1.00298e+07	1.36599e+07	1.05182e+07
0.659_208.9758		C3 H5 N3 O4 P2	208.976	0.659						level5					8.98187e+06	7.17897e+06	8.40139e+06	175161	1.77403e+06	4.12311e+06	2.6805e+06	7.18704e+06	6.19488e+06
0.659_239.9386		C2 H2 Cl N6 O2 P S	239.939	0.659						level5					257370	291137	644398	2.62559e+07	8.34255e+06	2.20595e+06	2.02177e+06	480685	463809
0.659_323.8999		C5 H5 Cl O10 S2	323.9	0.659						level5					294784	280028	655423	5.4683e+06	4.01929e+06	1.56413e+06	1.35446e+06	421720	506403
0.659_433.8718		C6 H12 Cl N2 O6 P S5	433.872	0.659						level5					40455.8	42290.5	41613.3	2.51453e+06	62697.9	41869.6	40413	43211.4	39113.4
0.66_190.9959		C7 H N3 O4	190.996	0.66						level5					1.2343e+07	1.33326e+07	1.51386e+07	1.83666e+07	2.26854e+07	1.61237e+07	1.18717e+07	1.48945e+07	1.18617e+07
0.66_253.0018		C5 H9 N3 O5 P2	253.002	0.66						level5					7.01119e+06	7.71147e+06	7.27617e+06	332463	1.42745e+06	4.56416e+06	3.3392e+06	8.83526e+06	6.49449e+06
0.66_258.0823		C5 H14 N4 O8	258.082	0.66						level5					1.06282e+07	1.16987e+07	1.17169e+07	3.86685e+06	9.17044e+06	8.94474e+06	1.68495e+07	1.37167e+07	1.08606e+07
0.66_275.0401	D-glucosaminic acid 6-phosphate	C6 H14 N O9 P	275.04	0.66	C20589	S30785717				level4				map00030 Pentose phosphate pathway;	2.05934e+06	2.51347e+06	2.15949e+06	277389	565472	1.28574e+06	1.07451e+06	2.14493e+06	1.96772e+06
0.66_293.0652		C4 H15 N5 O8 S	293.065	0.66						level5					1.4465e+06	1.79133e+06	1.62048e+06	331185	1.41821e+06	1.32468e+06	1.74609e+06	2.10677e+06	1.32884e+06
0.66_307.9259		C5 H7 Cl O9 P2	307.926	0.66						level5					78463.2	58430.6	167445	2.15307e+07	4.72227e+06	712742	406663	84268.3	54040.9
0.66_309.0391	Fluxofenim	C12 H11 Cl F3 N O3	309.039	0.66	C18735	S82845				level4				NULL	2.3962e+06	2.56897e+06	1.51105e+06	53720.2	217337	877319	818924	2.17651e+06	1.89033e+06
0.661_202.0451		C4 H6 N6 O4	202.045	0.661						level5					8.25596e+07	1.04245e+08	1.14514e+08	6.91686e+07	1.07417e+08	1.04294e+08	1.47576e+08	1.2874e+08	9.05038e+07
0.661_215.9776		C5 H10 Cl O3 P S	215.978	0.661						level5					120838	111704	269155	2.33579e+06	1.70814e+06	876105	662269	233315	192274
0.661_272.0152		C7 H16 Cl N2 O P3	272.015	0.661						level5					46104.1	48194.9	47423.2	1.47312e+06	667966	48482.4	481238	49244.4	44574.2
0.661_391.8873		C5 H4 Cl N4 O9 P3	391.887	0.661						level5					51278.8	47219.8	97371	3.10802e+06	1.62494e+06	430733	187126	139398	109743
0.662_283.9646		C3 H12 Cl N2 O5 P3	283.965	0.662						level5					68883.8	51731.2	275320	5.79181e+06	3.10395e+06	1.38492e+06	847612	231312	147255
0.662_375.9133		C4 H3 Cl N6 O9 P2	375.913	0.662						level5					258074	82859.4	171100	9.07397e+06	1.32072e+06	251368	321369	191453	106983
0.662_381.9787		C8 H11 Cl O15	381.979	0.662						level5					1.53166e+06	1.54576e+06	1.47937e+06	49384.8	205649	529999	1.04893e+06	1.4885e+06	1.45367e+06
0.662_459.8743		C7 H8 Cl O15 P3	459.874	0.662						level5					71278.1	75655.8	106127	2.40698e+06	879665	197672	101036	135248	52749.2
0.662_90.0317	Dl-lactic acid	C3 H6 O3	90.0317	0.662	C01432	MReference-2603	HMDB0144295		89.4	level2	Organic acids and derivatives	Hydroxy acids and derivatives	Alpha hydroxy acids and derivatives	NULL	3.50689e+08	3.65427e+08	3.82964e+08	2.84469e+08	3.52153e+08	4.17077e+08	4.40465e+08	4.55229e+08	3.52503e+08
0.663_146.069	L-glutamine	C5 H10 N2 O3	146.069	0.663	C00064	BGI357	HMDB0000641	89.6	86.4	level1	Peptides	Amino acids	Common amino acids [Fig]	map00220 Arginine biosynthesis; map00230 Purine metabolism; map00240 Pyrimidine metabolism; map00250 Alanine, aspartate and glutamate metabolism; map00471 D-Glutamine and D-glutamate metabolism; map00630 Glyoxylate and dicarboxylate metabolism; map00910 Nitrogen metabolism; map00970 Aminoacyl-tRNA biosynthesis; map01100 Metabolic pathways; map01230 Biosynthesis of amino acids; map02010 ABC transp…	2.07457e+08	1.5277e+08	1.72924e+08	6.13241e+07	8.39839e+07	8.20942e+07	1.98851e+08	2.08537e+08	1.39746e+08
0.663_158.0189			158.019	0.663						level5					5.11851e+07	5.58492e+07	6.79444e+07	8.14233e+07	9.18274e+07	7.4795e+07	9.83432e+07	6.41224e+07	5.50867e+07
0.663_173.9929		C2 H7 O7 P	173.993	0.663						level5					2.63844e+07	2.72291e+07	2.79109e+07	1.70029e+06	7.05954e+06	1.80086e+07	1.97241e+07	2.7897e+07	2.46386e+07
0.663_214.0563	1-methyl-3-(2-thiazolyl)-1h-indole	C12 H10 N2 S	214.056	0.663		S9450932	HMDB0034965			level4	Organoheterocyclic compounds	Indoles and derivatives	N-alkylindoles		2.65889e+07	2.19742e+07	2.74911e+07	1.51707e+07	3.146e+07	2.10301e+07	3.78712e+07	2.91031e+07	2.20537e+07
0.663_218.0189		C4 H11 O8 P	218.019	0.663						level5					3.89833e+07	4.60977e+07	4.01272e+07	793413	4.73763e+06	1.84797e+07	2.33788e+07	4.30426e+07	3.45497e+07
0.663_260.9889		C7 H9 N3 O2 P2 S	260.989	0.663						level5					498788	427040	756101	2.80994e+06	3.40117e+06	1.46595e+06	1.02662e+06	844121	498030
0.663_274.0561		C8 H10 N4 O7	274.056	0.663						level5					8.22176e+06	1.0093e+07	6.0506e+06	353882	959965	3.18257e+06	6.08118e+06	9.43278e+06	8.46314e+06
0.663_276.9629		C6 H3 N3 O8 S	276.963	0.663						level5					1.0208e+06	1.11021e+06	1.20499e+06	143783	766385	1.07746e+06	571666	1.07111e+06	932524
0.663_351.9522		C7 H11 Cl O10 P2	351.952	0.663						level5					41500	43382	51000.3	3.85638e+06	1.35543e+06	311272	290161	44326.8	40122.9
0.663_367.926		C7 H9 Cl O11 S2	367.926	0.663						level5					104414	114986	330122	1.18614e+06	1.56476e+06	858232	801864	209966	264777
0.663_443.9006		C4 H12 Cl O16 P3	443.901	0.663						level5					68886.5	58256.5	180873	4.09487e+06	385467	250407	277023	219389	98542.3
0.664_146.1054	Dl-lysine	C6 H14 N2 O2	146.105	0.664	C16440	S843	HMDB0142894			level4	Organic acids and derivatives	Carboxylic acids and derivatives	Amino acids, peptides, and analogues	NULL	3.25973e+06	4.74207e+06	2.95438e+06	6.91437e+06	4.29499e+06	3.13018e+06	8.16144e+06	3.66396e+06	4.02257e+06
0.664_177.0168		C7 H3 N3 O3	177.017	0.664						level5					825886	1.00048e+06	924475	5.03949e+06	3.65092e+06	1.56955e+06	2.08852e+06	914440	1.13083e+06
0.664_213.928		C2 H5 N2 O2 P3 S	213.928	0.664						level5					2.63066e+06	2.31233e+06	2.24284e+06	71484.2	282106	989287	905150	1.99326e+06	2.26266e+06
0.664_230.0301		C4 H11 N2 O7 P	230.03	0.664						level5					1.89658e+07	2.00596e+07	1.51487e+07	457257	3.07512e+06	6.04857e+06	1.1933e+07	1.53249e+07	1.65496e+07
0.664_265.9411		C5 H5 N2 O5 P3	265.941	0.664						level5					4.26832e+06	4.02604e+06	6.16525e+06	7.52512e+06	1.07157e+07	9.57675e+06	8.83379e+06	4.74602e+06	4.51692e+06
0.664_281.9151		C8 H N2 O4 P3	281.915	0.664						level5					6.65853e+06	6.59285e+06	7.61217e+06	377755	2.18532e+06	4.12111e+06	4.32039e+06	5.31609e+06	6.10574e+06
0.664_297.8891		C4 H Cl N4 O4 P2 S	297.889	0.664						level5					4.00257e+06	4.33423e+06	3.41542e+06	64115.7	162889	1.20496e+06	1.17608e+06	2.69661e+06	3.18243e+06
0.664_298.0175		C5 H12 N6 O3 P2 S	298.017	0.664						level5					2.02678e+06	1.93423e+06	1.97358e+06	271514	825635	1.11414e+06	2.30955e+06	2.10988e+06	2.14184e+06
0.664_326.132	3-(4-fluorophenyl)-2,2,4-trimethyl-2h-chromen-7-yl acetate	C20 H19 F O3	326.132	0.664	C15056	S223802				level4				NULL	1.14334e+06	1.94137e+06	1.3922e+06	886874	1.26092e+06	1.48221e+06	2.14048e+06	2.97456e+06	1.7098e+06
0.664_419.9396		C10 H11 Cl O12 P2	419.94	0.664						level5					40139.6	41959.9	41288	2.12547e+06	553030	50856.4	65766.2	42873.7	44904
0.664_527.8613		C6 H4 Cl N6 O15 P3	527.861	0.664						level5					42636	44569.5	44018.8	1.50829e+06	328877	50504.5	42590.9	48551.2	41221.2
0.665_197.9541		C7 H3 O3 P S	197.954	0.665						level5					5.23657e+06	3.87261e+06	5.77251e+06	1.59706e+06	3.16967e+06	4.45743e+06	4.76722e+06	4.68841e+06	4.29611e+06
0.665_241.9801		C H3 N6 O7 P	241.98	0.665						level5					1.80387e+06	1.86705e+06	2.05366e+06	259608	970925	1.93418e+06	2.18991e+06	1.93418e+06	2.07817e+06
0.665_293.9934		C4 H13 N2 O7 P3	293.993	0.665						level5					587680	509235	1.00212e+06	1.06323e+07	7.11984e+06	3.04364e+06	2.8189e+06	1.08239e+06	875704
0.665_299.9387		C6 H8 Cl N2 O4 P3	299.939	0.665						level5					488215	418193	965353	913323	1.9559e+06	1.53134e+06	1.2551e+06	797907	576632
0.665_349.9026		C9 H2 O11 S2	349.903	0.665						level5					2.67864e+06	2.42354e+06	3.18264e+06	648918	2.37024e+06	2.94493e+06	2.74461e+06	2.55536e+06	2.69163e+06
0.665_365.8766		C8 H2 Cl N2 O7 P3	365.877	0.665						level5					3.18731e+06	3.11351e+06	3.50344e+06	62583.1	336842	1.39956e+06	1.40409e+06	2.26727e+06	2.63185e+06
0.665_511.8875		C11 H12 Cl O13 P3 S	511.887	0.665						level5					44911.2	46947.9	65334.6	2.09675e+06	124080	87446.2	62344.2	103147	43420.9
0.666_129.9668			129.967	0.666						level5					8.72922e+07	8.06696e+07	6.40372e+07	1.3924e+07	3.11587e+07	3.77837e+07	5.35318e+07	7.12163e+07	7.06392e+07
0.666_181.9802		C2 H2 N2 O8	181.98	0.666						level5					3.24248e+06	3.04683e+06	5.54734e+06	3.8827e+07	1.89191e+07	9.45578e+06	8.89017e+06	3.52489e+06	3.58584e+06
0.666_214.0927	[similar to: n-acetyl-l-glutamine; δmass: 26.0130 da]		214.093	0.666						level5					735948	773635	757880	3.86485e+06	1.32249e+06	810417	1.31158e+06	712931	740175
0.666_287.0671		C8 H17 N O8 S	287.067	0.666						level5					522051	405642	495481	7.24535e+06	3.46121e+06	2.26308e+06	4.06741e+06	4.05179e+06	2.3514e+06
0.666_309.9674		C7 H9 N2 O6 P3	309.967	0.666						level5					2.33433e+06	2.13016e+06	3.13901e+06	1.51922e+06	3.54983e+06	3.90647e+06	3.75561e+06	2.98677e+06	2.62396e+06
0.666_325.9414		C6 H3 N2 O12 P	325.941	0.666						level5					3.22608e+06	2.76494e+06	3.09884e+06	131203	745080	2.35626e+06	2.32044e+06	3.05437e+06	2.54731e+06
0.666_333.9287	Costatol	C10 H14 Br Cl3 O	333.929	0.666	C17103	S10260525				level4				NULL	1.21026e+06	947456	1.39778e+06	6.61302e+06	6.06682e+06	2.78347e+06	2.91307e+06	1.3104e+06	1.23811e+06
0.666_361.981		C7 H11 N2 O11 P S	361.981	0.666						level5					133551	57081.7	147140	5.66578e+06	2.28347e+06	802399	608587	149760	109762
0.667_226.0063		C4 H6 N2 O9	226.006	0.667						level5					1.48621e+06	1.49585e+06	2.22855e+06	8.74743e+06	6.16625e+06	4.54611e+06	4.93721e+06	2.10181e+06	1.88792e+06
0.667_231.0715		C7 H14 N5 P S	231.071	0.667						level5					6.68168e+06	9.34253e+06	6.77143e+06	5.69597e+06	8.29813e+06	8.33695e+06	9.70418e+06	6.64398e+06	8.33158e+06
0.667_247.0453		C8 H15 N3 P2 S	247.045	0.667						level5					4.70841e+06	5.2948e+06	3.4635e+06	89522.2	584890	1.37759e+06	2.80676e+06	4.03334e+06	3.94364e+06
0.667_249.9673		C10 H3 O6 P	249.967	0.667						level5					1.43935e+06	1.24978e+06	2.725e+06	5.07113e+07	1.59977e+07	5.83691e+06	6.33975e+06	2.25539e+06	1.87635e+06
0.667_272.1099		C12 H21 N2 O P S	272.11	0.667						level5					3.15309e+06	3.26676e+06	6.2577e+06	1.39929e+06	5.27395e+06	4.02808e+06	4.15411e+06	3.80469e+06	3.25885e+06
0.667_282.0434	Etoprine	C12 H12 Cl2 N4	282.043	0.667		S27110				level4					1.2741e+06	1.1806e+06	1.35742e+06	3.83409e+06	3.21367e+06	1.94886e+06	3.1708e+06	1.72529e+06	1.28721e+06
0.667_317.9547	Mitotane	C14 H10 Cl4	317.955	0.667		S4066	HMDB0014786			level4	Benzenoids	Benzene and substituted derivatives	Diphenylmethanes		207502	213409	379341	2.89649e+07	6.95803e+06	1.42115e+06	1.25357e+06	293998	323027
0.667_385.942		C5 H4 N6 O11 P2	385.942	0.667						level5					317897	379277	379348	1.00232e+07	1.7799e+06	369288	307914	383293	277742
0.668_187.0455		C11 H9 N S	187.046	0.668						level5					7.99242e+06	8.50863e+06	9.26599e+06	1.51803e+07	1.63695e+07	7.46713e+06	1.55597e+07	6.28269e+06	1.24975e+07
0.668_203.0194		C3 H10 N O7 P	203.019	0.668						level5					3.3471e+06	4.13529e+06	2.48626e+06	240838	936944	1.54749e+06	2.3533e+06	3.33049e+06	3.38569e+06
0.668_401.916		C4 H8 N2 O14 P2 S	401.916	0.668						level5					149628	89329.4	214570	3.59578e+06	2.29334e+06	630688	635440	150538	146941
0.668_453.9292		C15 H2 O17	453.929	0.668						level5					390556	342942	364232	4.52074e+06	562220	213991	295863	340265	314055
0.67_201.0248			201.025	0.67						level5					5.14943e+06	6.08391e+06	4.22724e+06	1.78326e+06	2.17906e+06	2.65169e+06	3.32002e+06	4.6914e+06	4.86162e+06
0.672_119.0583	L-threonine	C4 H9 N O3	119.058	0.672	C00188	BGI380	HMDB0000167	99.3	86.1	level1	Peptides	Amino acids	Common amino acids [Fig]	map00260 Glycine, serine and threonine metabolism; map00290 Valine, leucine and isoleucine biosynthesis; map00860 Porphyrin and chlorophyll metabolism; map00970 Aminoacyl-tRNA biosynthesis; map01100 Metabolic pathways; map01230 Biosynthesis of amino acids; map02010 ABC transporters; map04974 Protein digestion and absorption; map04978 Mineral absorption;	2.59131e+07	3.16864e+07	2.16382e+07	2.0392e+07	2.32195e+07	2.04825e+07	2.85013e+07	2.54319e+07	2.97379e+07
0.672_270.0945		C9 H18 O9	270.094	0.672						level5					2.58727e+07	2.8819e+07	2.96467e+07	6.84425e+07	7.82439e+07	6.85197e+07	6.13652e+07	6.8379e+07	4.19981e+07
0.673_157.0351	[similar to: d-glucose 6-phosphate; δmass: -102.9947 da]		157.035	0.673						level5					2.67189e+06	2.79995e+06	3.3156e+06	7.53313e+06	5.53452e+06	4.43715e+06	3.83082e+06	3.16645e+06	2.83776e+06
0.674_174.1115	Dl-arginine	C6 H14 N4 O2	174.112	0.674	C02385	MReference-408			48	level3				NULL	1.5551e+07	1.95497e+07	1.1709e+07	1.59546e+07	1.04049e+07	1.16904e+07	1.55867e+07	1.97467e+07	1.91163e+07
0.676_132.0898	Ornithine	C5 H12 N2 O2	132.09	0.676	C01602	MReference-531			30.8	level3				NULL	2.36419e+06	2.7679e+06	2.12431e+06	4.55483e+06	2.34846e+06	1.64021e+06	5.88387e+06	3.44793e+06	3.5372e+06
0.676_175.0955	L-citrulline	C6 H13 N3 O3	175.095	0.676	C00327	BGI349	HMDB0000904	20		level3	Peptides	Amino acids	Other amino acids [Fig]	map00220 Arginine biosynthesis; map01100 Metabolic pathways; map01230 Biosynthesis of amino acids;	1.35199e+06	1.06684e+06	1.12991e+06	3.75271e+06	1.41995e+06	876289	5.6111e+06	1.97261e+06	2.13135e+06
0.677_283.1625		C11 H25 N O7	283.163	0.677						level5					3.07162e+06	5.20384e+06	3.0831e+06	72288.3	285138	1.17157e+06	928938	2.76045e+06	2.75115e+06
0.678_207.1104	Miglitol	C8 H17 N O5	207.11	0.678	C07708	S390074	HMDB0014634			level4	Organoheterocyclic compounds	Piperidines	null	NULL	564425	845826	692111	1.03627e+06	1.06001e+06	969185	5.11475e+06	2.52364e+06	2.48128e+06
0.679_242.0993		C8 H18 O8	242.099	0.679						level5					1.78218e+06	2.52972e+06	2.37865e+06	3.90623e+06	2.79001e+06	3.10257e+06	2.05424e+06	2.74208e+06	2.17089e+06
0.68_182.0789	Hexitol	C6 H14 O6	182.079	0.68		S440				level4					2.30533e+06	2.1073e+06	3.38662e+06	6.43639e+06	6.27245e+06	4.67278e+06	2.68457e+06	3.29057e+06	2.46076e+06
0.68_295.0357		C9 H13 N O8 S	295.036	0.68						level5					2.35008e+06	2.51585e+06	1.9701e+06	244910	824145	1.23872e+06	1.04829e+06	1.82165e+06	1.64208e+06
0.682_140.9918		C2 H7 N O2 S2	140.992	0.682						level5					2.19319e+06	1.43005e+06	1.88203e+06	3.35786e+06	997025	903385	2.31988e+06	1.60542e+06	3.98056e+06
0.686_152.0684	L-arabitol	C5 H12 O5	152.068	0.686	C00532	BGI342	HMDB0001851	12.1		level3	Organic oxygen compounds	Organooxygen compounds	Carbohydrates and carbohydrate conjugates	map00040 Pentose and glucuronate interconversions; map01100 Metabolic pathways;	1.33244e+06	1.06722e+06	1.45114e+06	2.30886e+06	2.03649e+06	2.1562e+06	471207	1.05706e+06	867326
0.687_195.1105	Meglumine	C7 H17 N O5	195.111	0.687		S8249	HMDB0240291			level4	Organic oxygen compounds	Organooxygen compounds	Carbohydrates and carbohydrate conjugates		5.74702e+06	6.72172e+06	5.29498e+06	2.97206e+06	2.64381e+06	4.20333e+06	2.80457e+06	5.10308e+06	5.28371e+06
0.687_278.0804	2-(1,2-dihydroxy-2-propanyl)-9-hydroxy-2,3-dihydro-7h-furo[3,2-g]chromen-7-one	C14 H14 O6	278.08	0.687		S74853048	HMDB0132919			level4	Phenylpropanoids and polyketides	Coumarins and derivatives	Furanocoumarins		103672	179009	315476	2.19594e+06	3.38218e+06	377416	2.12953e+06	2.52148e+06	1.26104e+06
0.688_120.0422	D-(−)-threose	C4 H8 O4	120.042	0.688		S388736				level4					5.35864e+06	5.00715e+06	5.32081e+06	1.42558e+07	1.10994e+07	9.32525e+06	9.69314e+06	8.59186e+06	6.51584e+06
0.69_223.0566		C6 H16 N3 P3	223.057	0.69						level5					1.11057e+06	1.17771e+06	1.01496e+06	2.56471e+06	1.40883e+06	847603	1.74898e+06	1.04909e+06	1.2315e+06
0.691_299.1206	Pentiapine	C15 H17 N5 S	299.121	0.691		S49448				level4					3.00666e+06	3.2657e+06	2.72469e+06	2.96136e+06	3.99428e+06	3.39436e+06	3.94539e+06	3.95991e+06	4.61003e+06
0.692_155.0694	L-histidine	C6 H9 N3 O2	155.069	0.692	C00135	MReference-473	HMDB0000177		93.1	level2	Organic acids and derivatives	Carboxylic acids and derivatives	Amino acids, peptides, and analogues	map00340 Histidine metabolism; map00410 beta-Alanine metabolism; map00970 Aminoacyl-tRNA biosynthesis; map01100 Metabolic pathways; map01230 Biosynthesis of amino acids; map02010 ABC transporters; map04974 Protein digestion and absorption; map05230 Central carbon metabolism in cancer;	1.94029e+07	2.48356e+07	1.52162e+07	1.50203e+07	1.06732e+07	1.10297e+07	2.11552e+07	2.02961e+07	2.28483e+07
0.692_197.0298		C4 H13 N3 P2 S	197.03	0.692						level5					2.24106e+06	2.94967e+06	1.88675e+06	2.97555e+06	1.90823e+06	1.4771e+06	2.91185e+06	2.28663e+06	2.34022e+06
0.692_226.1062	Carnosine	C9 H14 N4 O3	226.106	0.692	C00386	BGI177	HMDB0000033	41.3		level3	Peptides	Peptides	Dipeptides [Fig]	map00340 Histidine metabolism; map00410 beta-Alanine metabolism; map01100 Metabolic pathways;	4.14086e+06	956972	552167	371190	995412	132443	450398	666822	538864
0.692_241.0559		C8 H12 N5 P S	241.056	0.692						level5					1.36964e+06	1.59721e+06	1.10901e+06	439151	498406	584146	1.40221e+06	1.21759e+06	1.23345e+06
0.692_259.0564		C7 H9 N5 O6	259.056	0.692						level5					6.35132e+06	7.74504e+06	6.53567e+06	127816	1.13364e+06	4.10175e+06	3.47519e+06	6.23991e+06	6.05477e+06
0.693_298.9918		C5 H10 N5 O4 P S2	298.992	0.693						level5					1.94217e+06	2.31157e+06	1.72487e+06	32863.9	201838	873227	570426	1.44924e+06	1.42431e+06
0.693_382.9531		C10 H6 Cl N O13	382.953	0.693						level5					1.21859e+06	1.12058e+06	918690	27626.2	24666.6	293452	210029	651643	812796
0.693_388.1212		C13 H24 O13	388.121	0.693						level5					474662	109755	171916	4.0284e+06	5.39933e+06	3.04104e+06	5.05973e+06	3.52706e+06	1.81007e+06
0.694_243.0827		C5 H17 N5 O2 S2	243.083	0.694					45.7	level5					7.43982e+06	9.24099e+06	9.86878e+06	3.48729e+06	6.8332e+06	8.23997e+06	8.58026e+06	8.05992e+06	4.86319e+06
0.694_300.1044	2846	C17 H17 Cl N2 O	300.104	0.694		S28547				level4					2.66434e+06	2.7145e+06	2.61405e+06	2.34848e+06	3.49015e+06	5.08277e+06	3.37066e+06	3.63422e+06	2.95059e+06
0.694_342.1158	Sucrose	C12 H22 O11	342.116	0.694	C00089	S5768	HMDB0000258			level4	Organic oxygen compounds	Organooxygen compounds	Carbohydrates and carbohydrate conjugates	map00052 Galactose metabolism; map00500 Starch and sucrose metabolism; map01100 Metabolic pathways; map02010 ABC transporters; map04742 Taste transduction; map04973 Carbohydrate digestion and absorption;	545389	146910	253838	6.18396e+06	8.34317e+06	4.7118e+06	7.4113e+06	5.09544e+06	2.70892e+06
0.694_351.0052		C6 H15 N3 O8 P2 S	351.005	0.694						level5					1.1849e+06	1.30743e+06	1.50274e+06	842215	2.18689e+06	2.01792e+06	1.48524e+06	1.45097e+06	1.3534e+06
0.694_366.9792		C7 H14 N O10 P S2	366.979	0.694						level5					1.93051e+06	1.9895e+06	2.04734e+06	82257.4	520408	1.51199e+06	1.07793e+06	1.46391e+06	1.65659e+06
0.695_174.0163	Dehydroascorbic acid	C6 H6 O6	174.016	0.695	C05422	S812	HMDB0001264	2		level4	Organoheterocyclic compounds	Lactones	Gamma butyrolactones	map00053 Ascorbate and aldarate metabolism; map00480 Glutathione metabolism; map01100 Metabolic pathways;	2.27419e+07	2.33153e+07	2.60326e+07	8.32747e+06	1.69529e+07	2.23284e+07	9.88161e+06	1.84575e+07	2.10067e+07
0.695_283.0177	Procymidone	C13 H11 Cl2 N O2	283.018	0.695	C10986	S33326				level4				NULL	2.57755e+06	3.06588e+06	2.96546e+06	485310	1.71639e+06	2.59471e+06	2.0554e+06	2.57281e+06	2.39487e+06
0.695_294.0395		C4 H15 N4 O7 P S	294.039	0.695						level5					2.01602e+06	2.60146e+06	2.04233e+06	32837.1	305223	2.07359e+06	554513	1.82911e+06	1.66818e+06
0.695_311.1322	Citalopram alcohol	C19 H18 F N O2	311.132	0.695	C16611	S30791780				level4				NULL	2.45661e+06	3.69298e+06	2.24733e+06	2.29561e+06	3.89523e+06	5.09678e+06	3.58178e+06	4.64204e+06	3.60751e+06
0.695_315.094	Protizinic acid	C17 H17 N O3 S	315.094	0.695		S64879				level4					2.3411e+06	2.74592e+06	1.77102e+06	29980	258658	771636	1.08921e+06	1.98198e+06	2.06959e+06
0.695_325.0025		C10 H14 Cl N O5 P2	325.002	0.695						level5					21021.8	23728.9	29216	1.7615e+06	827301	218088	115210	22930.6	20662.9
0.695_335.0313		C11 H15 N O7 P2	335.031	0.695						level5					242616	262538	489022	4.34333e+06	3.20956e+06	1.26313e+06	841743	314607	261829
0.695_403.0187	Cytidine diphosphate	C9 H15 N3 O11 P2	403.019	0.695	C00112	S5902	HMDB0001546			level4	Nucleosides, nucleotides, and analogues	Pyrimidine nucleotides	Pyrimidine ribonucleotides	map00240 Pyrimidine metabolism; map01100 Metabolic pathways;	21021.9	23729	28637.9	1.88225e+06	735336	191423	110840	28061.5	25701.1
0.696_189.028		C6 H7 N O6	189.028	0.696						level5					4.20855e+06	6.45663e+06	7.36185e+06	1.19198e+07	1.35892e+07	9.54535e+06	6.30285e+06	4.29857e+06	4.14982e+06
0.696_205.0017	[similar to: s-lactoylglutathione; δmass: -174.1032 da]		205.002	0.696						level5					4.28928e+06	4.65094e+06	4.57963e+06	561307	2.25294e+06	4.11911e+06	2.81755e+06	3.3127e+06	3.80071e+06
0.696_215.0306		C3 H10 N3 O6 P	215.031	0.696						level5					3.28595e+07	3.73893e+07	3.13879e+07	1.65622e+06	8.18312e+06	2.0887e+07	1.70532e+07	2.8239e+07	2.95416e+07
0.696_251.0278		C7 H9 N O9	251.028	0.696						level5					1.49785e+06	1.72722e+06	1.89433e+06	435938	979040	1.86842e+06	990349	1.72157e+06	1.72322e+06
0.696_257.0151		C8 H8 Cl N5 O S	257.015	0.696						level5					106195	119554	212353	2.0118e+06	1.5494e+06	564684	371791	110227	123793
0.696_267.0017		C4 H6 N5 O7 P	267.002	0.696						level5					2.24687e+06	3.0945e+06	2.12771e+06	30602	260501	1.14563e+06	682856	1.8357e+06	1.99819e+06
0.696_267.0437		C9 H9 N5 O3 S	267.044	0.696						level5					1.98311e+06	1.96374e+06	2.44188e+06	7.81405e+06	6.97305e+06	4.77716e+06	2.66376e+06	2.35981e+06	1.99718e+06
0.697_199.0567		C4 H16 N3 P3	199.057	0.697						level5					4.70926e+07	4.55969e+07	5.39987e+07	4.92844e+07	6.34939e+07	6.51845e+07	4.72437e+07	4.51887e+07	4.17712e+07
0.697_240.0842		C11 H17 N2 P S	240.084	0.697						level5					1.99489e+06	2.09617e+06	2.01906e+06	1.17438e+06	1.82465e+06	3.04395e+06	1.96822e+06	2.9009e+06	1.80538e+06
0.697_278.0655	1-(2-deoxy-5-o-phosphono-beta-d-erythro-pentofuranosyl)-1,2-dihydropyrimidine	C9 H15 N2 O6 P	278.065	0.697		S390164				level4					1.96864e+06	2.35254e+06	2.35655e+06	504376	2.06225e+06	2.82833e+06	1.55153e+06	2.47934e+06	1.69395e+06
0.697_300.0944	Coronene	C24 H12	300.094	0.697	C19375	S8761				level4				NULL	1.27561e+07	1.53125e+07	1.04899e+07	201737	2.02979e+06	7.55493e+06	4.27674e+06	9.28567e+06	1.0933e+07
0.698_131.0694	Creatine	C4 H9 N3 O2	131.069	0.698	C00300	BGI195	HMDB0000064	96.8	91.8	level1	Organic acids and derivatives	Carboxylic acids and derivatives	Amino acids, peptides, and analogues	map00260 Glycine, serine and threonine metabolism; map00330 Arginine and proline metabolism; map01100 Metabolic pathways;	9.55753e+07	1.05108e+08	9.57603e+07	3.12725e+07	5.98023e+07	8.39928e+07	6.55529e+07	9.21126e+07	8.5072e+07
0.698_240.1219	L-anserine	C10 H16 N4 O3	240.122	0.698	C01262	MReference-1308	HMDB0000194		36.4	level3	Organic acids and derivatives	Peptidomimetics	Hybrid peptides	map00340 Histidine metabolism; map00410 beta-Alanine metabolism; map01100 Metabolic pathways;	7.73024e+06	9.63074e+06	6.29175e+06	2.46032e+06	2.35169e+06	3.40804e+06	3.66105e+06	7.55171e+06	6.25842e+06
0.698_284.1203	Articaine	C13 H20 N2 O3 S	284.12	0.698		S29837				level4					8.35165e+06	1.07395e+07	9.19146e+06	3.19136e+06	7.59945e+06	1.25066e+07	7.3048e+06	8.37699e+06	8.76041e+06
0.698_298.0675	Zaltoprofen	C17 H14 O3 S	298.067	0.698		S5518				level4					1.64223e+06	2.13582e+06	1.09529e+06	24896.2	106843	446185	637635	1.173e+06	1.48076e+06
0.698_368.0818		C11 H20 N4 O6 S2	368.082	0.698						level5					1.83549e+06	1.78669e+06	1.94142e+06	126895	724853	1.7659e+06	1.16388e+06	1.45038e+06	1.4014e+06
0.698_89.0477	Β-alanine	C3 H7 N O2	89.0477	0.698	C00099	MReference-599	HMDB0000056		80.1	level2	Organic acids and derivatives	Carboxylic acids and derivatives	Amino acids, peptides, and analogues	map00240 Pyrimidine metabolism; map00410 beta-Alanine metabolism; map00640 Propanoate metabolism; map00770 Pantothenate and CoA biosynthesis; map01100 Metabolic pathways; map04080 Neuroactive ligand-receptor interaction; map04974 Protein digestion and absorption;	6.92951e+07	7.19636e+07	6.49126e+07	2.28583e+07	4.67355e+07	5.76258e+07	4.96983e+07	6.27613e+07	6.34493e+07
0.703_190.0952	Meso-2,6-diaminopimelic acid	C7 H14 N2 O4	190.095	0.703	C00680	S89700				level4				map01100 Metabolic pathways; map01230 Biosynthesis of amino acids;	550517	543688	443941	1.69868e+06	2.45265e+06	1.42802e+06	653252	513683	769125
0.704_190.0647			190.065	0.704						level5					697128	1.34006e+06	1.26776e+06	2.30836e+06	3.27331e+06	543256	2.61238e+06	4.36311e+06	2.95813e+06
0.706_168.0282	Uric acid	C5 H4 N4 O3	168.028	0.706	C00366	MReference-753	HMDB0000289		88.4	level2	Organoheterocyclic compounds	Imidazopyrimidines	Purines and purine derivatives	map00230 Purine metabolism; map01100 Metabolic pathways; map04976 Bile secretion;	842925	762356	1.08068e+06	9.70008e+06	5.70635e+06	2.43789e+06	1.13647e+07	4.12861e+06	2.59705e+06
0.706_427.0287	Adenosine diphosphate (adp)	C10 H15 N5 O10 P2	427.029	0.706	C00008	MReference-298	HMDB0001341		83.6	level2	Nucleosides, nucleotides, and analogues	Purine nucleotides	Purine ribonucleotides	map00190 Oxidative phosphorylation; map00230 Purine metabolism; map01100 Metabolic pathways; map04068 FoxO signaling pathway; map04080 Neuroactive ligand-receptor interaction; map04142 Lysosome; map04152 AMPK signaling pathway; map04611 Platelet activation; map04714 Thermogenesis; map04742 Taste transduction; map04924 Renin secretion; map05012 Parkinson disease;	1.87523e+06	1.54048e+06	2.02725e+06	325707	521221	1.18201e+06	1.10696e+06	1.37115e+06	1.21365e+06
0.707_311.1211		C11 H21 N O9	311.121	0.707						level5					1.03102e+07	1.08343e+07	1.13321e+07	5.80393e+06	8.91906e+06	9.40089e+06	1.01949e+07	8.93714e+06	7.65649e+06
0.707_363.0575	Guanosine monophosphate	C10 H14 N5 O8 P	363.058	0.707	C00144	S6545	HMDB0001397			level4	Nucleosides, nucleotides, and analogues	Purine nucleotides	Purine ribonucleotides	map00230 Purine metabolism; map01100 Metabolic pathways; map01523 Antifolate resistance; map04022 cGMP-PKG signaling pathway; map04740 Olfactory transduction; map04742 Taste transduction; map04744 Phototransduction;	2.24976e+06	1.68655e+06	4.7656e+06	221739	276132	622013	1.43916e+06	719910	586026
0.707_550.173		C19 H34 O18	550.173	0.707						level5					28821.6	32540.6	28029.5	3.82626e+06	6.90171e+06	3.64544e+06	906034	914397	241619
0.708_115.0633	L-proline	C5 H9 N O2	115.063	0.708	C00148	S128566	HMDB0000162			level4	Organic acids and derivatives	Carboxylic acids and derivatives	Amino acids, peptides, and analogues	map00330 Arginine and proline metabolism; map00970 Aminoacyl-tRNA biosynthesis; map01100 Metabolic pathways; map01230 Biosynthesis of amino acids; map02010 ABC transporters; map04974 Protein digestion and absorption; map04978 Mineral absorption; map05230 Central carbon metabolism in cancer;	6.35518e+06	7.67668e+06	4.72331e+06	4.56279e+06	4.38622e+06	4.54493e+06	7.37472e+06	5.82121e+06	7.06491e+06
0.708_188.0795	Aceglutamide	C7 H12 N2 O4	188.079	0.708		S158492	HMDB0006029			level4	Organic acids and derivatives	Carboxylic acids and derivatives	Amino acids, peptides, and analogues		767995	464006	639163	734345	737725	581767	1.66396e+06	791052	1.31675e+06
0.709_307.0833	Reduced glutathione	C10 H17 N3 O6 S	307.083	0.709		S725	HMDB0062697			level4	Organic acids and derivatives	Carboxylic acids and derivatives	Amino acids, peptides, and analogues		1.92904e+06	1.99136e+06	2.43484e+06	42994.6	1.98311e+06	4.89615e+06	852225	2.28017e+06	2.14047e+06
0.71_172.0347		C3 H4 N6 O3	172.035	0.71						level5					214319	151297	178724	5.00411e+06	2.00154e+06	838003	1.4628e+06	467970	243484
0.71_254.0996	3-o-beta-d-galactosyl-sn-glycerol	C9 H18 O8	254.1	0.71	C05401	S10263569				level4				map00052 Galactose metabolism; map00561 Glycerolipid metabolism;	3.70526e+06	3.93869e+06	4.74035e+06	3.1711e+06	4.04562e+06	6.43403e+06	4.95601e+06	5.71222e+06	4.2e+06
0.71_284.1104		C7 H20 N6 O2 S2	284.11	0.71						level5					249638	328758	614627	3.62151e+06	1.90779e+06	959689	2.52584e+06	2.04394e+06	590200
0.711_104.0473	3-hydroxybutyric acid	C4 H8 O3	104.047	0.711		MReference-199	HMDB0000357		73.2	level2					3.18458e+06	2.15835e+06	2.22255e+06	1.62153e+07	1.04318e+07	7.49008e+06	1.19798e+07	6.90385e+06	3.24367e+06
0.711_216.0607		C5 H8 N6 O4	216.061	0.711						level5					779229	883761	900828	2.75089e+06	2.58693e+06	1.65521e+06	3.13656e+06	1.5746e+06	1.02232e+06
0.711_257.0662		C8 H16 Cl N O6	257.066	0.711						level5					462147	422982	533676	5.51756e+06	2.63994e+06	709776	566759	238820	387865
0.712_234.0848	Glu-ser	C8 H14 N2 O6	234.085	0.712		S5363587	HMDB0028828			level4	Organic acids and derivatives	Carboxylic acids and derivatives	Amino acids, peptides, and analogues		156276	768539	168715	1.83914e+06	1.32661e+06	563371	602721	726630	183905
0.712_348.0467	Inosinic acid	C10 H13 N4 O8 P	348.047	0.712	C00130	S8264	HMDB0000175			level4	Nucleosides, nucleotides, and analogues	Purine nucleotides	Purine ribonucleotides	map00230 Purine metabolism; map01100 Metabolic pathways; map01523 Antifolate resistance; map04742 Taste transduction;	1.8416e+06	930446	2.82014e+06	125664	189899	294995	2.03155e+06	403338	442164
0.713_200.0448		C5 H13 O6 P	200.045	0.713						level5					692582	898675	1.08537e+06	998432	629516	1.99826e+06	850566	2.05884e+06	1.08755e+06
0.713_210.0737	Hept-2-ulose	C7 H14 O7	210.074	0.713		S92980				level4					2.6348e+06	2.58696e+06	3.87229e+06	3.85145e+06	3.05922e+06	3.05696e+06	3.01873e+06	2.96873e+06	2.55103e+06
0.713_347.0626	Adenosine monophosphate	C10 H14 N5 O7 P	347.063	0.713	C00020	S5858	HMDB0000045			level4	Nucleosides, nucleotides, and analogues	Purine nucleotides	Purine ribonucleotides	map00230 Purine metabolism; map01100 Metabolic pathways; map01523 Antifolate resistance; map04022 cGMP-PKG signaling pathway; map04024 cAMP signaling pathway; map04068 FoxO signaling pathway; map04150 mTOR signaling pathway; map04151 PI3K-Akt signaling pathway; map04152 AMPK signaling pathway; map04211 Longevity regulating pathway; map04740 Olfactory transduction; map04742 Taste transduction; map…	3.08382e+06	2.67418e+06	4.09892e+06	691813	964229	1.62618e+06	1.68739e+06	1.54906e+06	1.53832e+06
0.714_131.0582	N-acetylalanine	C5 H9 N O3	131.058	0.714		MReference-1375	HMDB0000766		45.3	level3	Organic acids and derivatives	Carboxylic acids and derivatives	Amino acids, peptides, and analogues		2.45489e+06	3.66062e+06	1.75011e+06	2.63138e+06	1.68601e+06	2.07266e+06	3.17305e+06	3.58443e+06	3.11116e+06
0.717_243.0844	Cytidine	C9 H13 N3 O5	243.084	0.717	C00475	S5940	HMDB0000089	42.3	45.7	level4	Nucleosides, nucleotides, and analogues	Pyrimidine nucleosides	null	map00240 Pyrimidine metabolism; map01100 Metabolic pathways; map02010 ABC transporters;	1.35509e+06	4.74957e+06	1.16412e+06	3.84193e+06	3.83674e+06	6.42416e+06	3.64689e+06	4.35163e+06	5.33175e+06
0.718_289.0902		C6 H21 N5 O2 P2 S	289.09	0.718						level5					1.24392e+06	2.2282e+06	1.1212e+06	1.36889e+06	1.79495e+06	2.17755e+06	1.47061e+06	1.40897e+06	2.15228e+06
0.72_144.0058		C5 H4 O5	144.006	0.72						level5					4.4841e+06	4.34131e+06	4.66692e+06	1.36645e+06	3.59241e+06	4.82497e+06	2.59847e+06	3.38762e+06	3.91659e+06
0.72_185.0662			185.066	0.72						level5					779300	898573	825973	2.55197e+06	1.74061e+06	1.20593e+06	1.44965e+06	782010	913159
0.72_264.0475		C9 H12 O9	264.048	0.72						level5					5.41704e+06	6.04068e+06	6.22039e+06	7.73377e+06	8.61916e+06	3.05775e+06	1.95269e+06	2.62494e+06	2.53281e+06
0.723_117.079	5-aminovaleric acid	C5 H11 N O2	117.079	0.723	C00431	MReference-251	HMDB0003355		83.5	level2	Organic acids and derivatives	Carboxylic acids and derivatives	Amino acids, peptides, and analogues	map00310 Lysine degradation; map00330 Arginine and proline metabolism; map01100 Metabolic pathways;	1.5191e+07	1.84536e+07	1.31707e+07	1.44503e+07	1.31408e+07	1.44836e+07	1.66305e+07	1.5244e+07	9.80919e+06
0.727_224.0406		C6 H15 N2 O P3	224.041	0.727						level5					1.02745e+06	953007	924526	595998	1.24682e+06	1.25244e+06	1.17634e+06	941981	1.00167e+06
0.73_219.9996		C6 H10 N2 O P2 S	220	0.73						level5					1.77494e+06	2.316e+06	1.39385e+06	49917.8	319842	718511	595468	1.0227e+06	1.68389e+06
0.731_229.0584	5-(l-alanin-3-yl)-2-hydroxy-cis,cis-muconate 6-semialdehyde	C9 H11 N O6	229.058	0.731	C04797	S20118017				level4				map00350 Tyrosine metabolism;	4.65106e+06	2.65576e+06	6.49518e+06	2.88881e+06	3.52132e+06	4.69526e+06	2.67387e+06	2.19154e+06	2.01699e+06
0.732_204.0257		C11 H10 P2	204.026	0.732						level5					3.00318e+06	3.05168e+06	3.41287e+06	2.80828e+06	3.3206e+06	3.30025e+06	2.45705e+06	2.10284e+06	2.66868e+06
0.732_352.0417	4-[2-(5-carboxy-2-hydroxy-3-methoxyphenyl)-2-oxoethylidene]-2-hydroxy-2-pentenedioate	C15 H12 O10	352.042	0.732	C18349	S30791372				level4					2.60735e+06	2.85226e+06	2.98871e+06	47756.4	700301	1.67118e+06	1.21398e+06	2.87798e+06	2.06137e+06
0.736_180.0632	D-(+)-mannose	C6 H12 O6	180.063	0.736	C00936	MReference-2621	HMDB0000169	92.9	94.8	level2	Organic oxygen compounds	Organooxygen compounds	Carbohydrates and carbohydrate conjugates	NULL	2.31992e+07	3.40613e+07	2.20139e+07	4.72077e+07	2.19594e+07	2.56278e+07	1.30558e+07	4.39821e+06	2.86123e+07
0.739_334.1008	Aramite	C15 H23 Cl O4 S	334.101	0.739	C19019	S8479				level4				NULL	4.2476e+06	4.35553e+06	4.03988e+06	219292	1.52232e+06	3.49037e+06	2.042e+06	5.33341e+06	3.65536e+06
0.74_188.0491			188.049	0.74						level5					2.72531e+06	2.8956e+06	4.73924e+06	4.26912e+06	3.38981e+06	2.80999e+06	9.13998e+06	1.475e+07	7.66875e+06
0.741_136.0384	Hypoxanthine	C5 H4 N4 O	136.038	0.741	C00262	BGI318	HMDB0000157	97.6	94.3	level1	Alkaloids	Others	Purine alkaloids	map00230 Purine metabolism; map01100 Metabolic pathways;	1.68872e+08	1.83878e+08	1.50004e+08	5.65829e+07	7.63183e+07	9.27283e+07	7.99687e+07	1.05875e+08	1.46881e+08
0.744_181.0738	L-tyrosine	C9 H11 N O3	181.074	0.744	C00082	MReference-2255	HMDB0000158		81.9	level1	Organic acids and derivatives	Carboxylic acids and derivatives	Amino acids, peptides, and analogues	map00130 Ubiquinone and other terpenoid-quinone biosynthesis; map00350 Tyrosine metabolism; map00360 Phenylalanine metabolism; map00400 Phenylalanine, tyrosine and tryptophan biosynthesis; map00730 Thiamine metabolism; map00970 Aminoacyl-tRNA biosynthesis; map01100 Metabolic pathways; map01210 2-Oxocarboxylic acid metabolism; map01230 Biosynthesis of amino acids; map04728 Dopaminergic synapse; ma…	1.72953e+07	1.93171e+07	1.46242e+07	1.08098e+07	1.09723e+07	1.1163e+07	1.66818e+07	1.3865e+07	1.72868e+07
0.75_241.9801		C7 H2 N2 O8	241.98	0.75						level5					1.62491e+06	1.46975e+06	1.72244e+06	70825.5	331048	763829	825351	1.01816e+06	1.04386e+06
0.751_226.0063		C4 H6 N2 O9	226.006	0.751						level5					4.15363e+06	3.58568e+06	4.5076e+06	3.84934e+06	6.59318e+06	6.10831e+06	4.58842e+06	3.29447e+06	3.64016e+06
0.761_294.0558	2-hydroxy-1,2-diphenylethyl hydrogen sulfate	C14 H14 O5 S	294.056	0.761		S74853754	HMDB0135202			level4	Phenylpropanoids and polyketides	Stilbenes	null		1.34788e+06	1.10467e+06	1.30963e+06	8.69735e+06	5.87206e+06	4.50559e+06	4.53204e+06	3.47491e+06	2.66812e+06
0.766_249.9672		C2 H7 N2 O8 P S	249.967	0.766						level5					4.39088e+06	3.82453e+06	4.36087e+06	1.90402e+07	1.25821e+07	6.67719e+06	4.75945e+06	4.05784e+06	3.6108e+06
0.768_159.9857		C H4 O9	159.986	0.768						level5					1.00537e+07	8.82991e+06	6.13203e+06	6.5771e+06	6.83888e+06	6.35422e+06	8.14648e+06	6.43993e+06	6.73112e+06
0.771_382.0733	3,7-dihydroxy-2-(4-hydroxy-3,5-dimethoxyphenyl)-5-chromanesulfinic acid	C17 H18 O8 S	382.073	0.771		S74852028	HMDB0127811			level4	Phenylpropanoids and polyketides	Flavonoids	O-methylated flavonoids		1.90431e+06	1.74448e+06	2.16123e+06	497796	1.43347e+06	1.72491e+06	1.07457e+06	2.36801e+06	1.5731e+06
0.774_219.1104	D-pantothenic acid	C9 H17 N O5	219.11	0.774	C00864	S6361	HMDB0000210			level4	Organic oxygen compounds	Organooxygen compounds	Alcohols and polyols	map00410 beta-Alanine metabolism; map00770 Pantothenate and CoA biosynthesis; map01100 Metabolic pathways; map04977 Vitamin digestion and absorption;	789629	1.28615e+06	774469	1.49059e+06	1.91174e+06	2.39326e+06	1.06792e+06	2.50472e+06	823398
0.776_358.0621		C10 H21 N2 O6 P3	358.062	0.776						level5					1.19918e+07	1.02307e+07	1.10896e+07	750563	6.14867e+06	8.62765e+06	4.20017e+06	1.03457e+07	8.63876e+06
0.778_149.0511	L-(-)-methionine	C5 H11 N O2 S	149.051	0.778	C00073	S5907	HMDB0000696			level4	Organic acids and derivatives	Carboxylic acids and derivatives	Amino acids, peptides, and analogues	map00270 Cysteine and methionine metabolism; map00970 Aminoacyl-tRNA biosynthesis; map01100 Metabolic pathways; map01210 2-Oxocarboxylic acid metabolism; map01230 Biosynthesis of amino acids; map01523 Antifolate resistance; map04974 Protein digestion and absorption; map04978 Mineral absorption; map05230 Central carbon metabolism in cancer;	1.20011e+07	1.37306e+07	1.02136e+07	6.05999e+06	7.89765e+06	6.61259e+06	1.16451e+07	1.20558e+07	1.27558e+07
0.78_306.0194		C7 H17 O7 P3	306.019	0.78						level5					6.49487e+06	6.65055e+06	6.89949e+06	3.33966e+06	6.68856e+06	7.7218e+06	3.79361e+06	5.00672e+06	5.64212e+06
0.79_266.0258	Chlorfenethol	C14 H12 Cl2 O	266.026	0.79	C19023	S6372				level4				NULL	1.20315e+07	1.27798e+07	1.06041e+07	9.01957e+06	1.11399e+07	1.03968e+07	1.1536e+07	1.22693e+07	1.17256e+07
0.954_112.0273	Uracil	C4 H4 N2 O2	112.027	0.954	C00106	MReference-2531	HMDB0000300		89.8	level1	Organoheterocyclic compounds	Diazines	Pyrimidines and pyrimidine derivatives	map00240 Pyrimidine metabolism; map00410 beta-Alanine metabolism; map00770 Pantothenate and CoA biosynthesis; map01100 Metabolic pathways;	8.07966e+06	8.6321e+06	7.43518e+06	5.85818e+06	8.86321e+06	9.29538e+06	9.89104e+06	7.88473e+06	8.51e+06
1.159_152.0333	Xanthine	C5 H4 N4 O2	152.033	1.159	C00385	MReference-781	HMDB0000292		88.9	level1	Organoheterocyclic compounds	Imidazopyrimidines	Purines and purine derivatives	map00230 Purine metabolism; map00232 Caffeine metabolism; map01100 Metabolic pathways;	1.32638e+08	1.34216e+08	8.09937e+07	6.67333e+07	8.99673e+07	9.56093e+07	1.34432e+08	1.09983e+08	2.47377e+08
1.277_131.0946	Dl-β-leucine	C6 H13 N O2	131.095	1.277	C02486	MReference-414			89.5	level2				NULL	3.61113e+07	6.34417e+07	4.24868e+07	4.6189e+07	3.10967e+07	3.54655e+07	5.77543e+07	5.19475e+07	5.13175e+07
1.291_134.1134	[similar to: dl-malic acid; δmass: 0.0919 da]		134.113	1.291						level5					1.50561e+07	2.45022e+06	2.48863e+07	4.04381e+07	1.21458e+07	5.66618e+06	1.08604e+07	2.63969e+07	2.5127e+07
1.361_280.0457		C9 H13 Cl N2 O6	280.046	1.361				87.9		level5					9.27124e+06	9.51797e+06	1.49788e+07	1.98454e+06	4.84878e+06	1.47404e+07	5.71717e+06	8.57402e+06	7.43833e+06
1.372_307.0648		C9 H13 N3 O9	307.065	1.372						level5					9.55246e+06	1.71963e+07	9.32257e+06	1.63382e+06	6.27411e+06	8.73725e+06	5.50709e+06	1.02238e+07	7.98683e+06
1.375_244.069	Uridine	C9 H12 N2 O6	244.069	1.375	C00299	BGI558	HMDB0000296	96.9	90.3	level1	Nucleic acids	Nucleosides [Fig]	Ribonucleosides	map00240 Pyrimidine metabolism; map01100 Metabolic pathways; map02010 ABC transporters;	2.18551e+07	2.30278e+07	2.72924e+07	3.35407e+06	1.24425e+07	2.24661e+07	1.21361e+07	2.14358e+07	1.71848e+07
10.055_331.2588		C15 H33 N5 O3	331.259	10.055						level5					840868	1.93293e+06	545515	4.40912e+06	3.9164e+06	8.09151e+06	2.39543e+06	2.99843e+06	1.51214e+06
10.081_361.2744		C20 H40 Cl N O2	361.274	10.081						level5					254352	321405	226301	3.17742e+06	1.78596e+06	791288	385453	345581	405420
10.085_330.2555	Docosapentaenoic acid	C22 H34 O2	330.255	10.085		S4942831				level4					6.86344e+06	8.78294e+06	4.84855e+06	3.30653e+07	3.45121e+07	3.02965e+07	3.14673e+07	1.14978e+07	1.00267e+07
10.085_398.2428	Kj9800000	C18 H39 O7 P	398.243	10.085	C14446	S6292				level4				NULL	783224	1.20467e+06	764614	3.83357e+06	2.32492e+06	1.67946e+06	1.34021e+06	794530	1.45299e+06
10.109_306.2555	8z,11z,14z-eicosatrienoic acid	C20 H34 O2	306.255	10.109	C03242	MReference-349	HMDB0002925		79.5	level2	Lipids and lipid-like molecules	Fatty Acyls	Fatty acids and conjugates	map00591 Linoleic acid metabolism; map01040 Biosynthesis of unsaturated fatty acids; map01100 Metabolic pathways;	1.08262e+07	1.30816e+07	8.14855e+06	2.34638e+07	1.53665e+07	1.56391e+07	1.49557e+07	1.31616e+07	1.38025e+07
10.111_374.2429		C17 H35 N4 O3 P	374.243	10.111						level5					1.1702e+06	1.38686e+06	897473	2.32425e+06	1.5541e+06	1.59827e+06	1.66593e+06	1.42875e+06	1.44623e+06
10.148_187.1207	Pivagabine	C9 H17 N O3	187.121	10.148		S62118				level4					2.24689e+06	7.01697e+06	7.16929e+06	1.03631e+07	6.86384e+06	2.23662e+06	2.34229e+06	6.38733e+06	2.62438e+06
10.148_256.2398	Palmitic acid	C16 H32 O2	256.24	10.148	C00249	MReference-9949	HMDB0000220		98	level2	Lipids and lipid-like molecules	Fatty Acyls	Fatty acids and conjugates	map00061 Fatty acid biosynthesis; map00062 Fatty acid elongation; map00071 Fatty acid degradation; map01040 Biosynthesis of unsaturated fatty acids; map01100 Metabolic pathways; map01212 Fatty acid metabolism;	6.66464e+07	6.1885e+07	5.41236e+07	1.0249e+08	6.26455e+07	6.15209e+07	5.62399e+07	4.9954e+07	6.6342e+07
10.149_324.2272		C15 H28 N6 O2	324.227	10.149						level5					9.21433e+06	9.12446e+06	8.32451e+06	1.43451e+07	9.15317e+06	8.481e+06	9.59113e+06	7.83179e+06	8.99138e+06
10.149_460.2017		C19 H34 N4 O5 P2	460.202	10.149						level5					1.4071e+06	1.60444e+06	1.83103e+06	2.09151e+06	1.79686e+06	1.72112e+06	1.39374e+06	1.54504e+06	1.84712e+06
10.149_534.461		C30 H58 N6 O2	534.461	10.149						level5					1.25626e+06	1.13204e+06	903061	1.97524e+06	1.10242e+06	1.03289e+06	1.08779e+06	896226	1.08735e+06
10.15_392.2146		C17 H32 N2 O8	392.215	10.15						level5					3.73874e+06	4.06702e+06	4.53957e+06	5.48172e+06	4.38713e+06	4.2745e+06	3.49735e+06	3.76723e+06	5.01994e+06
10.152_366.2533		C19 H39 Cl O4	366.253	10.152						level5					5.56369e+06	4.95364e+06	7.51844e+06	6.7605e+06	5.97864e+06	4.98954e+06	3.7969e+06	4.97779e+06	5.51283e+06
10.152_586.517		C36 H66 N4 O2	586.517	10.152						level5					2.43324e+06	1.88598e+06	1.4686e+06	3.08462e+06	1.70715e+06	1.58331e+06	1.5752e+06	1.31535e+06	1.69213e+06
10.156_376.2821		C20 H40 O6	376.282	10.156						level5					8.57502e+06	2.67275e+06	2.39608e+06	3.94977e+06	2.33482e+06	2.30247e+06	2.07405e+06	2.02661e+06	2.42992e+06
10.156_392.2689		C21 H41 Cl O4	392.269	10.156						level5					598027	1.46465e+06	130330	668622	518020	337393	362577	1.68738e+06	1.32007e+06
10.16_402.2976	Ascr#28	C22 H42 O6	402.298	10.16		S31150637				level4					870684	2.0134e+06	153566	983502	602200	395602	464788	1.76606e+06	1.37109e+06
10.2_356.2712	Ethyl docosahexaenoate	C24 H36 O2	356.271	10.2	C16185	S8007148				level4	FA Fatty acyls	FA04 Docosanoids	Null	NULL	1.25718e+06	1.20812e+06	845646	5.83986e+06	5.1194e+06	4.50227e+06	2.56609e+06	1.36181e+06	1.45541e+06
10.245_350.2429		C16 H34 N2 O6	350.243	10.245						level5					1.58294e+07	1.77798e+07	1.2787e+07	1.9269e+07	1.33657e+07	1.18726e+07	1.24408e+07	1.44625e+07	1.61995e+07
10.245_418.2302		C19 H34 N2 O8	418.23	10.245						level5					5.87661e+06	6.90493e+06	6.46173e+06	7.18711e+06	5.96793e+06	5.51201e+06	5.29666e+06	6.41657e+06	7.31832e+06
10.245_486.2173		C20 H37 N6 O2 P3	486.217	10.245						level5					1.73287e+06	2.2015e+06	2.05382e+06	2.07134e+06	2.00025e+06	1.68113e+06	1.5778e+06	1.92579e+06	2.38553e+06
10.245_586.4934	Octacosyl (2e)-3-(3-hydroxy-4-methoxyphenyl)acrylate	C38 H66 O4	586.493	10.245		S30777289	HMDB0038713			level4	Phenylpropanoids and polyketides	Cinnamic acids and derivatives	Hydroxycinnamic acids and derivatives		2.38192e+06	2.73986e+06	1.63728e+06	2.93935e+06	1.91149e+06	1.59197e+06	1.88074e+06	1.81533e+06	2.30987e+06
10.245_654.4817		C37 H62 N6 O4	654.482	10.245						level5					1.19322e+06	1.6366e+06	1.21418e+06	1.47629e+06	1.16262e+06	1.05992e+06	988828	1.26931e+06	1.66005e+06
10.246_282.2554	Oleic acid	C18 H34 O2	282.255	10.246	C00712	MReference-10	HMDB0000207		84	level2	Lipids and lipid-like molecules	Fatty Acyls	Fatty acids and conjugates	map00061 Fatty acid biosynthesis; map01040 Biosynthesis of unsaturated fatty acids;	1.84536e+08	2.1426e+08	1.30765e+08	2.31223e+08	1.3733e+08	1.26918e+08	1.35311e+08	1.5327e+08	1.97787e+08
10.248_614.5314		C37 H76 O2 P2	614.531	10.248						level5					1.57519e+06	1.84569e+06	1.13187e+06	2.31523e+06	1.46026e+06	1.17212e+06	1.41721e+06	1.34787e+06	1.57318e+06
10.275_332.2711	(7e,10e,13e,16e)-7,10,13,16-docosatetraenoic acid	C22 H36 O2	332.271	10.275		S4445971				level4					2.90896e+07	3.84537e+07	2.10151e+07	1.068e+08	5.26827e+07	4.56838e+07	4.17431e+07	2.79665e+07	3.79831e+07
10.276_400.2585		C19 H37 N4 O3 P	400.259	10.276						level5					2.69234e+06	3.6094e+06	2.18107e+06	8.71326e+06	5.2455e+06	4.3807e+06	4.06315e+06	2.67274e+06	3.78049e+06
10.276_569.3692	O-(hydroxy{(2r)-2-hydroxy-3-[(2-methoxyicosyl)oxy]propoxy}phosphoryl)-l-serine	C27 H56 N O9 P	569.369	10.276		S113376785				level4					2.20795e+06	2.34556e+06	1.11353e+06	5.66887e+06	2.59693e+06	1.53823e+06	2.16778e+06	1.23659e+06	1.98862e+06
10.278_468.2456		C23 H36 N2 O8	468.246	10.278						level5					963035	1.32977e+06	1.04282e+06	3.06682e+06	2.22405e+06	1.87499e+06	1.4782e+06	1.16788e+06	1.47113e+06
10.391_308.2711	11(z),14(z)-eicosadienoic acid	C20 H36 O2	308.271	10.391	C16525	MReference-6815	HMDB0005060		78.9	level2	Lipids and lipid-like molecules	Fatty Acyls	Fatty acids and conjugates	map01040 Biosynthesis of unsaturated fatty acids;	1.9636e+06	2.2077e+06	1.24671e+06	4.79569e+06	2.99922e+06	2.89251e+06	3.04876e+06	2.03953e+06	2.30492e+06
10.469_363.2901		C20 H42 Cl N O2	363.29	10.469						level5					24975.3	22780.3	14027.1	3.44588e+06	1.01109e+06	418552	115036	17988.2	32331.2
10.469_373.3188		C21 H43 N O4	373.319	10.469						level5					172257	143776	65994.8	1.46295e+07	3.81802e+06	1.55185e+06	466268	101948	158931
10.524_378.2797		C20 H42 O4 S	378.28	10.524						level5					2.88869e+07	1.52355e+07	2.03358e+07	1.70516e+07	3.99823e+06	7.03808e+06	4.83773e+07	2.12165e+06	8.12905e+06
10.671_404.3132		C23 H40 N4 O2	404.313	10.671						level5					3.33546e+06	1.70201e+06	1.48944e+06	2.39099e+06	1.01435e+06	1.0641e+06	896879	837824	1.18073e+06
10.672_394.2847		C21 H43 Cl O4	394.285	10.672						level5					2.38019e+06	1.21432e+06	1.0665e+06	1.83315e+06	660021	751473	569562	561914	935421
10.688_284.271	Stearic acid	C18 H36 O2	284.271	10.688	C01530	MReference-919	HMDB0000827		90.1	level2	Lipids and lipid-like molecules	Fatty Acyls	Fatty acids and conjugates	map00061 Fatty acid biosynthesis; map01040 Biosynthesis of unsaturated fatty acids;	3.33302e+07	2.84551e+07	1.71783e+07	4.82747e+07	1.84565e+07	1.53812e+07	1.7753e+07	1.65696e+07	2.27415e+07
10.688_352.2585		C17 H32 N6 O2	352.259	10.688						level5					5.06021e+06	4.54577e+06	2.99771e+06	7.04774e+06	3.15517e+06	2.85245e+06	3.13747e+06	3.00621e+06	3.7379e+06
10.688_420.2458		C19 H36 N2 O8	420.246	10.688						level5					2.44227e+06	2.54766e+06	1.73115e+06	3.33999e+06	1.70023e+06	1.56077e+06	1.62175e+06	1.63548e+06	2.17136e+06
10.763_360.3024	5beta-cholanoic acid	C24 H40 O2	360.302	10.763	C19642	S83775				level4				NULL	1.28939e+06	1.13414e+06	668634	4.80852e+06	1.93973e+06	1.5818e+06	1.28236e+06	713176	958861
10.787_310.2867	11(z)-eicosenoic acid	C20 H38 O2	310.287	10.787	C16526	MReference-9832	HMDB0002231		84.6	level2	Lipids and lipid-like molecules	Fatty Acyls	Fatty acids and conjugates	map01040 Biosynthesis of unsaturated fatty acids;	3.89329e+06	3.9365e+06	1.76953e+06	5.58475e+06	2.1433e+06	1.43062e+06	2.04683e+06	2.21834e+06	2.59341e+06
2.034_163.9012	Molybdic(vi) acid	H2 Mo O4	163.901	2.034		S74188				level4					2.3445e+06	2.45522e+06	5.02287e+06	1.9035e+06	1.87436e+06	3.29061e+06	3.3158e+06	4.29928e+06	2.59303e+06
2.037_161.9041	Trichloroacetic acid	C2 H Cl3 O2	161.904	2.037	C11150	S10772050	HMDB0042048			level4	Organic acids and derivatives	Carboxylic acids and derivatives	Alpha-halocarboxylic acids and derivatives	map00980 Metabolism of xenobiotics by cytochrome P450; map05204 Chemical carcinogenesis;	1.78458e+06	1.93649e+06	4.00259e+06	1.5229e+06	2.16142e+06	2.54796e+06	2.664e+06	3.00436e+06	2.10736e+06
2.143_268.0802	Inosine	C10 H12 N4 O5	268.08	2.143	C00294	BGI328	HMDB0000195	99.2		level1	Nucleosides, nucleotides, and analogues	Purine nucleosides	null	map00230 Purine metabolism; map01100 Metabolic pathways; map02010 ABC transporters;	9.29511e+07	6.24668e+07	6.01276e+07	1.98647e+07	6.80357e+07	6.01395e+07	5.815e+07	8.10194e+07	5.01901e+07
2.149_558.1436		C21 H26 N4 O14	558.144	2.149						level5					3.93093e+06	4.89004e+06	5.49352e+06	366657	2.97698e+06	3.70679e+06	1.97177e+06	3.08378e+06	2.48197e+06
2.152_331.076		C10 H13 N5 O8	331.076	2.152						level5					5.20303e+06	4.64103e+06	4.73249e+06	647132	2.84451e+06	4.19334e+06	2.75797e+06	4.69642e+06	4.12729e+06
2.153_336.0677	3,7-dihydroxy-2-(3-methoxyphenyl)-5-chromanesulfinic acid	C16 H16 O6 S	336.068	2.153		S74852020	HMDB0127797			level4	Phenylpropanoids and polyketides	Flavonoids	O-methylated flavonoids		1.10624e+07	8.12315e+06	1.69915e+07	4.67091e+06	7.19928e+06	1.26309e+07	3.68641e+06	7.89982e+06	6.20848e+06
2.226_283.0912	Guanosine	C10 H13 N5 O5	283.091	2.226	C00387	BGI301	HMDB0000133	97.5	84.7	level1	Nucleic acids	Nucleosides [Fig]	Ribonucleosides	map00230 Purine metabolism; map01100 Metabolic pathways; map02010 ABC transporters;	2.36765e+06	2.32905e+06	2.77195e+06	89021.7	182049	461724	1.50159e+06	541694	521598
2.531_174.109	Dl-arginine	C6 H14 N4 O2	174.109	2.531					54.7	level5					1.2118e+07	3.39055e+07	3.37456e+07	4.18905e+07	2.02502e+07	1.56984e+07	1.90343e+07	3.13694e+07	9.95953e+06
2.547_165.0789	L-phenylalanine	C9 H11 N O2	165.079	2.547	C02057	BGI374		97.7	93.4	level1				NULL	3.94793e+07	5.08266e+07	3.24478e+07	5.07285e+07	2.90358e+07	4.78469e+07	4.48663e+07	4.82756e+07	4.83302e+07
2.583_284.0752	Xanthosine	C10 H12 N4 O6	284.075	2.583	C01762	MReference-1429	HMDB0000299		84.6	level2	Nucleosides, nucleotides, and analogues	Purine nucleosides	null	map00230 Purine metabolism; map00232 Caffeine metabolism; map01100 Metabolic pathways; map02010 ABC transporters;	3.68404e+06	2.17445e+06	1.52521e+06	1.77157e+06	2.77528e+06	5.74829e+06	5.1827e+06	8.44546e+06	6.65622e+06
2.857_313.1018		C11 H15 N5 O6	313.102	2.857						level5					4.36936e+06	3.55273e+06	7.30492e+06	1.44057e+06	2.90229e+06	2.98891e+06	3.0843e+06	4.11481e+06	2.37451e+06
2.902_173.9986	4-phenolsulfonic acid	C6 H6 O4 S	173.999	2.902	C12849	S4601				level4				NULL	466195	166188	251123	103102	45309.7	26454.2	4.37676e+06	690314	101992
2.932_135.0545	Adenine	C5 H5 N5	135.054	2.932	C00147	MReference-296	HMDB0000034		81.9	level2	Organoheterocyclic compounds	Imidazopyrimidines	Purines and purine derivatives	map00230 Purine metabolism; map01100 Metabolic pathways;	1.03979e+06	718641	2.112e+06	489889	585954	647119	940369	2.95389e+06	760523
2.935_313.1018		C11 H15 N5 O6	313.102	2.935						level5					3.27248e+06	2.32772e+06	6.19038e+06	1.62814e+06	1.80201e+06	2.09731e+06	2.48125e+06	3.63345e+06	2.52904e+06
3.008_277.1082		C11 H20 N O5 P	277.108	3.008						level5					7.23896e+06	6.5826e+06	7.5374e+06	1.0678e+07	8.23115e+06	6.73931e+06	6.58391e+06	6.61361e+06	6.04119e+06
3.022_440.2239		C25 H33 N2 O3 P	440.224	3.022						level5					2.10394e+06	2.80504e+06	2.91229e+06	3.8629e+06	2.73267e+06	2.18095e+06	2.40275e+06	2.4372e+06	2.32295e+06
3.025_209.1209			209.121	3.025						level5					4.59972e+07	4.48514e+07	4.68324e+07	1.36081e+07	4.40449e+07	3.6943e+07	4.1982e+07	4.24334e+07	3.95864e+07
3.039_435.1925		C21 H30 N3 O5 P	435.192	3.039						level5					1.92675e+06	2.23827e+06	1.66884e+06	1.95549e+06	1.36691e+06	1.30534e+06	1.99984e+06	2.03202e+06	2.10268e+06
3.043_213.0093	3-indoxyl sulphate	C8 H7 N O4 S	213.009	3.043		MReference-1303	HMDB0000682		90.7	level2	Organic acids and derivatives	Organic sulfuric acids and derivatives	Arylsulfates		460406	178979	196833	241985	139096	88601.7	5.27719e+06	1.75898e+06	388510
3.061_204.0897	L-tryptophan	C11 H12 N2 O2	204.09	3.061	C00078	BGI382	HMDB0000929	99	95.1	level1	Peptides	Amino acids	Common amino acids [Fig]	map00260 Glycine, serine and threonine metabolism; map00380 Tryptophan metabolism; map00400 Phenylalanine, tyrosine and tryptophan biosynthesis; map00970 Aminoacyl-tRNA biosynthesis; map01100 Metabolic pathways; map01210 2-Oxocarboxylic acid metabolism; map01230 Biosynthesis of amino acids; map04726 Serotonergic synapse; map04974 Protein digestion and absorption; map04978 Mineral absorption; map0…	2.54485e+07	3.03124e+07	2.09046e+07	2.31298e+07	1.75106e+07	1.79915e+07	2.97298e+07	3.00543e+07	1.0602e+07
3.074_272.0768		C11 H19 N2 P3	272.077	3.074						level5					4.065e+06	3.69971e+06	2.9397e+06	4.17997e+06	3.26981e+06	2.57184e+06	3.78529e+06	3.90976e+06	3.94122e+06
3.192_255.0561		C11 H13 N O4 S	255.056	3.192						level5					11551.4	25630.6	12285.2	40380.4	40396.3	17988.9	71918	1.69792e+07	29876.9
3.674_241.918			241.918	3.674						level5					448352	310207	600547	305552	2.05475e+06	3.55492e+06	785351	548249	284654
3.674_243.9149			243.915	3.674						level5					751276	524400	960464	538277	3.27295e+06	5.64854e+06	1.27867e+06	899526	511122
3.674_268.9368			268.937	3.674						level5					871343	644266	1.09599e+06	705424	2.58536e+06	3.65485e+06	1.25787e+06	1.05767e+06	617760
3.675_270.9338		C3 H3 Cl N5 O4 P S	270.934	3.675						level5					623260	484329	752057	504290	1.8579e+06	2.57049e+06	908753	737532	459630
3.675_88.0273		C2 H4 N2 O2	88.0273	3.675						level5					779878	528680	920001	510166	3.40707e+06	5.9228e+06	1.27473e+06	914099	486162
3.676_233.925		C3 H N4 O3 P3	233.925	3.676						level5					1.12298e+06	444096	966125	757115	2.91752e+06	4.66811e+06	1.69264e+06	976253	1.20784e+06
3.676_235.9221		C5 H4 Cl N2 O P3	235.922	3.676						level5					787276	347842	665310	492767	1.96287e+06	3.20183e+06	1.16205e+06	678353	849431
4.122_188.0142	P-cresylsulfate	C7 H8 O4 S	188.014	4.122		S3806481	HMDB0011635			level4	Organic acids and derivatives	Organic sulfuric acids and derivatives	Arylsulfates		181296	50378.1	131384	190362	95535.7	62696.9	3.8883e+06	2.86629e+06	549713
4.275_343.0947		C12 H17 N5 O5 S	343.095	4.275						level5					2.23674e+06	2.04918e+06	2.32257e+06	1.03221e+06	1.78011e+06	2.00677e+06	1.89085e+06	1.80723e+06	1.84434e+06
7.136_350.2453	10-gingerol	C21 H34 O4	350.245	7.136	C17496	S147055	HMDB0033616			level4	Benzenoids	Phenols	Methoxyphenols	NULL	44178.6	30817.7	58448.9	519047	364253	331484	1.98526e+06	254079	117401
7.207_354.2402	Ent-prostaglandin f2α	C20 H34 O5	354.24	7.207		MReference-9777			88.7	level2					778523	563090	646754	385769	774678	653659	2.98782e+06	586955	657812
8.16_460.209	Tu4153400	C25 H32 O8	460.209	8.16		S571099				level4					1.85877e+06	2.25865e+06	1.42157e+06	2.5311e+06	1.58033e+06	1.14833e+06	1.15584e+06	1.94769e+06	1.36115e+06
8.336_280.2034	12-hhtre	C17 H28 O3	280.203	8.336		S4472190				level4					1.26888e+06	609229	916524	1.52051e+06	3.86145e+06	2.38213e+06	1.24994e+06	926686	1.07755e+06
8.824_334.1422	Pimobendan	C19 H18 N4 O2	334.142	8.824		S4657				level4					2.58247e+06	981071	1.33342e+06	1.9219e+06	1.12649e+06	1.0207e+06	1.2339e+06	749773	908160
8.985_320.2347	(+/-)11(12)-eet	C20 H32 O3	320.235	8.985		MReference-9807			84.1	level2					1.60297e+06	1.52614e+06	1.10383e+06	2.46809e+06	3.88849e+06	2.40444e+06	3.58429e+06	1.06444e+06	1.03796e+06
9.348_348.1784	2-hydroxy-2-(4-methyl-2-oxocyclohexyl)propyl hexopyranoside	C16 H28 O8	348.178	9.348	C17638	S30791612				level4				NULL	2.75313e+06	2.46211e+06	2.58403e+06	4.17343e+06	2.99816e+06	2.36335e+06	2.83132e+06	2.48145e+06	2.23617e+06
9.35_591.257		C25 H42 N3 O11 P	591.257	9.35						level5					1.56354e+06	1.42639e+06	1.77843e+06	2.48631e+06	2.78688e+06	3.03158e+06	1.75081e+06	1.25188e+06	1.63443e+06
9.351_659.2453		C26 H47 N O14 P2	659.245	9.351						level5					915657	956344	1.10517e+06	1.42915e+06	1.79341e+06	1.68791e+06	1.14145e+06	770048	1.01517e+06
9.377_556.2801	(2r)-3-({[(2s)-2,3-dihydroxypropoxy](hydroxy)phosphoryl}oxy)-2-hydroxypropyl (4z,7z,10z,13z,16z,19z)-4,7,10,13,16,19-docosahexaenoate	C28 H45 O9 P	556.28	9.377		S113377819				level4					1.71179e+06	1.32807e+06	1.99579e+06	435363	522885	667779	925663	923056	938512
9.435_569.2753	O-[{(2r)-3-[(4z,7z,10z,13z,16z,19z)-4,7,10,13,16,19-docosahexaenoyloxy]-2-hydroxypropoxy}(hydroxy)phosphoryl]-l-serine	C28 H44 N O9 P	569.275	9.435		S113376749				level4					4.35302e+06	4.59513e+06	3.97004e+06	1.61189e+07	1.15763e+07	9.70899e+06	6.66673e+06	3.08006e+06	6.35067e+06
9.435_659.2453		C32 H44 N3 O6 P3	659.245	9.435						level5					723063	824399	778837	2.33395e+06	1.78639e+06	1.69833e+06	1.13919e+06	570930	1.1629e+06
9.436_591.257		C25 H42 N3 O11 P	591.257	9.436						level5					1.33126e+06	1.47797e+06	1.31348e+06	4.18554e+06	3.56531e+06	3.04075e+06	2.02317e+06	948656	1.95476e+06
9.535_453.285	Glycerophospho-n-palmitoyl ethanolamine	C21 H44 N O7 P	453.285	9.535		MReference-2955			90.1	level2					36851.3	72339.6	30504.1	1.80138e+06	1.63095e+06	782464	410477	87140.7	214188
9.561_613.339		C31 H52 N O9 P	613.339	9.561						level5					817268	720056	821097	2.53001e+06	2.14157e+06	1.33472e+06	793032	572282	734282
9.574_589.3377		C30 H48 N5 O5 P	589.338	9.574						level5					717975	836218	764730	2.87237e+06	2.55168e+06	2.22022e+06	909005	728218	1.39034e+06
9.644_613.339		C31 H52 N O9 P	613.339	9.644						level5					1.03429e+06	1.12197e+06	907135	5.75206e+06	4.04177e+06	1.595e+06	1.20022e+06	626879	1.12197e+06
9.653_593.2725		C24 H45 N5 O8 P2	593.273	9.653						level5					1.00388e+06	932059	846906	1.9877e+06	1.44756e+06	943536	873753	484687	1.11923e+06
9.664_589.3377		C29 H52 N O9 P	589.338	9.664						level5					915547	1.14927e+06	913576	6.53767e+06	3.74353e+06	1.82728e+06	1.30577e+06	726937	1.81244e+06
9.687_228.2087	Myristic acid	C14 H28 O2	228.209	9.687	C06424	MReference-6728	HMDB0000806		76.1	level2	Lipids and lipid-like molecules	Fatty Acyls	Fatty acids and conjugates	map00061 Fatty acid biosynthesis; map01100 Metabolic pathways;	1.2946e+06	1.23965e+06	1.31057e+06	2.77754e+06	2.60364e+06	3.23945e+06	1.73244e+06	1.33558e+06	1.49897e+06
9.801_417.2874		C26 H35 N5	417.287	9.801						level5					447124	393345	337790	1.78918e+06	897418	457389	342950	406436	321124
9.809_254.2241	Palmitoleic acid	C16 H30 O2	254.224	9.809	C08362	MReference-1256	HMDB0003229		80	level2	Lipids and lipid-like molecules	Fatty Acyls	Fatty acids and conjugates	map00061 Fatty acid biosynthesis;	6.95388e+06	7.4146e+06	5.90034e+06	1.16442e+07	1.21058e+07	1.23228e+07	7.9131e+06	6.78387e+06	7.426e+06
9.81_322.2115		C15 H26 N6 O2	322.212	9.81						level5					1.22499e+06	1.34536e+06	1.02894e+06	2.23197e+06	2.00249e+06	1.20604e+06	1.23532e+06	1.16621e+06	1.27265e+06
9.818_393.2872	(5z)-7-{(1r,4s,5r,6r)-6-[(1e,3s)-3-hydroxy-1-octen-1-yl]-2,3-dioxabicyclo[2.2.1]hept-5-yl}-n-propyl-5-heptenamide	C23 H39 N O4	393.287	9.818		S113369435				level4					307269	323539	213768	1.67268e+06	931664	471251	366215	348721	264262
9.86_823.5748	O-(hydroxy{(2r)-2-[(5z,8z,11z,14z)-5,8,11,14-icosatetraenoyloxy]-3-[(1z)-1-icosen-1-yloxy]propoxy}phosphoryl)-l-serine	C46 H82 N O9 P	823.575	9.86		S113376735				level4					902912	847374	736554	3.10912e+06	1.22286e+06	1.41807e+06	712400	571982	1.13046e+06
9.861_284.2503		C21 H32	284.25	9.861						level5					1.17741e+06	994090	806191	2.78548e+06	1.84811e+06	1.78749e+06	1.30139e+06	728939	1.01024e+06
9.862_328.24	Docosahexaenoic acid	C22 H32 O2	328.24	9.862	C06429	MReference-6801	HMDB0002183		87.3	level2	Lipids and lipid-like molecules	Fatty Acyls	Fatty acids and conjugates	map01040 Biosynthesis of unsaturated fatty acids;	3.58254e+08	3.00325e+08	2.59536e+08	8.37656e+08	6.12316e+08	5.26371e+08	4.02185e+08	2.20374e+08	3.11449e+08
9.862_678.4646	(2r)-1-[(1z)-1-hexadecen-1-yloxy]-3-(phosphonooxy)-2-propanyl (5z,8z,11z,14z,17z)-5,8,11,14,17-icosapentaenoate	C39 H67 O7 P	678.465	9.862		S113379424				level4					6.01424e+06	5.1954e+06	4.36259e+06	1.0797e+07	6.3073e+06	8.51699e+06	6.59769e+06	3.69763e+06	6.03542e+06
9.864_396.2273	Dinaciclib	C21 H28 N6 O2	396.227	9.864		S25027387				level4					1.87054e+07	1.8046e+07	1.87054e+07	2.4036e+07	2.25976e+07	2.16586e+07	1.91508e+07	1.63073e+07	1.82564e+07
9.864_541.3368	O-(hydroxy{(2r)-2-hydroxy-3-[(2-methoxyoctadecyl)oxy]propoxy}phosphoryl)-l-serine	C25 H52 N O9 P	541.337	9.864		S113376783				level4					1.20958e+07	1.25687e+07	1.02463e+07	2.56294e+07	2.11078e+07	1.4067e+07	1.55665e+07	8.82626e+06	1.40583e+07
9.865_464.2144	N-hexanoyl-1-(2,3,4,5,6-pentahydroxycyclohexyl)tryptophan	C23 H32 N2 O8	464.214	9.865		S35014812	HMDB0039501			level4	Organic acids and derivatives	Carboxylic acids and derivatives	Amino acids, peptides, and analogues		3.50747e+06	3.75611e+06	4.51707e+06	1.73077e+06	2.22496e+06	3.84102e+06	3.84582e+06	3.58188e+06	3.90749e+06
9.873_609.325	(7r,13e)-1-amino-4,12-dihydroxy-9-oxo-7-[(palmitoyloxy)methyl]-3,5,8-trioxa-4-phosphapentadec-13-en-15-oic acid 4-oxide	C28 H52 N O11 P	609.325	9.873		S113380836				level4					1.3319e+06	1.457e+06	1.50212e+06	2.14812e+06	1.30076e+06	1.20338e+06	1.46926e+06	1.2293e+06	1.6036e+06
9.918_304.0954	Heraclenol	C16 H16 O6	304.095	9.918		S290709	HMDB0030745			level4	Phenylpropanoids and polyketides	Coumarins and derivatives	Furanocoumarins		2.86535e+06	120909	2.22388e+06	74579.2	52499.3	2.52124e+06	2.49465e+06	2.43807e+06	2.94628e+06
9.918_304.2397	Arachidonic acid	C20 H32 O2	304.24	9.918	C00219	MReference-2742	HMDB0001043		86.6	level2	Lipids and lipid-like molecules	Fatty Acyls	Fatty acids and conjugates	map00590 Arachidonic acid metabolism; map00591 Linoleic acid metabolism; map01040 Biosynthesis of unsaturated fatty acids; map01100 Metabolic pathways; map04216 Ferroptosis; map04217 Necroptosis; map04270 Vascular smooth muscle contraction; map04611 Platelet activation; map04664 Fc epsilon RI signaling pathway; map04666 Fc gamma R-mediated phagocytosis; map04723 Retrograde endocannabinoid signali…	8.71134e+08	1.21789e+09	5.57975e+08	1.24657e+09	6.38292e+08	4.60556e+08	8.65361e+08	9.72184e+08	1.07008e+09
9.919_341.2199		C13 H32 Cl N5 O3	341.22	9.919						level5					1.21413e+06	3.3508e+06	1.12441e+06	2.55301e+06	1.85379e+06	1.43924e+06	2.07826e+06	2.78439e+06	3.58642e+06
9.92_362.1986	Benzetimide	C23 H26 N2 O2	362.199	9.92		S20533				level4					2.10077e+06	1.90674e+06	2.72799e+06	3.00977e+06	2.0011e+06	2.01507e+06	2.12133e+06	2.9012e+06	3.09212e+06
9.92_373.2306		C18 H36 N3 O P S	373.231	9.92						level5					4.70649e+06	8.71605e+06	3.90859e+06	9.84598e+06	4.81961e+06	6.92349e+06	7.91917e+06	8.21298e+06	7.85814e+06
9.92_698.4516		C40 H62 N2 O8	698.452	9.92						level5					1.27511e+06	3.42679e+06	1.28309e+06	3.87522e+06	2.06919e+06	781409	2.81344e+06	1.61727e+06	3.29961e+06
9.921_372.2273		C17 H33 N4 O3 P	372.227	9.921						level5					1.99982e+07	4.67782e+07	3.16956e+07	4.82211e+07	3.66177e+07	2.61693e+07	3.78265e+07	4.20352e+07	3.67435e+07
9.921_630.4634	(2r)-1-[(1z)-1-octadecen-1-yloxy]-3-(phosphonooxy)-2-propanyl (9z)-9-tetradecenoate	C35 H67 O7 P	630.463	9.921		S113379433				level4					5.96029e+06	1.41326e+07	4.21209e+06	1.7636e+07	7.95041e+06	6.19865e+06	1.24886e+07	9.80696e+06	1.40333e+07
9.922_372.2249		C20 H39 P3	372.225	9.922						level5					2.65326e+07	9.04687e+06	2.49257e+06	9.84576e+06	1.28036e+07	6.46852e+06	7.81401e+06	8.48256e+06	7.63925e+06
9.925_342.2138		C21 H30 N2 S	342.214	9.925						level5					1.72085e+06	4.16461e+06	1.74051e+06	3.18819e+06	1.45242e+06	1.87042e+06	2.58689e+06	3.5672e+06	4.80343e+06
9.925_440.2146		C23 H39 O2 P3	440.215	9.925						level5					3.31749e+06	6.8843e+06	3.5446e+06	7.19044e+06	4.65111e+06	5.38377e+06	5.2466e+06	7.27647e+06	6.73802e+06
9.927_636.5161		C32 H74 N6 P2 S	636.516	9.927						level5					1.60978e+06	3.04346e+06	1.35235e+06	4.20807e+06	1.94048e+06	2.45885e+06	2.4831e+06	2.0948e+06	2.51008e+06
9.945_567.3536	O-{[(2r)-3-(henicosanoyloxy)-2-hydroxypropoxy](hydroxy)phosphoryl}-l-serine	C27 H54 N O9 P	567.354	9.945		S113376762				level4					3.32541e+06	4.32196e+06	2.48214e+06	1.52858e+07	9.87959e+06	3.89499e+06	3.04434e+06	3.04826e+06	3.70479e+06
9.947_635.3419	(7r,13e)-1-amino-4,12-dihydroxy-7-{[(9z)-9-octadecenoyloxy]methyl}-9-oxo-3,5,8-trioxa-4-phosphapentadec-13-en-15-oic acid 4-oxide	C30 H54 N O11 P	635.342	9.947		S113380862				level4					467265	639393	516532	2.11251e+06	1.54358e+06	685942	488740	460015	590106
9.954_280.2398	Linoleic acid	C18 H32 O2	280.24	9.954	C01595	MReference-2706	HMDB0000673		90.9	level2	Lipids and lipid-like molecules	Fatty Acyls	Lineolic acids and derivatives	map00591 Linoleic acid metabolism; map01040 Biosynthesis of unsaturated fatty acids; map01100 Metabolic pathways;	3.23367e+07	2.35929e+07	1.87079e+07	4.56314e+07	3.65757e+07	4.33874e+07	4.84857e+07	2.92598e+07	2.86381e+07
9.955_348.2272		C17 H28 N6 O2	348.227	9.955						level5					2.62212e+06	2.37134e+06	2.11074e+06	4.13398e+06	3.76298e+06	4.09143e+06	4.39026e+06	3.28771e+06	2.80861e+06
9.994_345.2875		C19 H39 N O4	345.288	9.994						level5					1.8842e+06	1.84474e+06	803960	2.71528e+07	1.26734e+07	5.15879e+06	2.32915e+06	1.77951e+06	1.86242e+06
9.995_335.2588		C18 H38 Cl N O2	335.259	9.995						level5					209222	368977	161901	5.4843e+06	3.17293e+06	1.30429e+06	455890	379201	440690
0.562_145.1582	Spermidine	C7 H19 N3	145.158	0.562	C00315	MReference-9	HMDB0001257	72.4	74.2	level1	Organic nitrogen compounds	Organonitrogen compounds	Amines	map00330 Arginine and proline metabolism; map00410 beta-Alanine metabolism; map00480 Glutathione metabolism; map01100 Metabolic pathways; map02010 ABC transporters; map04976 Bile secretion;	3.55515e+06	2.47492e+06	1.22113e+06	1.14407e+06	638512	1.58359e+06	1.83023e+06	1.68615e+06	2.13535e+06
0.564_124.9792			124.979	0.564						level5					1.06819e+07	9.30439e+06	1.12567e+07	6.83652e+06	5.74427e+06	7.69174e+06	8.86844e+06	7.2656e+06	7.19865e+06
0.573_145.0228	[similar to: spermidine; δmass: -0.1351 da]		145.023	0.573						level5					4.07247e+06	4.28562e+06	4.00722e+06	4.75855e+06	5.08746e+06	5.04492e+06	4.35606e+06	4.15092e+06	4.82016e+06
0.573_146.0068		C4 H7 N2 P S	146.007	0.573						level5					1.0925e+06	1.06097e+06	761446	1.0281e+06	952705	889236	1.18289e+06	837151	849467
0.574_120.0094		C3 H5 Cl N2 O	120.009	0.574						level5					1.57651e+06	1.48521e+06	1.20711e+06	1.60029e+06	1.55567e+06	1.50885e+06	1.63731e+06	1.26283e+06	1.35107e+06
0.574_127.0122			127.012	0.574						level5					1.05144e+08	1.17385e+08	8.59683e+07	1.09671e+08	1.06267e+08	1.04176e+08	1.19746e+08	9.3016e+07	9.47018e+07
0.574_129.0097	3-amino-6-chloropyridazine	C4 H4 Cl N3	129.01	0.574		S20342				level4					1.6938e+07	1.63951e+07	1.24399e+07	1.56298e+07	1.56562e+07	1.52677e+07	1.76506e+07	1.35439e+07	1.37244e+07
0.575_103.9962	[similar to: n-acetyl-l-cysteine; δmass: -59.0341 da]		103.996	0.575						level5					7.54982e+06	7.37544e+06	5.24563e+06	7.36494e+06	7.0047e+06	6.69143e+06	7.74921e+06	5.85417e+06	5.79499e+06
0.575_118.0119	[similar to: 12-epileukotriene b4; δmass: -218.2182 da]		118.012	0.575						level5					1.30971e+07	1.23602e+07	9.04787e+06	1.19724e+07	1.16875e+07	1.10234e+07	1.32637e+07	1.00964e+07	9.92619e+06
0.575_128.013			128.013	0.575						level5					1.29839e+07	1.39254e+07	1.05644e+07	1.36381e+07	1.36686e+07	1.28905e+07	1.49634e+07	1.17853e+07	1.20117e+07
0.575_131.9911		C3 H5 N2 P S	131.991	0.575						level5					4.97275e+06	4.58762e+06	3.43478e+06	4.57687e+06	4.53642e+06	4.09225e+06	5.07335e+06	3.8401e+06	3.96494e+06
0.575_141.0279		C2 H7 N O6	141.028	0.575						level5					4.97837e+06	4.67031e+06	3.40028e+06	4.59941e+06	4.40809e+06	4.41541e+06	5.14798e+06	3.78306e+06	3.65042e+06
0.575_150.0282		C3 H6 N2 O5	150.028	0.575						level5					9.47819e+06	8.75677e+06	6.72181e+06	8.77888e+06	8.61432e+06	8.0145e+06	9.6626e+06	7.30033e+06	7.29547e+06
0.576_101.9632			101.963	0.576						level5					1.45398e+07	1.23518e+07	1.4664e+07	1.06956e+07	8.72919e+06	1.0944e+07	1.19892e+07	1.09404e+07	9.70776e+06
0.576_142.9898			142.99	0.576						level5					1.40634e+07	1.2413e+07	1.53814e+07	9.45961e+06	7.99706e+06	1.06122e+07	1.17406e+07	1.00023e+07	9.96462e+06
0.576_155.0071		C2 H5 N O7	155.007	0.576						level5					1.9744e+06	1.82059e+06	1.42193e+06	1.91502e+06	1.964e+06	1.57246e+06	2.2864e+06	1.58484e+06	1.59597e+06
0.587_125.0956	Α-methylhistamine	C6 H11 N3	125.096	0.587		MReference-306		46.5	47.2	level3					1.81465e+06	1.99371e+06	2.35215e+06	1.07782e+06	1.39922e+06	1.60735e+06	4.88188e+06	2.17331e+06	1.40773e+06
0.59_143.0949	Dl-stachydrine	C7 H13 N O2	143.095	0.59		MReference-837			71.4	level2					2.23676e+07	2.26171e+07	2.00957e+07	1.13485e+07	1.24145e+07	1.8546e+07	1.84317e+07	2.13666e+07	2.57406e+07
0.595_212.0912	Histidylglycine	C8 H12 N4 O3	212.091	0.595		S312227	HMDB0028885		31	level4	Organic acids and derivatives	Carboxylic acids and derivatives	Amino acids, peptides, and analogues		1.29636e+06	2.78334e+06	1.42428e+06	3.50718e+06	1.57467e+06	1.34736e+06	2.16683e+06	4.09142e+06	2.93364e+06
0.596_160.1215	N6-methyllysine	C7 H16 N2 O2	160.121	0.596	C02728	S144469	HMDB0002038			level4	Organic acids and derivatives	Carboxylic acids and derivatives	Amino acids, peptides, and analogues	NULL	2.33175e+07	2.34177e+07	2.09168e+07	1.32471e+07	1.39299e+07	1.9948e+07	1.98139e+07	2.24435e+07	2.71143e+07
0.599_132.0901	D-ornithine	C5 H12 N2 O2	132.09	0.599	C00515	BGI245	HMDB0003374	85.5	83.8	level1	Organic acids and derivatives	Carboxylic acids and derivatives	Amino acids, peptides, and analogues	map00472 D-Arginine and D-ornithine metabolism; map01100 Metabolic pathways;	2.47402e+06	1.856e+06	2.11299e+06	1.06311e+07	3.39323e+06	2.10129e+06	1.02954e+07	2.29915e+06	3.86401e+06
0.601_146.1057	L-lysine	C6 H14 N2 O2	146.106	0.601	C00047	BGI22	HMDB0000182	90.2	87.9	level1	Peptides	Amino acids	Common amino acids [Fig]	map00310 Lysine degradation; map00780 Biotin metabolism; map00970 Aminoacyl-tRNA biosynthesis; map01100 Metabolic pathways; map01210 2-Oxocarboxylic acid metabolism; map01230 Biosynthesis of amino acids; map02010 ABC transporters; map04974 Protein digestion and absorption;	1.24195e+08	1.22189e+08	1.16828e+08	2.85082e+08	2.07942e+08	1.55615e+08	2.45916e+08	1.43715e+08	1.63424e+08
0.611_198.0773		C6 H11 N6 P	198.077	0.611						level5					1.01689e+07	1.02819e+07	9.47772e+06	1.21176e+06	3.49945e+06	6.90448e+06	5.45059e+06	8.04017e+06	1.04487e+07
0.612_109.0641	3,4-diaminopyridine	C5 H7 N3	109.064	0.612		S5705				level4					5.16549e+06	2.22557e+06	1.37689e+06	1.09103e+06	1.06e+06	3.80436e+06	2.36307e+06	2.98741e+06	3.04976e+06
0.613_154.0721			154.072	0.613						level5					428936	380297	340624	4.35264e+06	1.26459e+06	420428	2.43201e+06	467264	741967
0.614_168.0877	[similar to: mjn110; δmass: -293.0032 da]		168.088	0.614						level5					1.68112e+07	1.65579e+07	1.62151e+07	6.50145e+07	4.43574e+07	2.80365e+07	4.9849e+07	1.87643e+07	2.40647e+07
0.614_190.0696		C5 H10 N4 O4	190.07	0.614						level5					1.99933e+06	1.95422e+06	2.54828e+06	3.06592e+07	1.49124e+07	6.71498e+06	9.50357e+06	3.45821e+06	3.32261e+06
0.615_258.0567	3-(2-methyl-3-oxobutyl)phenyl hydrogen sulfate	C11 H14 O5 S	258.057	0.615		S74853415	HMDB0133702			level4	Organic acids and derivatives	Organic sulfuric acids and derivatives	Arylsulfates		293024	346469	384333	8.17085e+06	3.57862e+06	1.32933e+06	1.73568e+06	576228	525471
0.616_326.0439	3-hydroxy-4-methoxy-6h-[1,3]dioxolo[5,6][1]benzofuro[3,2-c]chromen-6-one	C17 H10 O7	326.044	0.616		S9306312				level4					206893	221706	378503	1.98986e+07	6.25361e+06	1.75147e+06	2.11454e+06	586184	426173
0.616_394.0313		C6 H15 N6 O10 P S	394.031	0.616						level5					56370.4	86473.6	72656.4	4.93772e+06	1.81753e+06	440912	542240	104974	66087.6
0.616_462.0191		C8 H21 N2 O14 P3	462.019	0.616						level5					54980.2	71063.5	69745.2	6.3633e+06	2.04327e+06	352590	499844	83579.1	59056.3
0.619_227.9021			227.902	0.619						level5					2.15131e+06	1.34976e+06	1.35538e+06	486484	937694	914119	1.27528e+06	1.10049e+06	684891
0.619_342.018		C8 H10 N2 O13	342.018	0.619						level5					1.42238e+06	1.4977e+06	1.75241e+06	6.27808e+06	7.18759e+06	4.57708e+06	5.96148e+06	2.2165e+06	2.28737e+06
0.62_184.0616		C4 H13 N2 O4 P	184.062	0.62						level5					1.59843e+07	1.68018e+07	1.41093e+07	5.77312e+06	1.18413e+07	1.51449e+07	2.29314e+07	1.88661e+07	1.98002e+07
0.621_357.992		C6 H11 N6 O6 P S2	357.992	0.621						level5					3.19948e+06	2.83812e+06	3.2857e+06	599391	2.75002e+06	4.01001e+06	5.62047e+06	3.73211e+06	3.97923e+06
0.622_199.0337		C5 H5 N5 O4	199.034	0.622						level5					1.18244e+06	1.21862e+06	1.11704e+06	7.62498e+06	3.99303e+06	2.55627e+06	3.87745e+06	1.55228e+06	1.92465e+06
0.622_204.1476		C9 H20 N2 O3	204.148	0.622						level5					2.66134e+06	2.20761e+06	3.11623e+06	1.24972e+06	2.91996e+06	3.95765e+06	1.59778e+06	1.11943e+06	2.80213e+06
0.622_530.0068		C6 H21 N4 O18 P3	530.007	0.622						level5					77149	85436.4	95979.4	7.20446e+06	1.95717e+06	363683	284845	80499.3	82214.7
0.622_561.9545		C13 H17 N4 O11 P3 S2	561.955	0.622						level5					392873	295102	486934	164667	1.20846e+06	1.43119e+06	1.63661e+06	651922	673991
0.623_290.0047		C8 H7 Cl N4 O6	290.005	0.623						level5					1.76354e+06	1.81678e+06	1.57967e+06	319099	553855	1.37315e+06	1.9207e+06	1.67254e+06	1.94726e+06
0.623_509.9417		C12 H18 Cl N2 O8 P3 S2	509.942	0.623						level5					1.02214e+06	994294	941509	112140	170042	882702	1.28437e+06	1.2484e+06	1.43464e+06
0.624_373.9659		C6 H12 Cl O14 P	373.966	0.624						level5					2.48942e+06	2.59615e+06	2.24745e+06	119605	255719	1.29059e+06	2.00316e+06	2.55612e+06	3.18886e+06
0.625_188.1527	2080745	C9 H20 N2 O2	188.153	0.625	C18885	S30114				level4				NULL	6.11686e+06	6.1269e+06	6.67148e+06	7.23551e+06	9.76069e+06	1.01415e+07	1.08955e+07	9.11217e+06	7.38528e+06
0.625_593.9028		C9 H14 Cl N4 O16 P3 S	593.903	0.625						level5					934301	970073	878502	116099	92115	460938	706390	1.0306e+06	1.27261e+06
0.627_166.0607		C5 H6 N6 O	166.061	0.627						level5					5.16786e+06	4.64756e+06	6.61934e+06	2.56302e+07	1.73621e+07	9.92852e+06	9.21638e+06	5.75384e+06	5.45011e+06
0.627_300.1336		C14 H16 N6 O2	300.134	0.627						level5					5.22654e+06	4.58604e+06	7.19978e+06	2.65806e+07	1.88124e+07	1.1602e+07	9.17939e+06	6.44826e+06	6.64371e+06
0.628_215.0074	4-nitro-6-oxohepta-2,4-dienedioic acid	C7 H5 N O7	215.007	0.628	C20367	S28533122				level4				NULL	4.82998e+06	5.6413e+06	4.70341e+06	1.96775e+06	3.55509e+06	3.78036e+06	7.0333e+06	5.68839e+06	6.96053e+06
0.628_335.0079		C11 H16 N O3 P3 S	335.008	0.628						level5					114116	133136	162125	3.83456e+06	1.1771e+06	508170	684261	250366	127444
0.628_749.7761		C20 H5 N2 O16 P3 S4	749.776	0.628						level5					679057	413626	1.36759e+06	467651	7.36534e+06	5.84921e+06	3.65316e+06	1.27614e+06	1.0954e+06
0.629_177.0516			177.052	0.629						level5					9.8154e+06	1.08209e+07	9.51576e+06	1.87158e+07	1.32868e+07	1.02457e+07	1.862e+07	1.16392e+07	1.39367e+07
0.629_187.1685	N(1)-acetylspermidine	C9 H21 N3 O	187.168	0.629	C00612	S482	HMDB0001276			level4	Organic acids and derivatives	Carboximidic acids and derivatives	Carboximidic acids	NULL	100490	321875	232229	1.68932e+06	3.83564e+06	3.52923e+06	1.233e+06	495323	920476
0.629_225.9441	(2e)-2,5-dichloro-4-oxo-2-hexenedioic acid	C6 H4 Cl2 O5	225.944	0.629	C12835	S4445367	HMDB0060363			level4	Organic acids and derivatives	Keto acids and derivatives	Medium-chain keto acids and derivatives	map01100 Metabolic pathways;	5.20085e+06	4.86428e+06	1.03944e+07	5.40183e+08	1.90286e+08	4.66119e+07	3.33601e+07	9.27994e+06	8.09775e+06
0.629_293.9312		C3 H8 N2 O6 P2 S2	293.931	0.629						level5					243755	183069	441267	4.23459e+07	1.41751e+07	2.98564e+06	1.94285e+06	506146	382940
0.629_298.9684		C10 H9 Cl N3 P3	298.968	0.629						level5					1.18907e+06	1.32753e+06	1.12184e+06	124482	348604	737438	1.37706e+06	1.33914e+06	1.64442e+06
0.629_316.1075		C15 H17 N4 O2 P	316.108	0.629						level5					1.34237e+07	1.32947e+07	1.62816e+07	4.65693e+06	1.01179e+07	1.33191e+07	1.10846e+07	1.41347e+07	1.46172e+07
0.629_361.9185		C8 H5 N4 O5 P3 S	361.918	0.629						level5					236218	191683	477203	9.83111e+07	2.80177e+07	4.39376e+06	2.94868e+06	522187	398943
0.629_429.9059		C6 H5 N6 O9 P3 S	429.906	0.629						level5					91024.4	79456.4	223891	1.03738e+08	2.48777e+07	3.22069e+06	1.9535e+06	221210	195135
0.629_631.8222		C18 H3 O18 P3 S	631.822	0.629						level5					76497.4	66775.6	75015.8	374701	1.5349e+06	277166	68220.3	79621.5	64257.6
0.629_633.8675			633.867	0.629						level5					86612.8	75605.5	84935.3	3.13828e+07	6.18106e+06	493068	228905	90150	89653.8
0.629_701.8545			701.855	0.629						level5					83906.4	73243	82281.3	3.12591e+07	5.87045e+06	337542	155075	87333	70481.1
0.629_765.7503		C15 H5 N4 O17 P3 S5	765.75	0.629						level5					1.58702e+06	1.18748e+06	2.88737e+06	104376	2.98202e+06	5.70902e+06	3.94053e+06	2.44726e+06	2.03063e+06
0.629_769.8411			769.841	0.629						level5					79076.2	69026.7	77544.6	1.9434e+07	3.56762e+06	155848	70520.1	82305.6	66423.8
0.629_837.8281			837.828	0.629						level5					81403.9	71058.5	79827.3	1.47502e+07	2.28141e+06	85973.3	72595.9	84728.4	68379
0.629_933.6738		C49 H100 N5 O3 P S3	933.674	0.629						level5					1.02532e+06	858093	1.68662e+06	89538.9	71041.5	1.40633e+06	1.24264e+06	1.28606e+06	1.36731e+06
0.63_157.9568			157.957	0.63						level5					2.63669e+06	2.15131e+06	4.40368e+06	1.33329e+08	5.46524e+07	1.56586e+07	1.18408e+07	3.68113e+06	3.42222e+06
0.63_173.9309		C3 H N2 O P3	173.931	0.63						level5					8.42398e+06	7.42666e+06	1.21086e+07	3.04935e+07	3.70447e+07	2.42464e+07	1.89376e+07	1.034e+07	9.62318e+06
0.63_241.918		C4 H2 O8 S2	241.918	0.63						level5					3.44807e+07	3.06809e+07	5.58978e+07	2.34354e+08	2.45282e+08	1.29028e+08	9.89707e+07	4.78158e+07	4.35855e+07
0.63_309.9052		C4 H N4 O7 P3	309.905	0.63						level5					3.0305e+06	2.50624e+06	4.99395e+06	2.81858e+07	3.15016e+07	1.47305e+07	1.08017e+07	4.54606e+06	4.03667e+06
0.63_325.8793		C6 H O10 P3	325.879	0.63						level5					1.21512e+07	1.07772e+07	1.76895e+07	7.31826e+06	2.66197e+07	2.83139e+07	2.21589e+07	1.51649e+07	1.42532e+07
0.63_366.956		C14 H8 Cl N O5 P2	366.956	0.63						level5					1.40823e+06	1.55955e+06	1.43773e+06	133881	552500	1.07053e+06	2.12149e+06	1.71603e+06	2.1121e+06
0.63_377.8925		C6 H3 O15 P S	377.892	0.63						level5					2.14405e+06	2.00792e+06	4.29782e+06	5.52481e+07	5.1293e+07	1.88186e+07	1.22656e+07	3.77916e+06	3.34654e+06
0.63_393.8666		C4 H4 N4 O8 P2 S3	393.867	0.63						level5					1.00969e+07	9.15675e+06	1.75937e+07	1.5015e+07	4.52676e+07	3.66386e+07	2.81634e+07	1.57841e+07	1.30212e+07
0.63_461.8543		C6 H8 O14 P2 S3	461.854	0.63						level5					6.42956e+06	5.46296e+06	1.15615e+07	1.51531e+07	4.59618e+07	3.20093e+07	2.30108e+07	1.00642e+07	8.86261e+06
0.63_477.8285		C9 H2 Cl O15 P3	477.829	0.63						level5					1.96936e+07	1.68483e+07	2.83733e+07	1.98393e+06	2.35514e+07	3.97051e+07	3.10853e+07	2.45925e+07	2.2864e+07
0.63_497.8938		C8 H9 N2 O15 P3 S	497.894	0.63						level5					89247.5	77905.3	87518.9	5.0713e+07	1.20615e+07	1.29122e+06	678129	207081	92381
0.63_529.8422		C4 H8 N2 O18 P2 S3	529.842	0.63						level5					1.95248e+06	1.72802e+06	3.98185e+06	6.89326e+06	2.30238e+07	1.31132e+07	9.04918e+06	3.31033e+06	3.23328e+06
0.63_545.8165		C6 H Cl N4 O18 P2 S	545.817	0.63						level5					6.0555e+06	5.33646e+06	1.06853e+07	1.01231e+06	1.22635e+07	1.83139e+07	1.40479e+07	9.09257e+06	8.49951e+06
0.63_561.7897		C4 H9 N2 O14 P3 S5	561.79	0.63						level5					1.29467e+07	1.03019e+07	1.67743e+07	103034	3.2729e+06	1.38098e+07	1.12669e+07	1.28182e+07	1.45093e+07
0.63_565.8809		C5 H8 N6 O18 P2 S2	565.881	0.63						level5					89076.7	77756.2	87351.4	4.34219e+07	9.6166e+06	856793	463838	92714.4	92204.2
0.63_613.8023		C7 H9 N2 O17 P3 S4	613.802	0.63						level5					2.83696e+06	2.17012e+06	4.94212e+06	627640	9.18728e+06	1.13223e+07	8.84197e+06	4.46637e+06	3.92801e+06
0.63_629.7765		C9 H2 Cl N4 O17 P3 S2	629.777	0.63						level5					5.70022e+06	4.74587e+06	8.89356e+06	102576	3.30597e+06	1.01169e+07	7.28897e+06	7.28639e+06	6.89781e+06
0.63_697.7633		C12 H4 N4 O17 P2 S5	697.763	0.63						level5					2.71099e+06	2.08763e+06	4.44476e+06	101461	2.93731e+06	6.95384e+06	4.22054e+06	3.84868e+06	3.63042e+06
0.63_713.7377		C18 H2 Cl O17 P3 S3	713.738	0.63						level5					4.16865e+06	3.56182e+06	6.10446e+06	100710	534098	4.04085e+06	4.02893e+06	4.84166e+06	4.68035e+06
0.63_717.8287		C19 H5 N4 O17 P3 S2	717.829	0.63						level5					80685	70431	79122.2	1.63003e+07	1.21576e+07	1.57108e+06	863285	83980.1	83517.8
0.63_781.7244		C14 H2 Cl N6 O17 P3 S4	781.724	0.63						level5					2.63726e+06	2.04704e+06	4.00953e+06	106640	692372	4.10538e+06	3.16815e+06	3.18176e+06	2.98252e+06
0.63_785.8155			785.816	0.63						level5					80653.9	70403.9	79091.8	1.16426e+07	6.77064e+06	756467	393977	83947.7	67749
0.63_797.6985		C20 H2 Cl N2 O15 P3 S5	797.698	0.63						level5					3.87515e+06	3.25798e+06	4.71488e+06	98536.9	78180.7	2.17432e+06	1.78568e+06	3.68966e+06	2.90273e+06
0.63_853.8025			853.803	0.63						level5					80993.8	70700.5	79425	9.20467e+06	5.09767e+06	396528	210959	84301.5	83837.5
0.63_881.6606		C46 H96 Cl N5 O4 S2	881.661	0.63						level5					2.23624e+06	1.95012e+06	2.53764e+06	91830.3	72859.6	757391	562104	2.08539e+06	2.1838e+06
0.63_89.9694			89.9694	0.63						level5					9.54022e+06	8.2438e+06	1.41572e+07	2.05547e+08	9.86201e+07	3.70491e+07	3.05559e+07	1.27997e+07	1.0744e+07
0.63_905.8165			905.817	0.63						level5					82594.3	72097.6	80994.5	7.2196e+06	828567	87230.5	73657.4	85967.3	85494.2
0.631_105.9433	[similar to: dl-serine; δmass: 0.9007 da]		105.943	0.631						level5					1.51416e+07	1.3438e+07	1.95384e+07	3.26207e+07	4.44904e+07	3.01668e+07	2.44722e+07	1.71708e+07	1.55729e+07
0.631_189.9049			189.905	0.631						level5					5.15371e+07	4.81453e+07	5.96282e+07	7.44092e+06	3.23116e+07	5.2394e+07	4.42832e+07	4.82879e+07	4.83614e+07
0.631_193.0256	Fosfocreatinine	C4 H8 N3 O4 P	193.026	0.631		S64349	HMDB0041624			level4	Organic acids and derivatives	Carboxylic acids and derivatives	Amino acids, peptides, and analogues		1.0665e+07	1.27399e+07	8.50014e+06	1.01173e+06	2.03108e+06	4.1391e+06	8.59347e+06	9.66364e+06	1.21436e+07
0.631_230.9813		C3 H7 Cl N3 O5 P	230.981	0.631						level5					4.98513e+06	5.80683e+06	3.74116e+06	135593	489318	1.58874e+06	3.4057e+06	4.76915e+06	5.7505e+06
0.631_257.892			257.892	0.631						level5					9.13859e+07	8.3314e+07	1.22851e+08	4.90185e+07	1.53094e+08	1.60429e+08	1.27398e+08	1.02115e+08	9.86254e+07
0.631_341.8533			341.853	0.631						level5					2.55828e+07	2.36844e+07	3.05818e+07	729581	1.01222e+07	2.46116e+07	2.09758e+07	2.44559e+07	2.48055e+07
0.631_409.8408		C6 H2 Cl O13 P3	409.841	0.631						level5					2.73301e+07	2.42787e+07	3.56718e+07	1.51254e+06	2.01067e+07	3.86751e+07	3.14605e+07	3.04461e+07	2.94741e+07
0.631_445.88		C5 H9 N2 O12 P3 S2	445.88	0.631						level5					1.0998e+06	880491	2.50147e+06	5.67341e+07	4.92902e+07	1.45301e+07	9.87723e+06	2.4923e+06	2.14669e+06
0.631_493.8028		C4 H2 Cl N2 O16 P3 S	493.803	0.631						level5					3.34357e+07	2.99432e+07	3.93412e+07	104487	5.82105e+06	2.64671e+07	2.24977e+07	3.24254e+07	3.2371e+07
0.631_513.8679		C11 H5 N2 O14 P3 S	513.868	0.631						level5					380682	256853	851994	2.76462e+07	2.36038e+07	5.98161e+06	4.11252e+06	845767	615819
0.631_581.8548		C9 H5 N4 O18 P3 S	581.855	0.631						level5					130665	91956.7	401873	2.33144e+07	1.91212e+07	3.72267e+06	2.55371e+06	358706	299109
0.631_597.829		C9 H5 N4 O17 P3 S2	597.829	0.631						level5					927589	743819	1.98047e+06	5.30629e+06	1.86217e+07	8.73474e+06	6.25384e+06	1.8735e+06	1.53239e+06
0.631_615.8477		C22 H3 O14 P3 S	615.848	0.631						level5					71610.2	62509.5	70223.2	2.41234e+06	749673	75629.8	63861.9	74534.7	74124.4
0.631_645.7507		C4 H2 Cl N6 O18 P3 S3	645.751	0.631						level5					7.72059e+06	7.21766e+06	1.04798e+07	97020	497388	5.12745e+06	3.76079e+06	7.30384e+06	7.94568e+06
0.631_649.8418			649.842	0.631						level5					82916.8	72379.1	106887	1.77288e+07	1.3597e+07	2.20847e+06	1.21828e+06	165725	131109
0.631_681.7888		C12 H4 N4 O18 P2 S4	681.789	0.631						level5					1.09897e+06	812004	2.34948e+06	527226	8.89429e+06	7.12261e+06	5.81565e+06	2.32397e+06	1.92692e+06
0.631_729.712		C13 H2 Cl N2 O18 P3 S4	729.712	0.631						level5					4.3829e+06	4.42625e+06	5.56188e+06	95451.1	75732.4	1.80468e+06	1.41898e+06	4.32898e+06	3.90087e+06
0.631_733.8028		C14 H5 N6 O18 P3 S3	733.803	0.631						level5					207409	117509	347954	4.55608e+06	1.31562e+07	3.76291e+06	2.50779e+06	309148	279474
0.631_801.7898		C28 H5 O17 P3 S3	801.79	0.631						level5					81941.8	71528.1	80354.8	3.74484e+06	8.89069e+06	2.19043e+06	1.27907e+06	146355	166922
0.631_813.6736		C45 H93 N5 O3 P2	813.674	0.631						level5					3.38774e+06	2.58066e+06	3.44958e+06	90733.4	71989.3	546088	567694	2.75099e+06	2.9576e+06
0.631_865.6869		C45 H98 N5 O4 P3	865.687	0.631						level5					1.81012e+06	1.80763e+06	2.88915e+06	97935	77703.2	1.68028e+06	1.22875e+06	2.07876e+06	2.1754e+06
0.631_897.6344	(2s,3s,4r)-3,4-dihydroxy-2-[(2-hydroxydocosanoyl)amino]octadecyl (1s,2r,3r,4s,5s,6r)-2,3,4,5,6-pentahydroxycyclohexyl hydrogen phosphate	C46 H92 N O13 P	897.634	0.631		S113381677				level4					2.45274e+06	1.87147e+06	1.96938e+06	87631	69527.8	133117	337241	1.41429e+06	1.8491e+06
0.631_937.7657		C30 H9 N2 O18 P3 S5	937.766	0.631						level5					78657.5	68661.1	77134	1.66683e+06	3.19482e+06	352556	188029	81869.8	81419.2
0.632_273.866			273.866	0.632						level5					1.79346e+08	1.69092e+08	2.07349e+08	6.2032e+06	6.47386e+07	1.5214e+08	1.26061e+08	1.6284e+08	1.68804e+08
0.632_357.8272		C3 H2 Cl O10 P3 S	357.827	0.632						level5					2.50908e+07	2.37111e+07	2.50204e+07	104233	1.726e+06	9.70474e+06	8.27628e+06	1.86481e+07	2.05644e+07
0.632_425.8148			425.815	0.632						level5					3.54083e+07	3.31593e+07	3.93751e+07	104760	3.88659e+06	2.03235e+07	1.77061e+07	3.13876e+07	3.28802e+07
0.632_509.7769		C5 H Cl O18 P2 S2	509.777	0.632						level5					2.91367e+07	2.79505e+07	3.01472e+07	99867	580136	9.51218e+06	7.8182e+06	2.10593e+07	2.43033e+07
0.632_577.7638		C6 H2 Cl N4 O14 P3 S3	577.764	0.632						level5					1.26105e+07	1.16471e+07	1.50016e+07	101773	536633	5.68772e+06	4.89771e+06	1.05418e+07	1.23088e+07
0.632_661.7249		C7 H6 Cl N2 O16 P3 S5	661.725	0.632						level5					6.60404e+06	5.49539e+06	6.88542e+06	98790.4	88898	1.5653e+06	1.39354e+06	5.30874e+06	5.54633e+06
0.632_665.8157		C11 H5 N6 O16 P3 S3	665.816	0.632						level5					361071	234951	615918	4.70778e+06	1.44632e+07	5.48967e+06	3.50844e+06	903175	540047
0.632_745.6859		C42 H93 N5 O P2	745.686	0.632						level5					2.92284e+06	2.5039e+06	2.44699e+06	91629	72699.9	343567	389172	1.93027e+06	2.38914e+06
0.632_869.7767		C24 H5 N6 O17 P3 S4	869.777	0.632						level5					81066.4	70764	79496.3	2.97153e+06	6.19527e+06	1.07012e+06	591517	84377.1	83912.7
0.633_205.8788			205.879	0.633						level5					9.22391e+07	8.9812e+07	8.78821e+07	670927	9.60219e+06	4.24137e+07	3.45019e+07	6.70773e+07	7.42034e+07
0.633_289.8399			289.84	0.633						level5					1.33603e+08	1.23698e+08	1.18785e+08	103111	6.29442e+06	4.73377e+07	3.83101e+07	9.07004e+07	1.00804e+08
0.633_373.8012		C7 H2 Cl O4 P3 S3	373.801	0.633						level5					3.5683e+06	3.80751e+06	2.78448e+06	98942.4	89034.7	506579	457411	2.03644e+06	2.54162e+06
0.633_441.7888		C5 H2 Cl N2 O8 P3 S3	441.789	0.633						level5					2.04806e+07	2.03799e+07	1.89415e+07	96326.9	367172	4.4292e+06	4.09229e+06	1.38586e+07	1.57818e+07
0.633_525.7508		C9 H Cl O12 P2 S4	525.751	0.633						level5					1.4601e+07	1.48039e+07	1.19741e+07	95982.4	86371.1	1.52291e+06	1.73875e+06	8.34006e+06	1.05137e+07
0.633_593.7378		C5 H6 Cl O17 P3 S4	593.738	0.633						level5					7.51171e+06	7.38825e+06	6.68142e+06	96688.8	87006.9	1.2601e+06	1.14261e+06	5.08047e+06	5.90239e+06
0.633_609.7109		C3 H2 Cl N2 O18 P3 S4	609.711	0.633						level5					2.48924e+06	2.36614e+06	1.71411e+06	89039.5	67930.6	103737	74993.6	1.21447e+06	1.53173e+06
0.633_677.6979		C10 H2 Cl N2 O15 P3 S5	677.698	0.633						level5					3.17208e+06	3.06697e+06	2.46415e+06	97937.2	88130.2	387986	203923	1.95316e+06	2.4722e+06
0.634_245.1739	Lysylvaline	C11 H23 N3 O3	245.174	0.634		S124103	HMDB0028964			level4	Organic acids and derivatives	Carboxylic acids and derivatives	Amino acids, peptides, and analogues		1.35958e+06	1.41423e+06	1.39266e+06	830984	1.50356e+06	1.45306e+06	1.1884e+06	1.8295e+06	1.29682e+06
0.634_318.0108		C7 H11 Cl N2 O10	318.011	0.634						level5					1.91508e+06	1.96499e+06	1.57162e+06	122188	460885	965227	1.22258e+06	2.17362e+06	2.29299e+06
0.634_354.0498	Thiodicarb	C10 H18 N4 O4 S3	354.05	0.634	C18423	S10441969				level4				NULL	87229.5	101768	94621.9	6.21115e+06	1.77377e+06	511361	515670	230953	90292.2
0.634_457.7628		C2 H Cl O15 P2 S3	457.763	0.634						level5					5.18557e+06	5.30834e+06	3.96091e+06	92607.5	83334.2	335148	367774	2.79481e+06	3.52957e+06
0.635_218.0755		C5 H10 N6 O4	218.076	0.635						level5					1.42949e+06	1.42463e+06	1.48906e+06	2.37016e+07	1.43185e+07	3.72284e+06	1.45386e+07	2.44094e+06	2.13853e+06
0.635_401.9718		C10 H14 Cl N2 O7 P3	401.972	0.635						level5					1.53856e+06	1.84237e+06	1.1834e+06	308099	169973	476474	711239	2.30967e+06	1.99731e+06
0.635_541.725		C5 H2 Cl O14 P3 S4	541.725	0.635						level5					3.77824e+06	3.7415e+06	2.68428e+06	92746.1	83458.9	172715	286484	1.84463e+06	2.45115e+06
0.636_155.0697	L-histidine	C6 H9 N3 O2	155.07	0.636	C00135	BGI17	HMDB0000177	95.7	93.2	level1	Peptides	Amino acids	Common amino acids [Fig]	map00340 Histidine metabolism; map00410 beta-Alanine metabolism; map00970 Aminoacyl-tRNA biosynthesis; map01100 Metabolic pathways; map01230 Biosynthesis of amino acids; map02010 ABC transporters; map04974 Protein digestion and absorption; map05230 Central carbon metabolism in cancer;	6.21002e+07	3.74599e+07	2.40148e+07	6.37011e+07	1.81266e+07	3.91824e+07	8.90903e+07	6.18597e+07	9.26303e+07
0.636_234.0495	Mfcd00010043	C16 H10 S	234.049	0.636	C20124	S8843				level4				NULL	1.17791e+07	1.06259e+07	9.74279e+06	1.08093e+07	1.29216e+07	1.12177e+07	1.2613e+07	1.34933e+07	1.28652e+07
0.637_196.0937			196.094	0.637						level5					1.74905e+07	1.71203e+07	1.52589e+07	5.33383e+07	4.39254e+07	2.15406e+07	3.50589e+07	3.23986e+07	2.13721e+07
0.637_250.0233	Spiro[3h-indole-3,5'(4'h)-thiazol]-2-ol, 2'-(methylthio)-	C11 H10 N2 O S2	250.023	0.637		S4930317	HMDB0035974			level4	Organoheterocyclic compounds	Indoles and derivatives	Indolines		1.78042e+07	1.83516e+07	1.34681e+07	689962	3.31743e+06	7.90594e+06	8.93544e+06	1.74702e+07	1.7937e+07
0.638_212.0676	N-propyl galiate	C10 H12 O5	212.068	0.638	C11155	S4778	HMDB0033835			level4	Benzenoids	Benzene and substituted derivatives	Benzoic acids and derivatives	NULL	5.56259e+07	5.63738e+07	4.34683e+07	2.02836e+07	3.03889e+07	3.49988e+07	4.18788e+07	6.1096e+07	6.10597e+07
0.64_122.587			122.587	0.64						level5					2.01424e+06	1.84878e+06	1.72198e+06	1.32685e+06	2.01907e+06	2.10167e+06	1.67766e+06	2.38368e+06	1.87481e+06
0.641_278.078	3,9-dihydroxy-2-(2-hydroxy-2-propanyl)-2,3-dihydro-7h-furo[3,2-g]chromen-7-one	C14 H14 O6	278.078	0.641		S74853049	HMDB0132920	91.4		level4	Phenylpropanoids and polyketides	Coumarins and derivatives	Furanocoumarins		2.53886e+06	2.80246e+06	1.73037e+06	256063	305485	655617	695451	1.89338e+06	1.82338e+06
0.645_121.0741	Tris(hydroxymethyl)aminomethane	C4 H11 N O3	121.074	0.645	C07182	S6257	HMDB0240288			level4	Organic nitrogen compounds	Organonitrogen compounds	Amines	NULL	2.18069e+06	398462	2.52601e+06	4.99025e+06	1.80207e+06	1.52016e+06	933419	358178	873355
0.647_169.0853	1-methyl-l-histidine	C7 H11 N3 O2	169.085	0.647	C01152	BGI45	HMDB0000479	18.5		level3	Organic acids and derivatives	Carboxylic acids and derivatives	Amino acids, peptides, and analogues	map00340 Histidine metabolism; map01100 Metabolic pathways;	3.67706e+06	2.69427e+06	3.48047e+06	5.82177e+06	5.30905e+06	4.25313e+06	1.3989e+07	1.66093e+07	6.21145e+06
0.649_111.548	[similar to: angiotensin iv; δmass: -662.8585 da]		111.548	0.649						level5					1.08111e+07	1.24792e+07	1.12768e+07	3.88816e+06	5.06033e+06	7.60155e+06	7.24137e+06	1.16056e+07	1.18516e+07
0.649_226.1067	Carnosine	C9 H14 N4 O3	226.107	0.649	D01611	MReference-342		35.6	40.9	level3					4.75199e+06	1.83596e+06	1.13265e+06	996297	1.80039e+06	370671	1.02887e+06	1.58512e+06	1.27708e+06
0.65_174.1119	L-arginine	C6 H14 N4 O2	174.112	0.65	C00062	BGI343	HMDB0000517	96.9	94.1	level1	Peptides	Amino acids	Common amino acids [Fig]	map00220 Arginine biosynthesis; map00330 Arginine and proline metabolism; map00472 D-Arginine and D-ornithine metabolism; map00970 Aminoacyl-tRNA biosynthesis; map01100 Metabolic pathways; map01230 Biosynthesis of amino acids; map02010 ABC transporters; map04150 mTOR signaling pathway; map04974 Protein digestion and absorption; map05014 Amyotrophic lateral sclerosis (ALS); map05132 Salmonella inf…	1.81856e+08	2.0544e+08	1.41747e+08	2.27222e+08	1.75796e+08	1.49321e+08	1.91827e+08	2.39992e+08	2.37937e+08
0.651_218.0194		C4 H11 O8 P	218.019	0.651						level5					8.55473e+07	7.90223e+07	9.05358e+07	5.00902e+07	8.81684e+07	1.26326e+08	5.25807e+07	8.31317e+07	6.92645e+07
0.652_168.9787		C H3 N3 O5 S	168.979	0.652						level5					2.70601e+06	2.82944e+06	4.22388e+06	3.27788e+07	2.03858e+07	8.36331e+06	5.24472e+06	3.45287e+06	2.8164e+06
0.653_151.0247	[similar to: l-histidine; δmass: -4.0448 da]		151.025	0.653						level5					3.98686e+07	4.00212e+07	3.81615e+07	9.56698e+07	7.92033e+07	4.03072e+07	6.44399e+07	2.91292e+07	2.80789e+07
0.653_184.0253		C3 H9 N2 O5 P	184.025	0.653						level5					4.68295e+07	5.61478e+07	4.96756e+07	7.88933e+06	2.28972e+07	3.26108e+07	4.3727e+07	3.97423e+07	3.66544e+07
0.654_178.9752		C H N5 O4 S	178.975	0.654						level5					1.25217e+07	1.07643e+07	1.06899e+07	968865	4.34076e+06	8.34428e+06	4.69736e+06	1.21587e+07	1.06068e+07
0.654_205.0482		C9 H7 N3 O3	205.048	0.654				80.3		level5					1.30233e+07	1.40802e+07	1.55914e+07	5.90369e+07	4.08092e+07	2.73595e+07	2.36426e+07	2.58395e+07	1.76334e+07
0.654_221.022		C4 H7 N5 O4 S	221.022	0.654						level5					4.23435e+07	4.659e+07	3.85082e+07	9.52061e+06	2.15339e+07	4.04731e+07	2.92403e+07	6.22266e+07	5.06628e+07
0.654_223.0957	4-(methylnitrosamino)-1-(3-pyridyl-n-oxide)-1-butanone	C10 H13 N3 O3	223.096	0.654	C19602	S137921	HMDB0062375			level4	Organic oxygen compounds	Organooxygen compounds	Carbonyl compounds	map00980 Metabolism of xenobiotics by cytochrome P450; map05204 Chemical carcinogenesis;	1.1807e+07	1.25055e+07	9.7848e+06	4.10024e+06	5.82476e+06	6.73479e+06	5.18152e+06	1.0705e+07	1.0035e+07
0.655_103.0998	Choline	C5 H13 N O	103.1	0.655	C00114	MReference-886	HMDB0000097		91.5	level1	Organic nitrogen compounds	Organonitrogen compounds	Quaternary ammonium salts	map00260 Glycine, serine and threonine metabolism; map00564 Glycerophospholipid metabolism; map01100 Metabolic pathways; map02010 ABC transporters; map04725 Cholinergic synapse; map04976 Bile secretion; map05231 Choline metabolism in cancer;	1.35916e+09	1.3542e+09	1.24019e+09	8.17085e+08	1.07251e+09	1.27488e+09	8.20916e+08	1.2818e+09	1.17103e+09
0.655_162.9707		C2 H3 N3 O2 P2	162.971	0.655						level5					5.29494e+07	4.80727e+07	5.77365e+07	1.02588e+07	3.3098e+07	4.57401e+07	2.79541e+07	4.98039e+07	4.23886e+07
0.655_163.0012			163.001	0.655						level5					1.02345e+07	1.19131e+07	1.39335e+07	1.70165e+07	2.27834e+07	1.85949e+07	1.29277e+07	1.37356e+07	1.32622e+07
0.656_184.0615		C4 H13 N2 O4 P	184.061	0.656						level5					1.08172e+06	1.08852e+06	1.21284e+06	576295	3.09368e+06	6.0633e+06	420306	9.25325e+06	742959
0.656_202.0455		C4 H6 N6 O4	202.046	0.656				52.1		level5					5.70114e+07	5.27527e+07	8.46899e+07	3.22308e+08	2.0294e+08	1.27679e+08	6.23252e+07	5.51752e+07	6.75053e+07
0.657_146.9967	[similar to: l-glutamic acid; δmass: -0.0564 da]		146.997	0.657						level5					3.31093e+07	4.04078e+07	5.54939e+07	9.01762e+07	1.13223e+08	7.76484e+07	4.73124e+07	5.12568e+07	3.51419e+07
0.657_382.1085		C12 H23 N4 O6 P S	382.108	0.657						level5					4.97888e+06	4.5974e+06	5.87507e+06	2.96316e+07	1.50231e+07	1.5401e+07	5.11139e+06	4.90344e+06	4.85436e+06
0.658_168.0513	[similar to: mjn110; δmass: -293.0396 da]		168.051	0.658						level5					5.05078e+07	5.03133e+07	5.2414e+07	1.24912e+08	1.03499e+08	5.56791e+07	8.15949e+07	4.15874e+07	3.99677e+07
0.658_198.0772		C6 H15 Cl N2 O3	198.077	0.658						level5					94202	128521	371533	1.85041e+06	2.32884e+06	3.56952e+06	79525	111825	106714
0.658_240.1223	Homocarnosine	C10 H16 N4 O3	240.122	0.658	C00884	S80527	HMDB0000745			level4	Organic acids and derivatives	Peptidomimetics	Hybrid peptides	map00330 Arginine and proline metabolism; map01100 Metabolic pathways;	9.03281e+06	9.03229e+06	7.05238e+06	3.09361e+06	4.58086e+06	4.59985e+06	3.11213e+06	7.70583e+06	7.0892e+06
0.659_220.0698	Ser-asp	C7 H12 N2 O6	220.07	0.659		S16568372				level4					4.44936e+06	4.36846e+06	4.05924e+06	1.35855e+07	7.96545e+06	4.01029e+06	1.04766e+07	9.37719e+06	7.36317e+06
0.66_330.0624		C10 H18 O10 S	330.062	0.66						level5					3.54996e+06	2.55452e+06	3.95447e+06	9.92671e+06	8.86331e+06	6.55626e+06	5.15775e+06	5.54257e+06	3.4496e+06
0.661_222.0675	L-cystathionine	C7 H14 N2 O4 S	222.067	0.661	C02291	BGI350	HMDB0000099	5.5		level3	Organic acids and derivatives	Carboxylic acids and derivatives	Amino acids, peptides, and analogues	map00260 Glycine, serine and threonine metabolism; map00270 Cysteine and methionine metabolism; map01100 Metabolic pathways; map01230 Biosynthesis of amino acids;	3.92804e+06	3.92549e+06	4.09327e+06	1.47272e+07	7.54396e+06	2.57165e+06	1.08879e+07	8.56636e+06	6.47517e+06
0.662_105.0427	D-serine	C3 H7 N O3	105.043	0.662	C00740	MReference-1838	HMDB0003406	89.6	90.4	level2	Organic acids and derivatives	Carboxylic acids and derivatives	Amino acids, peptides, and analogues	map00260 Glycine, serine and threonine metabolism; map01100 Metabolic pathways; map04742 Taste transduction;	1.13631e+08	1.06398e+08	9.22092e+07	7.77817e+07	8.96537e+07	9.03186e+07	9.9548e+07	1.04959e+08	1.12283e+08
0.662_287.0881		C7 H18 N3 O7 P	287.088	0.662						level5					3.07103e+06	2.6564e+06	3.33931e+06	745057	2.26795e+06	2.08534e+06	3.58311e+06	3.43407e+06	3.66227e+06
0.663_327.0598		C13 H13 N O9	327.06	0.663						level5					1.95972e+06	2.25278e+06	2.5189e+06	9.86001e+06	7.61335e+06	5.77224e+06	2.48666e+06	2.46461e+06	2.33111e+06
0.665_129.026	[similar to: l-aspartic acid; δmass: -4.0115 da]		129.026	0.665						level5					1.24245e+07	1.11498e+07	1.12477e+07	3.11383e+06	5.73756e+06	7.29945e+06	4.1031e+06	1.08259e+07	9.57454e+06
0.665_132.0537	3-ureidopropionic acid	C4 H8 N2 O3	132.054	0.665	C02642	MReference-221	HMDB0000026	26	33.8	level3	Organic acids and derivatives	Organic carbonic acids and derivatives	Ureas	map00240 Pyrimidine metabolism; map00410 beta-Alanine metabolism; map00770 Pantothenate and CoA biosynthesis; map01100 Metabolic pathways;	6.3152e+07	6.08074e+07	5.06429e+07	2.48807e+07	2.99341e+07	3.48755e+07	3.63022e+07	4.44905e+07	5.11755e+07
0.666_172.0354		C11 H8 S	172.035	0.666						level5					2.44661e+06	2.7983e+06	3.59349e+06	3.07728e+06	2.47951e+06	1.95043e+06	1.75614e+06	2.11851e+06	3.00959e+06
0.666_266.0337	4360	C13 H11 Cl O4	266.034	0.666		S39535				level4					9.50877e+06	8.10368e+06	9.92146e+06	3.20874e+06	7.58798e+06	8.48163e+06	5.03571e+06	9.54964e+06	7.61114e+06
0.667_115.0271	Maleamic acid	C4 H5 N O3	115.027	0.667	C01596	S4444106		41.1		level4				map00760 Nicotinate and nicotinamide metabolism; map01100 Metabolic pathways;	6.12663e+07	5.8998e+07	4.88345e+07	2.02736e+07	2.60078e+07	3.17664e+07	3.34815e+07	4.32252e+07	4.96128e+07
0.667_146.0693	L-glutamine	C5 H10 N2 O3	146.069	0.667	C00064	BGI357	HMDB0000641	96.2	91	level1	Peptides	Amino acids	Common amino acids [Fig]	map00220 Arginine biosynthesis; map00230 Purine metabolism; map00240 Pyrimidine metabolism; map00250 Alanine, aspartate and glutamate metabolism; map00471 D-Glutamine and D-glutamate metabolism; map00630 Glyoxylate and dicarboxylate metabolism; map00910 Nitrogen metabolism; map00970 Aminoacyl-tRNA biosynthesis; map01100 Metabolic pathways; map01230 Biosynthesis of amino acids; map02010 ABC transp…	1.25179e+09	1.27683e+09	1.0911e+09	4.274e+08	8.43388e+08	8.12304e+08	1.32553e+09	1.33488e+09	1.17257e+09
0.667_183.0663		C5 H14 N O4 P	183.066	0.667						level5					4.11834e+08	3.71605e+08	3.71791e+08	2.87292e+08	3.46229e+08	4.08176e+08	3.1677e+08	6.82454e+08	4.55222e+08
0.667_193.0952		C7 H15 N O5	193.095	0.667						level5					1.05968e+06	1.55547e+06	1.81336e+06	1.24583e+06	2.1572e+06	2.62813e+06	1.28646e+06	767086	909361
0.668_125.0148	Taurine	C2 H7 N O3 S	125.015	0.668	C00245	MReference-654	HMDB0000251	39.7	96.2	level1	Organic acids and derivatives	Organic sulfonic acids and derivatives	Organosulfonic acids and derivatives	map00120 Primary bile acid biosynthesis; map00430 Taurine and hypotaurine metabolism; map00920 Sulfur metabolism; map01100 Metabolic pathways; map02010 ABC transporters; map04080 Neuroactive ligand-receptor interaction;	1.91879e+08	1.86415e+08	2.3015e+08	2.21077e+08	3.21935e+08	2.82404e+08	1.75146e+08	2.6794e+08	1.82817e+08
0.668_133.0376	D-aspartate	C4 H7 N O4	133.038	0.668	C00402	BGI209	HMDB0006483	93.4	92.9	level1	Peptides	Amino acids	Other amino acids [Fig]	map00250 Alanine, aspartate and glutamate metabolism; map01100 Metabolic pathways;	3.27329e+08	3.58321e+08	3.32052e+08	1.36922e+08	1.56273e+08	1.79958e+08	1.4213e+08	2.70622e+08	2.62545e+08
0.668_407.0262		C8 H19 N5 O6 P2 S2	407.026	0.668						level5					672850	418721	1.28853e+06	5.20899e+06	9.60149e+06	6.56907e+06	2.18127e+06	1.81626e+06	1.54027e+06
0.669_89.0478	Β-alanine	C3 H7 N O2	89.0478	0.669	C00099	MReference-599	HMDB0000056	46.3	94.4	level2	Organic acids and derivatives	Carboxylic acids and derivatives	Amino acids, peptides, and analogues	map00240 Pyrimidine metabolism; map00410 beta-Alanine metabolism; map00640 Propanoate metabolism; map00770 Pantothenate and CoA biosynthesis; map01100 Metabolic pathways; map04080 Neuroactive ligand-receptor interaction; map04974 Protein digestion and absorption;	1.3915e+08	1.23421e+08	1.1868e+08	1.12485e+08	1.03112e+08	1.19012e+08	1.21036e+08	1.3076e+08	1.18452e+08
0.67_272.0678	(±)-naringenin	C15 H12 O5	272.068	0.67		S907	HMDB0128074			level4	Phenylpropanoids and polyketides	Flavonoids	Flavans		9.63811e+06	9.58572e+06	1.11059e+07	5.12817e+06	8.56446e+06	8.37824e+06	5.89027e+06	8.13161e+06	7.09742e+06
0.67_443.0954			443.095	0.67						level5					616271	521329	544352	1.93331e+06	2.77474e+06	3.56096e+06	1.28534e+06	2.27191e+06	1.58011e+06
0.671_103.0635	Υ-aminobutyric acid (gaba)	C4 H9 N O2	103.064	0.671	C00334	MReference-796	HMDB0000112	71.1	71.2	level2	Organic acids and derivatives	Carboxylic acids and derivatives	Amino acids, peptides, and analogues	map00250 Alanine, aspartate and glutamate metabolism; map00330 Arginine and proline metabolism; map00410 beta-Alanine metabolism; map00650 Butanoate metabolism; map00760 Nicotinate and nicotinamide metabolism; map01100 Metabolic pathways; map04024 cAMP signaling pathway; map04080 Neuroactive ligand-receptor interaction; map04721 Synaptic vesicle cycle; map04723 Retrograde endocannabinoid signalin…	1.22735e+09	1.07259e+09	1.10635e+09	2.12699e+08	5.23507e+08	8.26301e+08	6.57677e+08	9.07678e+08	9.88781e+08
0.671_109.0199	Hypotaurine	C2 H7 N O2 S	109.02	0.671	C00519	MReference-440	HMDB0000965	65.6	71.8	level1	Organic acids and derivatives	Sulfinic acids and derivatives	Sulfinic acids	map00430 Taurine and hypotaurine metabolism; map01100 Metabolic pathways;	3.95212e+06	3.73709e+06	2.80978e+06	6.42777e+06	1.05555e+07	8.77116e+06	4.27388e+07	1.51584e+07	2.31796e+07
0.671_269.111			269.111	0.671						level5					306752	378012	476759	2.25382e+06	1.27344e+06	881731	996621	465351	808384
0.672_83.0372		C4 H5 N O	83.0372	0.672						level5					7.24582e+07	7.05165e+07	7.78548e+07	2.67953e+07	4.41578e+07	5.85287e+07	5.70651e+07	6.27177e+07	6.36271e+07
0.673_119.0585	L-threonine	C4 H9 N O3	119.058	0.673	C00188	BGI380	HMDB0000167	94.8	91.9	level1	Peptides	Amino acids	Common amino acids [Fig]	map00260 Glycine, serine and threonine metabolism; map00290 Valine, leucine and isoleucine biosynthesis; map00860 Porphyrin and chlorophyll metabolism; map00970 Aminoacyl-tRNA biosynthesis; map01100 Metabolic pathways; map01230 Biosynthesis of amino acids; map02010 ABC transporters; map04974 Protein digestion and absorption; map04978 Mineral absorption;	2.36302e+08	2.42301e+08	1.98082e+08	1.44363e+08	1.93928e+08	1.82134e+08	2.29341e+08	2.08173e+08	2.39172e+08
0.673_129.025	2-ethoxythiazole	C5 H7 N O S	129.025	0.673		S55689	HMDB0041282			level4	Organic oxygen compounds	Organooxygen compounds	Ethers		1.20594e+06	160599	167692	137300	156059	948020	172861	168480	2.18807e+06
0.673_385.0443		C6 H15 N3 O16	385.044	0.673						level5					3.10332e+06	3.14478e+06	3.11501e+06	5.40274e+06	2.00714e+07	1.4029e+07	5.71607e+06	8.23251e+06	5.78756e+06
0.674_161.1054	L(-)-carnitine	C7 H15 N O3	161.105	0.674	C00318	MReference-1837	HMDB0000062		97.1	level2	Organic nitrogen compounds	Organonitrogen compounds	Quaternary ammonium salts	map04714 Thermogenesis; map04976 Bile secretion;	1.60775e+08	1.94354e+08	1.877e+08	3.28193e+08	4.17545e+08	3.50547e+08	9.97138e+08	5.47299e+08	5.20282e+08
0.675_180.0636	Hexose	C6 H12 O6	180.064	0.675		S23139				level4					1.59968e+07	1.39544e+07	1.50139e+07	2.42139e+07	2.23557e+07	2.48834e+07	1.78784e+07	2.34609e+07	1.75911e+07
0.676_147.0533	L-glutamic acid	C5 H9 N O4	147.053	0.676	C00025	MReference-470	HMDB0000148	71.3	92.7	level1	Organic acids and derivatives	Carboxylic acids and derivatives	Amino acids, peptides, and analogues	map00220 Arginine biosynthesis; map00250 Alanine, aspartate and glutamate metabolism; map00330 Arginine and proline metabolism; map00340 Histidine metabolism; map00430 Taurine and hypotaurine metabolism; map00471 D-Glutamine and D-glutamate metabolism; map00480 Glutathione metabolism; map00524 Neomycin, kanamycin and gentamicin biosynthesis; map00630 Glyoxylate and dicarboxylate metabolism; map00…	3.34838e+09	3.30953e+09	3.35565e+09	1.30148e+09	2.06744e+09	2.2882e+09	2.24304e+09	2.54275e+09	2.54977e+09
0.676_175.0959	L-citrulline	C6 H13 N3 O3	175.096	0.676	C00327	BGI349	HMDB0000904	96.5	91.7	level1	Peptides	Amino acids	Other amino acids [Fig]	map00220 Arginine biosynthesis; map01100 Metabolic pathways; map01230 Biosynthesis of amino acids;	2.63614e+07	2.40932e+07	2.35127e+07	7.16309e+07	3.21092e+07	1.78732e+07	1.1709e+08	3.5296e+07	3.96709e+07
0.677_282.0116		C4 H7 N6 O7 P	282.012	0.677						level5					5.06572e+06	4.36864e+06	8.21579e+06	5.88512e+07	8.32468e+07	3.98029e+07	1.94322e+07	1.28648e+07	9.29416e+06
0.677_286.0627		C5 H15 N6 O4 P S	286.063	0.677						level5					302638	463874	342616	8.81177e+06	4.34305e+06	1.98369e+06	1.99421e+06	2.05867e+06	828116
0.677_406.0989	[similar to: l-glutamic acid; δmass: 259.0458 da]		406.099	0.677						level5					3.39639e+06	3.416e+06	4.33971e+06	1.44504e+06	7.28019e+06	1.06979e+07	8.75752e+06	8.66887e+06	6.54549e+06
0.678_101.0479	Acpc	C4 H7 N O2	101.048	0.678	C01234	S520	HMDB0036458	88.1		level4	Organic acids and derivatives	Carboxylic acids and derivatives	Amino acids, peptides, and analogues	map00270 Cysteine and methionine metabolism; map01100 Metabolic pathways;	1.5768e+08	1.45777e+08	1.56135e+08	8.24236e+07	1.11787e+08	1.34695e+08	1.2045e+08	6.55377e+07	1.35145e+08
0.678_158.0694	Oxiracetam	C6 H10 N2 O3	158.069	0.678		S4465		8.2		level4					2.59273e+07	2.36415e+07	2.30588e+07	6.14292e+07	3.04515e+07	1.74971e+07	1.13263e+08	3.46391e+07	3.92502e+07
0.678_305.1224			305.122	0.678						level5					872684	468189	2.36082e+06	3.204e+06	7.91648e+06	6.49952e+06	9.97954e+06	7.92183e+06	5.78882e+06
0.678_393.0671		C12 H15 N3 O12	393.067	0.678						level5					6.09333e+06	3.42838e+06	7.03572e+06	4.06893e+06	1.04106e+07	1.68655e+07	6.20665e+06	1.45571e+07	1.06727e+07
0.681_349.0774			349.077	0.681						level5					710841	823330	2.51119e+06	4.59339e+06	9.0188e+06	9.14878e+06	4.18862e+06	3.07558e+06	1.53917e+06
0.681_363.093		C11 H18 N5 O7 P	363.093	0.681						level5					4.42159e+06	4.60117e+06	6.52053e+06	3.44302e+06	1.90446e+07	2.67253e+07	1.2207e+07	1.47658e+07	9.85607e+06
0.681_437.0937		C17 H20 N5 O5 P S	437.094	0.681						level5					1.82183e+06	968443	1.99776e+06	1.93478e+06	4.83489e+06	6.94452e+06	2.74948e+06	2.74477e+06	2.20133e+06
0.681_488.108	Citicoline	C14 H26 N4 O11 P2	488.108	0.681	C00307	BGI186	HMDB0001413	90.8	86.1	level1	Nucleosides, nucleotides, and analogues	Pyrimidine nucleotides	Pyrimidine ribonucleotides	map00564 Glycerophospholipid metabolism; map01100 Metabolic pathways; map05231 Choline metabolism in cancer;	5.66352e+06	4.97137e+06	6.76367e+06	381731	2.44792e+06	5.65872e+06	3.81451e+06	6.4055e+06	5.18512e+06
0.682_407.0828		C11 H22 N O13 P	407.083	0.682						level5					2.16284e+07	2.07422e+07	2.52725e+07	1.62752e+07	5.38647e+07	8.15688e+07	3.38988e+07	4.05809e+07	3.22177e+07
0.683_113.0591	Creatinine	C4 H7 N3 O	113.059	0.683	C00791	MReference-13	HMDB0000562		89.1	level1	Organic acids and derivatives	Carboxylic acids and derivatives	Amino acids, peptides, and analogues	map00330 Arginine and proline metabolism; map01100 Metabolic pathways;	5.59646e+07	4.48152e+07	4.51501e+07	1.34404e+07	3.03756e+07	4.80572e+07	2.69795e+07	4.85327e+07	4.69449e+07
0.683_297.9856		C9 H8 N4 O2 P2 S	297.986	0.683						level5					1.10325e+07	1.12189e+07	1.52566e+07	6.47472e+06	3.06776e+07	3.83702e+07	2.08221e+07	2.30231e+07	1.93457e+07
0.686_265.1162	7323	C11 H15 N5 O3	265.116	0.686		S54782				level4					2.68796e+06	1.15803e+06	3.78104e+06	6.5695e+06	1.00171e+07	1.20451e+07	1.24398e+07	1.23398e+07	1.03347e+07
0.686_542.0426		C8 H25 N4 O17 P3	542.043	0.686						level5					561346	670565	612677	774541	1.72463e+06	4.53096e+06	430834	489814	542491
0.691_96.0213	Furfural	C5 H4 O2	96.0213	0.691	C14279	S13863629	HMDB0032914			level4	Organic oxygen compounds	Organooxygen compounds	Carbonyl compounds	map01100 Metabolic pathways;	938524	946310	1.40167e+06	1.95671e+07	1.53887e+07	7.89036e+06	8.63769e+06	4.67933e+06	3.13126e+06
0.693_117.0792	Betaine	C5 H11 N O2	117.079	0.693	C00719	MReference-894	HMDB0000043		91.3	level1	Organic acids and derivatives	Carboxylic acids and derivatives	Amino acids, peptides, and analogues		4.70921e+07	4.32575e+07	2.11038e+08	1.73671e+08	1.28401e+08	2.11385e+08	4.95604e+08	2.88547e+08	3.13779e+08
0.693_234.0854	Glu-ser	C8 H14 N2 O6	234.085	0.693		S5363587	HMDB0028828			level4	Organic acids and derivatives	Carboxylic acids and derivatives	Amino acids, peptides, and analogues		5.69766e+06	6.4606e+06	5.20789e+06	2.38889e+06	3.36791e+06	3.93028e+06	4.53491e+06	4.9632e+06	5.03814e+06
0.693_84.0213	Lu3453000	C4 H4 O2	84.0213	0.693	C17601	S9917	HMDB0032330			level4	Organoheterocyclic compounds	Dihydrofurans	Furanones	NULL	1.34237e+06	2.66369e+06	3.87824e+06	2.13456e+07	1.56334e+07	1.17374e+07	1.15515e+07	7.02727e+06	4.85827e+06
0.694_145.1106	Acetylcholine	C7 H15 N O2	145.111	0.694	C01996	MReference-885	HMDB0000895		85.7	level2	Organic nitrogen compounds	Organonitrogen compounds	Quaternary ammonium salts	map00564 Glycerophospholipid metabolism; map04024 cAMP signaling pathway; map04080 Neuroactive ligand-receptor interaction; map04721 Synaptic vesicle cycle; map04725 Cholinergic synapse; map04742 Taste transduction; map04810 Regulation of actin cytoskeleton; map04911 Insulin secretion; map04970 Salivary secretion; map04971 Gastric acid secretion; map04972 Pancreatic secretion; map04976 Bile secre…	8.77153e+07	7.33121e+07	6.62073e+07	4.69727e+07	7.2067e+07	7.84476e+07	9.84696e+07	1.18304e+08	7.90963e+07
0.695_231.1221	Asn-val	C9 H17 N3 O4	231.122	0.695		S16568270	HMDB0028744			level4	Organic acids and derivatives	Carboxylic acids and derivatives	Amino acids, peptides, and analogues		1.34826e+07	1.10243e+07	1.41006e+07	3.27236e+07	2.93563e+07	2.51237e+07	4.94988e+07	2.7576e+07	5.65569e+07
0.696_240.0239	Cystine	C6 H12 N2 O4 S2	240.024	0.696	C01420	S575				level4	Peptides	Amino acids	Other amino acids [Fig]	NULL	1.69248e+07	4.2341e+06	2.09207e+07	2.77359e+07	6.2978e+07	6.60016e+07	3.39841e+07	3.79773e+07	4.09439e+06
0.699_345.0825		C9 H19 N3 O9 S	345.082	0.699						level5					4.23516e+06	3.08163e+06	5.32349e+06	3.34088e+06	8.65318e+06	1.67872e+07	5.90343e+06	7.34252e+06	6.26013e+06
0.7_278.0403		C7 H11 N4 O6 P	278.04	0.7						level5					2.7903e+07	2.73541e+07	3.05103e+07	5.229e+07	6.04195e+07	7.77733e+07	5.33259e+07	5.86621e+07	4.53068e+07
0.701_128.059	Dihydrothymine	C5 H8 N2 O2	128.059	0.701	C00906	MReference-398	HMDB0000079		45.3	level3	Organoheterocyclic compounds	Diazines	Pyrimidines and pyrimidine derivatives		1.07945e+07	4.37985e+07	7.99237e+06	9.64195e+06	1.28621e+07	1.73138e+07	1.87702e+07	3.22889e+07	3.94151e+07
0.701_131.0697	Creatine	C4 H9 N3 O2	131.07	0.701	C00300	MReference-357	HMDB0000064	85.3	94	level1	Organic acids and derivatives	Carboxylic acids and derivatives	Amino acids, peptides, and analogues	map00260 Glycine, serine and threonine metabolism; map00330 Arginine and proline metabolism; map01100 Metabolic pathways;	8.2471e+09	6.94946e+09	8.07707e+09	2.35664e+09	4.43123e+09	5.71846e+09	3.6633e+09	6.0436e+09	5.80305e+09
0.701_391.0993		C10 H22 N3 O11 P	391.099	0.701						level5					1.38902e+06	1.59629e+06	1.75553e+06	1.37912e+06	4.77023e+06	8.80373e+06	3.23184e+06	3.49832e+06	2.55628e+06
0.702_131.1522	[similar to: creatine; δmass: 0.0827 da]		131.152	0.702						level5					5.28395e+06	435736	3.44742e+06	1.28556e+06	208240	3.98148e+06	367215	2.25027e+06	3.35798e+06
0.703_142.981		C2 H6 Cl N O2 S	142.981	0.703						level5					899324	906786	2.16592e+06	3.45929e+06	4.18828e+06	2.81018e+06	6.96324e+06	2.59767e+06	3.90678e+06
0.703_259.0991			259.099	0.703						level5					4.30206e+06	4.89319e+06	3.8414e+06	2.62963e+06	3.61235e+06	4.08453e+06	3.59557e+06	3.67339e+06	4.52446e+06
0.706_213.0442		C3 H12 N5 O2 P S	213.044	0.706						level5					5.15217e+07	4.94894e+07	7.52384e+07	5.45425e+06	2.56892e+07	3.77383e+07	2.03665e+07	3.79511e+07	3.72296e+07
0.707_131.0276	[similar to: creatine; δmass: -0.0418 da]		131.028	0.707						level5					4.56782e+07	3.22044e+06	1.02601e+07	1.2931e+06	6.24943e+06	3.55792e+06	2.74333e+07	4.6155e+07	3.62276e+07
0.707_131.1025	[similar to: creatine; δmass: 0.0331 da]		131.102	0.707						level5					3.97803e+06	3.60212e+06	1.55735e+06	356605	2.00679e+06	2.09719e+06	2.7436e+06	2.5247e+06	1.52355e+06
0.707_426.0881	Cysteine-glutathione disulfide	C13 H22 N4 O8 S2	426.088	0.707	C05526	S8630564				level4				map00270 Cysteine and methionine metabolism; map01100 Metabolic pathways;	2.66451e+07	2.83489e+07	4.05989e+07	2.70431e+06	1.31736e+07	2.06778e+07	1.13125e+07	1.88068e+07	1.98751e+07
0.708_275.1118	Gamma-glu-gln	C10 H17 N3 O6	275.112	0.708	C05283	S133013	HMDB0011738			level4	Organic acids and derivatives	Carboxylic acids and derivatives	Amino acids, peptides, and analogues	NULL	5.44442e+07	4.8239e+07	4.81136e+07	4.95245e+06	1.92308e+07	2.37466e+07	2.45549e+07	4.28092e+07	4.11334e+07
0.708_526.1517		C15 H30 N2 O18	526.152	0.708						level5					784321	790828	722557	4.45779e+06	4.90991e+06	1.71103e+06	494252	696546	642213
0.709_190.0957	Ll-2,6-diaminoheptanedioate	C7 H14 N2 O4	190.096	0.709	C00666	BGI368	HMDB0001370	8.9		level3	Organic acids and derivatives	Carboxylic acids and derivatives	Amino acids, peptides, and analogues	map01100 Metabolic pathways; map01230 Biosynthesis of amino acids;	6.4638e+06	7.25821e+06	4.79663e+06	9.74587e+06	1.32197e+07	9.29877e+06	5.46531e+06	6.79193e+06	9.26696e+06
0.709_235.1058		C9 H17 N O6	235.106	0.709						level5					9.80381e+06	7.15414e+06	1.05244e+07	2.96048e+06	5.3936e+06	1.34077e+07	3.3556e+06	7.39595e+06	6.01053e+06
0.71_133.1104	2,2'-iminodipropan-1-ol	C6 H15 N O2	133.11	0.71		S37226				level4					1.56413e+07	1.13503e+07	1.30492e+07	8.37469e+06	6.20311e+06	1.44002e+07	1.41633e+07	6.05043e+06	1.15733e+07
0.71_229.0887	154999	C17 H11 N	229.089	0.71	C19338	S8826				level4				NULL	3.71798e+06	3.74251e+06	2.52884e+06	1.04207e+06	1.48677e+06	2.31294e+06	1.07571e+07	5.50792e+06	6.32624e+06
0.711_241.5549	[similar to: d-glucose 6-phosphate; δmass: -18.4748 da]		241.555	0.711						level5					1.79993e+06	1.40677e+06	2.99277e+06	349998	672300	1.22178e+06	879202	1.23906e+06	1.46039e+06
0.712_274.0454	1-deoxy-d-altro-heptulose 7-phosphate	C7 H15 O9 P	274.045	0.712	C04359	S13085531				level4				NULL	1.60432e+06	1.61763e+06	1.82951e+06	1.43153e+07	1.02665e+07	6.97349e+06	6.03355e+06	3.99693e+06	3.06591e+06
0.712_281.1123	(2s)-3-hydroxy-2-({[(3s,4s,5r)-2,3,4-trihydroxy-5-(hydroxymethyl)tetrahydro-2-furanyl]methyl}amino)butanoic acid (non-preferred name)	C10 H19 N O8	281.112	0.712		S35014480	HMDB0037843			level4	Organic oxygen compounds	Organooxygen compounds	Carbohydrates and carbohydrate conjugates		1.05137e+06	1.06009e+06	968576	2.14657e+06	3.13248e+06	3.08434e+06	2.14274e+06	2.71805e+06	1.06216e+06
0.712_324.1056	Furaltadone	C13 H16 N4 O6	324.106	0.712		S7831887				level4					808225	814930	744579	9.20194e+06	1.24273e+07	6.76105e+06	4.18584e+06	1.7211e+06	710471
0.712_92.0476	Glycerin	C3 H8 O3	92.0476	0.712	C00116	S733	HMDB0000131			level4	Organic oxygen compounds	Organooxygen compounds	Carbohydrates and carbohydrate conjugates	map00040 Pentose and glucuronate interconversions; map00052 Galactose metabolism; map00561 Glycerolipid metabolism; map01100 Metabolic pathways; map02010 ABC transporters; map04714 Thermogenesis; map04723 Retrograde endocannabinoid signaling; map04923 Regulation of lipolysis in adipocytes;	5.02374e+06	4.63824e+06	3.76246e+06	1.04202e+07	7.21657e+06	4.49801e+06	5.34479e+06	4.59587e+06	6.18629e+06
0.713_115.0636	L-proline	C5 H9 N O2	115.064	0.713	C16435	BGI376		91.5	86.8	level1				NULL	2.9909e+08	2.62986e+08	2.04404e+08	1.38609e+08	1.38221e+08	1.67917e+08	2.43036e+08	2.12593e+08	2.30576e+08
0.713_172.0852	Mfcd03547962	C7 H12 N2 O3	172.085	0.713		S71432				level4					4.17014e+06	4.87038e+06	3.23949e+06	1.5553e+06	2.14281e+06	2.88949e+06	5.29737e+06	5.4583e+06	5.43399e+06
0.714_126.0319	Pyrogallol	C6 H6 O3	126.032	0.714	C01108	S13835557	HMDB0013674			level4	Benzenoids	Phenols	Benzenetriols and derivatives		2.16832e+07	2.12046e+07	2.38186e+07	6.09076e+07	8.69693e+07	8.70479e+07	5.18547e+07	4.78277e+07	3.35799e+07
0.714_161.0691	N-methyl-l-glutamate	C6 H11 N O4	161.069	0.714	C01046	BGI437	HMDB0062660	22.3		level3	Organic acids and derivatives	Carboxylic acids and derivatives	Amino acids, peptides, and analogues	map01100 Metabolic pathways;	1.2427e+07	1.04465e+07	8.10373e+06	4.87809e+06	9.42716e+06	1.15767e+07	1.54624e+07	7.91621e+06	2.36711e+07
0.714_174.1008	N-acetylornithine	C7 H14 N2 O3	174.101	0.714		MReference-513			54.4	level3					3.82816e+06	3.4195e+06	3.58466e+06	3.8629e+06	3.23226e+06	2.60393e+06	5.48425e+06	3.11799e+06	3.36891e+06
0.714_291.0953	8722455	C11 H17 N O8	291.095	0.714	C04580	S58795				level4				NULL	7.0188e+06	6.95421e+06	6.77124e+06	5.01587e+06	5.83791e+06	6.13313e+06	5.71855e+06	8.34957e+06	7.67132e+06
0.714_309.1063	N-acetylneuraminic acid	C11 H19 N O9	309.106	0.714	C19909	MReference-1249	HMDB0000773	90.8	94.8	level2	Organic oxygen compounds	Organooxygen compounds	Carbohydrates and carbohydrate conjugates	NULL	5.21886e+07	5.12883e+07	5.98907e+07	2.67419e+07	3.46038e+07	3.86667e+07	4.11555e+07	5.25007e+07	4.87318e+07
0.714_73.0893	Diethylamine	C4 H11 N	73.0893	0.714		S7730	HMDB0041878			level4	Organic nitrogen compounds	Organonitrogen compounds	Amines		9.5741e+06	6.42297e+06	1.26313e+07	1.27296e+07	1.09141e+07	9.88521e+06	9.2359e+06	9.24768e+06	3.46537e+06
0.715_203.0798	N-acetyl-l-2-aminoadipic acid	C8 H13 N O5	203.08	0.715	C12986	S392027				level4				NULL	6.07173e+06	5.39903e+06	5.46675e+06	9.73889e+06	9.32404e+06	7.89619e+06	8.20215e+06	5.49239e+06	6.67224e+06
0.715_243.0856	Cytidine	C9 H13 N3 O5	243.086	0.715	C00475	MReference-364	HMDB0000089	81.1	81.8	level1	Nucleosides, nucleotides, and analogues	Pyrimidine nucleosides	null	map00240 Pyrimidine metabolism; map01100 Metabolic pathways; map02010 ABC transporters;	1.40555e+07	2.02201e+07	7.69423e+06	1.56809e+07	1.92831e+07	2.2337e+07	1.91806e+07	1.78102e+07	2.90245e+07
0.715_273.085	8-methyl-8-azabicyclo[3.2.1]oct-3-yl (3s)-1,2-dithiolane-3-carboxylate	C12 H19 N O2 S2	273.085	0.715	C10849	S391301				level4	Alkaloids	Alkaloids derived from ornithine	Tropane alkaloids	NULL	7.88148e+06	6.58794e+06	7.12528e+06	3.15101e+06	4.73054e+06	5.13849e+06	5.66181e+06	7.56124e+06	6.70247e+06
0.716_108.0214	Benzoquinone	C6 H4 O2	108.021	0.716	C00472	S4489	HMDB0003364			level4	Organic oxygen compounds	Organooxygen compounds	Carbonyl compounds		1.15068e+07	1.23465e+07	1.33414e+07	2.73078e+07	4.57667e+07	4.79798e+07	2.61173e+07	2.6357e+07	1.70456e+07
0.716_111.0435	Cytosine	C4 H5 N3 O	111.043	0.716	C00380	MReference-365	HMDB0000630	49.7	72.4	level1	Organoheterocyclic compounds	Diazines	Pyrimidines and pyrimidine derivatives	map00240 Pyrimidine metabolism; map01100 Metabolic pathways;	1.34655e+07	2.45867e+07	9.20684e+06	2.03987e+07	2.15013e+07	2.4527e+07	2.59175e+07	2.09011e+07	3.33458e+07
0.716_113.048	Ma4000000	C5 H7 N O2	113.048	0.716	C07275	S63891		56.8		level4				NULL	793839	800425	731326	2.52309e+06	481087	646903	1.23194e+06	704999	676826
0.716_133.0199	Timonacic	C4 H7 N O2 S	133.02	0.716		S9546				level4					9.15962e+06	1.44585e+07	6.58025e+06	3.51126e+06	8.06015e+06	6.7204e+06	1.10771e+07	1.58395e+07	1.5928e+07
0.716_159.1262	Pregabalin	C8 H17 N O2	159.126	0.716		S4589156	HMDB0014375			level4	Organic acids and derivatives	Carboxylic acids and derivatives	Amino acids, peptides, and analogues		1.67306e+07	4.10651e+06	1.6142e+07	3.0829e+07	2.54529e+07	1.705e+07	2.97378e+07	1.70027e+07	7.36306e+07
0.717_228.1476	Leu-pro	C11 H20 N2 O3	228.148	0.717		S3196828				level4					3.87893e+06	2.33055e+06	2.10847e+06	2.20543e+06	2.0545e+06	1.94925e+06	2.23485e+06	3.02727e+06	1.27099e+06
0.717_323.0518	Cytidine 5′-monophosphate	C9 H14 N3 O8 P	323.052	0.717	C00055	S5901	HMDB0000095			level4	Nucleosides, nucleotides, and analogues	Pyrimidine nucleotides	Pyrimidine ribonucleotides	map00240 Pyrimidine metabolism; map01100 Metabolic pathways;	4.71219e+06	3.84195e+06	5.59177e+06	1.10992e+06	2.13844e+06	2.95399e+06	3.97889e+06	3.63675e+06	3.23015e+06
0.718_112.0162	2-furoic acid	C5 H4 O3	112.016	0.718	C01546	S10251740	HMDB0000617	16		level4	Organoheterocyclic compounds	Furans	Furoic acid and derivatives	map01100 Metabolic pathways;	3.4613e+06	3.45547e+06	4.21876e+06	1.38013e+06	4.32534e+06	5.0746e+06	1.91791e+06	2.73712e+06	3.16814e+06
0.718_185.069	Eglumetad	C8 H11 N O4	185.069	0.718		S184747				level4					5.73414e+06	3.25839e+06	2.81891e+06	4.24007e+06	4.55648e+06	3.46313e+06	3.12492e+06	2.97568e+06	3.78757e+06
0.718_186.1007	Ala-pro	C8 H14 N2 O3	186.101	0.718		S370068		11.4		level4					2.12948e+06	3.15413e+06	3.01426e+06	2.13665e+06	2.69171e+06	3.28043e+06	1.95647e+06	1.90591e+06	1.89919e+06
0.718_198.0144		C4 H2 N6 O4	198.014	0.718						level5					2.02702e+06	1.6358e+06	2.62397e+06	2.43552e+06	5.95956e+06	5.08254e+06	1.81081e+06	1.81209e+06	2.01374e+06
0.718_203.116	O-acetylcarnitine	C9 H17 N O4	203.116	0.718	C02571	BGI603		96.5	92.5	level1				map04931 Insulin resistance;	2.19258e+07	2.9135e+07	3.47041e+07	1.52625e+08	1.25695e+08	7.64504e+07	4.29847e+08	1.19131e+08	9.32478e+07
0.718_248.101	Glu-thr	C9 H16 N2 O6	248.101	0.718		S5365660	HMDB0028829			level4	Organic acids and derivatives	Carboxylic acids and derivatives	Amino acids, peptides, and analogues		6.70022e+06	5.84662e+06	4.77273e+06	1.91442e+06	4.52944e+06	4.46939e+06	4.24622e+06	4.14386e+06	6.23753e+06
0.718_276.0958	Υ-l-glutamyl-l-glutamic acid	C10 H16 N2 O7	276.096	0.718	C05282	MReference-1223	HMDB0011737		88.8	level2	Organic acids and derivatives	Carboxylic acids and derivatives	Amino acids, peptides, and analogues	NULL	8.30232e+07	8.21727e+07	7.19302e+07	8.36772e+06	2.23114e+07	3.68962e+07	2.32635e+07	4.15948e+07	5.53456e+07
0.718_612.1515	L-glutathione oxidized	C20 H32 N6 O12 S2	612.152	0.718	C00127	MReference-471	HMDB0003337		94.5	level2	Organic acids and derivatives	Carboxylic acids and derivatives	Amino acids, peptides, and analogues	map00480 Glutathione metabolism; map01100 Metabolic pathways; map04216 Ferroptosis; map04918 Thyroid hormone synthesis;	7.66725e+06	5.90339e+06	1.72287e+07	173173	4.40617e+06	1.04404e+07	897509	3.89717e+06	6.30515e+06
0.718_764.1981		C25 H51 O18 P3 S	764.198	0.718						level5					731546	542059	514183	776448	2.41338e+06	1.18392e+06	460995	649678	599001
0.719_168.0286	Uric acid	C5 H4 N4 O3	168.029	0.719	C00366	S1142	HMDB0000289			level4	Organoheterocyclic compounds	Imidazopyrimidines	Purines and purine derivatives	map00230 Purine metabolism; map01100 Metabolic pathways; map04976 Bile secretion;	1.19402e+07	1.16843e+07	1.33835e+07	2.1217e+07	1.6814e+07	1.22078e+07	2.92233e+07	1.41345e+07	1.21016e+07
0.719_175.1211		C8 H17 N O3	175.121	0.719						level5					999614	993625	975405	4.1318e+06	2.42969e+06	1.56214e+06	2.95365e+06	1.70194e+06	5.4993e+06
0.719_176.0324	Vitamin c	C6 H8 O6	176.032	0.719	C00072	S10189562	HMDB0000044			level4	Organoheterocyclic compounds	Dihydrofurans	Furanones	map00053 Ascorbate and aldarate metabolism; map00480 Glutathione metabolism; map01100 Metabolic pathways; map04066 HIF-1 signaling pathway; map04977 Vitamin digestion and absorption;	3.91487e+07	3.88776e+07	4.86581e+07	1.35078e+07	4.68432e+07	5.59253e+07	2.37337e+07	2.91781e+07	3.22569e+07
0.719_193.0412		C6 H11 N O4 S	193.041	0.719						level5					8.91547e+06	1.97796e+07	9.15399e+06	1.29593e+07	1.29021e+07	1.86855e+07	1.60391e+07	1.52776e+07	1.81411e+07
0.719_251.1028	2'-deoxyadenosine	C10 H13 N5 O3	251.103	0.719	C00559	S13135	HMDB0000101			level4	Nucleosides, nucleotides, and analogues	Purine nucleosides	Purine 2'-deoxyribonucleosides	map00230 Purine metabolism; map01100 Metabolic pathways; map02010 ABC transporters;	9.48052e+06	9.45656e+06	8.24144e+06	7.45098e+06	8.06399e+06	6.9982e+06	8.20102e+06	9.46927e+06	8.36472e+06
0.719_399.1503		C13 H25 N3 O11	399.15	0.719						level5					2.06789e+07	2.26114e+07	2.42267e+07	8.83564e+06	2.35547e+07	2.78732e+07	1.85099e+07	2.68549e+07	1.80512e+07
0.719_88.0162	Pyruvic acid	C3 H4 O3	88.0162	0.719	C00022	S1031	HMDB0000243			level4	Organic acids and derivatives	Keto acids and derivatives	Alpha-keto acids and derivatives	map00010 Glycolysis / Gluconeogenesis; map00020 Citrate cycle (TCA cycle); map00030 Pentose phosphate pathway; map00040 Pentose and glucuronate interconversions; map00053 Ascorbate and aldarate metabolism; map00250 Alanine, aspartate and glutamate metabolism; map00260 Glycine, serine and threonine metabolism; map00270 Cysteine and methionine metabolism; map00290 Valine, leucine and isoleucine bio…	3.74055e+07	3.7513e+07	4.64428e+07	1.24686e+07	4.23086e+07	5.21573e+07	2.44334e+07	2.86562e+07	3.1095e+07
0.72_135.0548	Adenine	C5 H5 N5	135.055	0.72	C00147	S185	HMDB0000034			level4	Organoheterocyclic compounds	Imidazopyrimidines	Purines and purine derivatives	map00230 Purine metabolism; map01100 Metabolic pathways;	1.18109e+07	1.52027e+07	1.44961e+07	2.94475e+06	8.2296e+06	1.05353e+07	6.76697e+06	1.25616e+07	1.12415e+07
0.72_140.0112	5-formyl-2-furoic acid	C6 H4 O4	140.011	0.72	C20449	S2072643				level4				NULL	9.42011e+06	9.81612e+06	1.39486e+07	3.36878e+06	1.16309e+07	1.51551e+07	5.83614e+06	8.15627e+06	8.48235e+06
0.72_171.0898	Butyryl-l-homoserine lactone	C8 H13 N O3	171.09	0.72	C11837	S8305680				level4	FA Fatty acyls	FA08 Fatty amides	FA0803 Fatty acyl homoserine lactones		3.61262e+06	2.15035e+06	2.1032e+06	7.99749e+06	3.35552e+06	2.30418e+06	2.3995e+06	2.0721e+06	3.53192e+06
0.72_197.0902		C6 H15 N O6	197.09	0.72						level5					1.47957e+07	1.25411e+07	1.33731e+07	1.7801e+07	1.39992e+07	1.92592e+07	1.0748e+07	2.03041e+07	1.53187e+07
0.72_204.0935	Dihydroaceanthrylene	C16 H12	204.094	0.72	C19401	S141070				level4				NULL	4.60497e+06	7.24683e+06	3.29136e+06	2.00767e+06	2.54985e+06	5.92955e+06	2.84138e+06	2.30517e+06	6.20038e+06
0.72_301.0562	N-acetylglucosamine 1-phosphate	C8 H16 N O9 P	301.056	0.72	C04501	S389323				level4				map00520 Amino sugar and nucleotide sugar metabolism; map01100 Metabolic pathways;	3.08245e+06	3.37735e+06	2.68023e+06	4.26613e+06	9.70384e+06	8.16823e+06	6.5288e+06	6.3162e+06	6.83581e+06
0.72_305.086	Convicine	C10 H15 N3 O8	305.086	0.72	C08430	S79389				level4				NULL	1.23902e+07	1.14028e+07	1.16637e+07	977630	9.45527e+06	1.94051e+07	5.92281e+06	1.26577e+07	1.56628e+07
0.72_430.1338		C20 H24 N4 O3 P2	430.134	0.72						level5					425372	491153	465895	597118	2.97948e+06	2.8206e+06	6.61551e+06	5.6725e+06	3.8367e+06
0.721_211.0518		C6 H13 N O5 S	211.052	0.721						level5					8.25469e+06	9.50618e+06	7.9016e+06	1.1386e+07	1.11489e+07	1.94792e+07	1.46427e+07	1.47341e+07	8.75441e+06
0.721_273.0073		C16 H3 N O4	273.007	0.721						level5					7.82998e+06	1.06661e+07	1.18623e+07	1.93679e+06	5.73386e+06	8.79901e+06	1.00234e+07	1.91972e+07	2.2081e+07
0.721_283.0917	8-hydroxy-deoxyguanosine	C10 H13 N5 O5	283.092	0.721		S66049	HMDB0003333			level4	Nucleosides, nucleotides, and analogues	Purine nucleosides	Purine 2'-deoxyribonucleosides		1.64341e+07	1.64241e+07	1.97039e+07	1.1883e+06	3.79251e+06	5.13612e+06	8.03257e+06	5.35387e+06	9.29696e+06
0.722_202.0956	Coprine	C8 H14 N2 O4	202.096	0.722	C08271	S3677218	HMDB0034266			level4	Organic acids and derivatives	Carboxylic acids and derivatives	Amino acids, peptides, and analogues	NULL	3.77945e+06	4.64834e+06	3.00492e+06	1.16604e+06	1.84505e+06	2.66603e+06	1.9511e+06	2.27267e+06	948200
0.722_224.0088		C6 H9 O7 P	224.009	0.722						level5					1.0542e+07	8.10649e+06	1.22268e+07	2.90171e+07	5.36157e+07	6.50438e+07	3.26368e+07	3.03786e+07	1.96304e+07
0.723_147.0898	Afegostat	C6 H13 N O3	147.09	0.723		S394649				level4					6.7481e+06	6.88318e+06	6.99505e+06	4.6496e+06	7.45591e+06	6.23494e+06	1.87848e+07	1.26278e+07	2.06663e+07
0.723_218.0905	Mfcd00037215	C8 H14 N2 O5	218.09	0.723		S389104	HMDB0006248			level4	Organic acids and derivatives	Carboxylic acids and derivatives	Amino acids, peptides, and analogues		7.79714e+06	6.36932e+06	5.73306e+06	4.38293e+06	5.45051e+06	6.34831e+06	7.27726e+06	8.48313e+06	8.19603e+06
0.723_260.0298	Galactose 1-phosphate	C6 H13 O9 P	260.03	0.723	C00446	BGI275	HMDB0000645	85.2	83	level1	Organic oxygen compounds	Organooxygen compounds	Carbohydrates and carbohydrate conjugates	map00052 Galactose metabolism; map00520 Amino sugar and nucleotide sugar metabolism; map01100 Metabolic pathways;	3.66179e+07	3.08559e+07	4.03094e+07	6.22321e+07	1.32641e+08	1.5571e+08	7.95388e+07	9.76008e+07	6.46421e+07
0.724_135.9947		C2 H6 N2 O P2	135.995	0.724						level5					884224	5.34437e+06	4.70653e+06	949849	2.57239e+06	170471	242258	6.02462e+06	5.49858e+06
0.724_236.0088		C7 H9 O7 P	236.009	0.724						level5					3.39153e+06	2.54862e+06	3.96306e+06	5.57308e+06	1.58772e+07	1.69867e+07	6.50525e+06	8.52874e+06	5.35324e+06
0.724_396.0682		C11 H17 N4 O10 P	396.068	0.724						level5					4.83096e+06	5.1574e+06	4.86888e+06	1.41477e+06	4.636e+06	1.54284e+07	6.42699e+06	9.8488e+06	9.14101e+06
0.725_227.0908	2'-deoxycytidine	C9 H13 N3 O4	227.091	0.725	C00881	S13117	HMDB0000014			level4	Nucleosides, nucleotides, and analogues	Pyrimidine nucleosides	Pyrimidine 2'-deoxyribonucleosides	map00240 Pyrimidine metabolism; map01100 Metabolic pathways; map02010 ABC transporters;	3.9993e+06	4.2745e+06	3.10935e+06	3.68065e+06	2.49033e+06	3.71197e+06	1.27871e+07	5.90102e+06	8.09424e+06
0.725_232.1061	Boc-asn-oh	C9 H16 N2 O5	232.106	0.725	C01410	S74037				level4				NULL	6.15301e+06	7.35407e+06	4.86624e+06	2.71167e+06	6.01967e+06	6.65783e+06	7.08338e+06	8.57185e+06	8.9698e+06
0.725_279.1318	(2s)-3-methyl-2-({[(3s,4s,5r)-2,3,4-trihydroxy-5-(hydroxymethyl)tetrahydro-2-furanyl]methyl}amino)butanoic acid (non-preferred name)	C11 H21 N O7	279.132	0.725		S35014481	HMDB0037844			level4	Organic acids and derivatives	Carboxylic acids and derivatives	Amino acids, peptides, and analogues		900493	926540	1.0914e+06	1.47242e+06	1.45097e+06	1.28234e+06	2.44879e+06	1.28704e+06	1.24401e+06
0.725_97.9771	Phosphoric acid	H3 O4 P	97.9771	0.725	C00009	S979	HMDB0001429			level4	Homogeneous non-metal compounds	Non-metal oxoanionic compounds	Non-metal phosphates	map00190 Oxidative phosphorylation; map02010 ABC transporters; map04928 Parathyroid hormone synthesis, secretion and action; map04978 Mineral absorption; map05012 Parkinson disease;	3.11399e+08	2.78545e+08	2.94009e+08	1.19485e+08	1.58432e+08	2.43364e+08	1.58864e+08	2.91558e+08	2.62204e+08
0.726_189.1004	(+)-castanospermine	C8 H15 N O4	189.1	0.726	C02256	S49177				level4	Alkaloids	Alkaloids derived from lysine	Indolizidine alkaloids	NULL	8.42508e+06	6.61599e+06	8.0769e+06	7.59441e+06	6.14165e+06	1.1689e+07	4.02406e+06	6.2939e+06	7.66287e+06
0.726_528.1114		C20 H27 N4 O7 P3	528.111	0.726						level5					994039	1.3142e+06	1.76863e+06	123880	2.65218e+06	5.79391e+06	2.01073e+06	4.46846e+06	2.38012e+06
0.727_212.1164	Butabarbital	C10 H16 N2 O3	212.116	0.727	C07827	S2385	HMDB0014382			level4	Organoheterocyclic compounds	Diazines	Pyrimidines and pyrimidine derivatives	NULL	1.29942e+06	1.13502e+06	1.45484e+06	2.17753e+06	2.10034e+06	1.70779e+06	2.02635e+06	1.31016e+06	1.11163e+06
0.727_267.108		C9 H23 N3 P2 S	267.108	0.727						level5					3.41931e+06	2.70867e+06	3.24107e+06	4.3227e+06	4.31734e+06	3.90178e+06	2.75617e+06	1.71635e+06	2.47829e+06
0.727_277.0257	3-(sulfooxy)-l-tyrosine	C9 H11 N O7 S	277.026	0.727		S155641	HMDB0002028			level4	Organic acids and derivatives	Carboxylic acids and derivatives	Amino acids, peptides, and analogues		4.28149e+06	4.34588e+06	3.39645e+06	459400	2.36104e+06	2.04421e+06	2.13999e+06	1.94387e+06	2.87139e+06
0.728_112.0275	Uracil	C4 H4 N2 O2	112.028	0.728	C00106	MReference-2531	HMDB0000300		61.2	level2	Organoheterocyclic compounds	Diazines	Pyrimidines and pyrimidine derivatives	map00240 Pyrimidine metabolism; map00410 beta-Alanine metabolism; map00770 Pantothenate and CoA biosynthesis; map01100 Metabolic pathways;	4.12021e+07	3.87054e+07	4.00823e+07	4.64696e+07	6.98638e+07	6.47912e+07	6.34302e+07	4.22221e+07	4.61369e+07
0.731_111.9928	Monomethyl phosphate	C H5 O4 P	111.993	0.731		S12578	HMDB0061711			level4	Organic acids and derivatives	Organic phosphoric acids and derivatives	Phosphate esters		2.55662e+07	2.9712e+07	2.78896e+07	7.52597e+07	7.24548e+07	6.6968e+07	4.84112e+07	6.47406e+07	4.70064e+07
0.732_377.1087		C10 H23 N3 O10 S	377.109	0.732						level5					1.25356e+06	1.37525e+06	1.47787e+06	1.44281e+06	3.5922e+06	5.56814e+06	3.37825e+06	3.47127e+06	3.02854e+06
0.732_71.0737	Pyrrolidine	C4 H9 N	71.0737	0.732		S29008	HMDB0031641			level4	Organoheterocyclic compounds	Pyrrolidines	null		1.457e+07	1.43694e+07	1.0446e+07	1.02801e+07	7.80641e+06	1.07478e+07	1.56187e+07	1.28893e+07	1.07561e+07
0.733_117.0792	Valine	C5 H11 N O2	117.079	0.733	C00183	MReference-772	HMDB0000883		90	level2	Organic acids and derivatives	Carboxylic acids and derivatives	Amino acids, peptides, and analogues	map00280 Valine, leucine and isoleucine degradation; map00290 Valine, leucine and isoleucine biosynthesis; map00770 Pantothenate and CoA biosynthesis; map00970 Aminoacyl-tRNA biosynthesis; map01100 Metabolic pathways; map01210 2-Oxocarboxylic acid metabolism; map01230 Biosynthesis of amino acids; map02010 ABC transporters; map04974 Protein digestion and absorption; map04978 Mineral absorption; ma…	1.3323e+08	1.37668e+08	2.11038e+08	1.35914e+08	6.73421e+07	2.11385e+08	1.31453e+08	6.18896e+07	1.68415e+08
0.735_272.0298		C8 H9 N4 O5 P	272.03	0.735						level5					2.35655e+06	2.04567e+06	2.48671e+06	4.14626e+06	7.9827e+06	8.67585e+06	5.20434e+06	6.52589e+06	4.1391e+06
0.736_242.0193	1d-myo-inositol 1,2-cyclic phosphate	C6 H11 O8 P	242.019	0.736	C04299	S109081	HMDB0001125	92.5		level4	Organic acids and derivatives	Organic phosphoric acids and derivatives	null	NULL	1.87185e+07	1.37288e+07	2.03849e+07	1.25574e+07	7.35721e+07	8.03285e+07	3.09435e+07	4.80107e+07	2.90725e+07
0.739_260.0832	Biotin l-sulfoxide	C10 H16 N2 O4 S	260.083	0.739	C20386	S75652				level4				map00780 Biotin metabolism; map01100 Metabolic pathways;	1.47917e+07	1.28206e+07	1.04888e+07	1.64324e+06	5.30205e+06	9.12318e+06	7.36405e+06	1.22327e+07	1.00673e+07
0.74_253.1176	Penciclovir	C10 H15 N5 O3	253.118	0.74	C07417	S4563	HMDB0014444			level4	Organoheterocyclic compounds	Imidazopyrimidines	Purines and purine derivatives	NULL	1.80331e+06	2.21935e+06	1.71183e+06	2.57644e+06	1.80416e+06	1.44623e+06	1.86728e+06	1.58607e+06	1.96129e+06
0.741_414.1498		C13 H27 N4 O9 P	414.15	0.741						level5					2.39245e+06	2.71134e+06	2.91644e+06	393731	2.01571e+06	2.22385e+06	2.70607e+06	3.5489e+06	2.65655e+06
0.742_292.127	His-his	C12 H16 N6 O3	292.127	0.742		S91833				level4					4.16316e+06	5.30635e+06	4.13656e+06	88663.2	960298	2.03492e+06	1.86585e+06	1.92983e+06	2.4129e+06
0.743_191.0255		C8 H6 N3 O P	191.025	0.743						level5					4.74628e+06	4.72747e+06	2.03405e+06	3.27189e+06	2.61533e+06	2.15364e+06	4.43422e+06	4.97139e+06	5.92952e+06
0.748_306.0367	2-protocatechuoyl phloroglucinol carboxylic acid	C14 H10 O8	306.037	0.748	C04524	S389328	HMDB0059651			level4	Phenylpropanoids and polyketides	Depsides and depsidones	null	NULL	1.1552e+07	1.20653e+07	1.50416e+07	1.68507e+06	5.14088e+06	1.01443e+07	6.45108e+06	1.23455e+07	1.00727e+07
0.749_282.0117		C10 H6 N2 O8	282.012	0.749						level5					5.28321e+06	4.85687e+06	6.38331e+06	3.81613e+06	3.01047e+06	2.51671e+07	1.27789e+07	1.08752e+07	8.25043e+06
0.749_441.1038		C11 H30 N3 O7 P3 S	441.104	0.749						level5					819129	1.04256e+06	918493	738210	1.55494e+06	3.40689e+06	2.55679e+06	2.51545e+06	2.15929e+06
0.75_158.0207			158.021	0.75						level5					6.41884e+06	6.05645e+06	6.60073e+06	2.09478e+07	1.07942e+07	7.88654e+06	5.74805e+06	4.27638e+06	5.60666e+06
0.751_118.0421	Coumarone	C8 H6 O	118.042	0.751	C14512	S8868	HMDB0032929			level4	Organoheterocyclic compounds	Benzofurans	null	NULL	1.54011e+07	1.59154e+07	1.4088e+07	1.13722e+07	8.69177e+06	1.21782e+07	1.63671e+07	1.31798e+07	1.52151e+07
0.751_435.0779		C13 H26 N O9 P S2	435.078	0.751						level5					5.09392e+06	4.95489e+06	6.46325e+06	245901	4.36136e+06	1.05413e+07	2.93077e+06	7.25539e+06	6.9433e+06
0.752_164.0477	2-hydroxycinnamic acid	C9 H8 O3	164.048	0.752	C01772	MReference-168	HMDB0002641	74.1	93.1	level2	Phenylpropanoids and polyketides	Cinnamic acids and derivatives	Hydroxycinnamic acids and derivatives	map00360 Phenylalanine metabolism; map01100 Metabolic pathways;	1.49818e+08	1.46329e+08	1.29383e+08	7.53005e+07	7.60373e+07	9.09829e+07	1.31305e+08	1.14427e+08	1.22003e+08
0.753_135.0687	Acetanilide	C8 H9 N O	135.069	0.753	C07565	S880	HMDB0001250			level4	Benzenoids	Benzene and substituted derivatives	null	NULL	1.34188e+07	1.37806e+07	1.22172e+07	1.0133e+07	7.64916e+06	1.1067e+07	1.38795e+07	1.13352e+07	1.35041e+07
0.753_317.1124		C14 H15 N5 O4	317.112	0.753						level5					4.03732e+06	5.57293e+06	4.18383e+06	2.31131e+06	2.41843e+06	2.62311e+06	3.3425e+06	2.67966e+06	4.43009e+06
0.754_122.037	4-hydroxybenzaldehyde	C7 H6 O2	122.037	0.754	C00633	BGI119	HMDB0011718	10.5		level3	Organic oxygen compounds	Organooxygen compounds	Carbonyl compounds	map01100 Metabolic pathways;	4.84024e+06	4.37841e+06	4.0069e+06	2.54879e+06	2.57557e+06	3.26479e+06	4.2955e+06	4.82953e+06	4.41804e+06
0.754_217.1316	Propionylcarnitine	C10 H19 N O4	217.132	0.754	C03017	S96904				level4	FA Fatty acyls	FA07 Fatty esters	FA0707 Fatty acyl carnitines	NULL	837895	2.13268e+06	939612	2.57871e+06	2.04568e+06	1.31033e+06	8.01149e+06	2.02195e+06	2.26465e+06
0.755_356.122		C10 H25 N6 O2 P S2	356.122	0.755						level5					2.52707e+06	2.7385e+06	2.73235e+06	42322.8	282602	809816	990779	1.01978e+06	1.42647e+06
0.759_173.9947		C3 H3 N4 O3 P	173.995	0.759						level5					7.71733e+06	8.15007e+06	7.63066e+06	2.96728e+06	2.60794e+06	5.15972e+06	3.6454e+06	4.53401e+06	5.87833e+06
0.759_409.0807		C9 H19 N3 O15	409.081	0.759						level5					449605	487736	379364	352565	837240	1.5698e+06	1.34913e+06	1.75902e+06	1.20709e+06
0.763_372.0781		C8 H17 N6 O9 P	372.078	0.763						level5					3.65595e+06	3.30686e+06	5.36382e+06	112954	1.69043e+06	2.79624e+06	1.74659e+06	1.68544e+06	2.06811e+06
0.769_285.0896		C18 H11 N3 O	285.09	0.769						level5					2.03691e+06	1.72856e+06	1.34012e+06	1.29998e+06	919715	935395	1.4061e+06	1.33261e+06	2.12464e+06
0.778_175.1112	Debrisoquine	C10 H13 N3	175.111	0.778	C13650	S2860	HMDB0006543			level4	Organoheterocyclic compounds	Tetrahydroisoquinolines	null	NULL	1.18365e+06	1.49177e+06	824023	39647.4	34074.3	559254	581645	588162	703974
0.783_147.0357	3-thiomorpholinecarboxylic acid	C5 H9 N O2 S	147.036	0.783	C03901	S389150	HMDB0059611			level4	Organic acids and derivatives	Carboxylic acids and derivatives	Amino acids, peptides, and analogues	NULL	1.97452e+07	2.51195e+07	1.88909e+07	2.71054e+07	1.88663e+07	2.30787e+07	2.76059e+07	2.62312e+07	2.24941e+07
0.784_314.9935		C6 H12 N3 O6 P3	314.993	0.784						level5					1.09178e+07	9.50959e+06	8.14626e+06	290367	2.20528e+06	3.7589e+06	4.4504e+06	5.91166e+06	5.00579e+06
0.785_472.0316		C19 H14 N4 O7 P2	472.032	0.785						level5					4.09042e+06	2.93992e+06	2.78903e+06	72801	115900	492087	450584	937379	984361
0.791_245.0117	Guanfacine	C9 H9 Cl2 N3 O	245.012	0.791	C07037	S3399	HMDB0015153			level4	Benzenoids	Benzene and substituted derivatives	Halobenzenes	NULL	1.3534e+07	9.7626e+06	8.46907e+06	531366	2.2049e+06	3.91685e+06	5.70113e+06	5.16383e+06	4.10083e+06
0.797_217.0169		C6 H9 N3 O2 P2	217.017	0.797						level5					5.32311e+06	4.92989e+06	6.27612e+06	194717	1.07614e+06	1.53645e+06	5.64546e+06	2.00096e+06	2.05429e+06
0.797_326.9444		C5 H N3 O14	326.944	0.797						level5					3.23867e+06	3.02252e+06	4.44183e+06	96993	666725	1.47371e+06	1.15437e+06	1.56649e+06	1.90616e+06
0.8_226.0043		C8 H6 N2 O4 S	226.004	0.8						level5					5.77114e+06	3.78969e+06	5.5759e+06	438616	1.8872e+06	3.34456e+06	2.6427e+06	3.13599e+06	3.00445e+06
0.806_259.9859		C6 H6 N4 O4 P2	259.986	0.806						level5					4.43706e+06	4.15151e+06	4.92166e+06	742760	1.70737e+06	2.55946e+06	2.84826e+06	2.94863e+06	3.34469e+06
0.812_156.0037		C10 H4 S	156.004	0.812						level5					1.74427e+06	1.96547e+06	1.91832e+06	6.47481e+06	4.99651e+06	3.44026e+06	4.11634e+06	1.57924e+06	1.57709e+06
0.817_224.0088		C6 H9 O7 P	224.009	0.817						level5					8.03848e+06	6.64882e+06	5.0281e+06	360448	6.31805e+06	1.32719e+06	5.67072e+06	5.90516e+06	497265
0.822_175.0309		C6 H9 N O3 S	175.031	0.822						level5					5.00864e+06	1.10501e+07	5.14768e+06	5.02745e+06	2.61964e+06	7.61838e+06	8.37193e+06	9.93391e+06	1.01989e+07
0.827_165.0463	Methionine sulfoxide	C5 H11 N O3 S	165.046	0.827	C02989	MReference-487	HMDB0002005		91.5	level2	Organic acids and derivatives	Carboxylic acids and derivatives	Amino acids, peptides, and analogues	map00270 Cysteine and methionine metabolism;	3.37074e+07	4.18144e+07	4.43588e+07	7.8076e+07	7.12145e+07	4.94475e+07	4.72182e+07	4.18068e+07	5.48882e+07
0.828_273.0072		C6 H12 N O7 P S	273.007	0.828						level5					6.16939e+06	8.59166e+06	681931	3.40291e+06	4.87451e+06	6.5856e+06	1.11267e+07	739360	746429
0.833_193.0412		C6 H11 N O4 S	193.041	0.833						level5					674031	615641	841244	6.7555e+06	8.71792e+06	1.48227e+06	719301	7.69667e+06	1.50261e+06
0.842_209.0538		C6 H11 N O7	209.054	0.842						level5					9.31004e+06	4.82481e+06	9.52538e+06	6.2833e+06	8.30257e+06	6.77464e+06	2.50747e+06	3.2322e+06	5.03827e+06
0.857_200.009	Erythrose, 4-phosphate	C4 H9 O7 P	200.009	0.857	C00279	S109096	HMDB0001321			level4	Organic oxygen compounds	Organooxygen compounds	Carbohydrates and carbohydrate conjugates	map00030 Pentose phosphate pathway; map00400 Phenylalanine, tyrosine and tryptophan biosynthesis; map00750 Vitamin B6 metabolism; map01100 Metabolic pathways; map01200 Carbon metabolism; map01230 Biosynthesis of amino acids;	3.00235e+06	3.01113e+06	3.6322e+06	1.62788e+06	2.78974e+06	4.50708e+06	4.02572e+06	3.91315e+06	3.24481e+06
0.871_249.0547	5-oxidanidyl-5-oxidanylidenenorvalylcysteine	C8 H13 N2 O5 S	249.055	0.871		S35031911				level4					3.10699e+06	3.5129e+06	5.6541e+06	172255	2.17698e+06	7.14197e+06	1.81585e+06	4.18418e+06	4.27136e+06
0.88_279.1552		C9 H21 N5 O5	279.155	0.88						level5					2.71239e+06	2.84379e+06	2.91672e+06	24727.5	29980.7	37604.7	30737.5	33536.8	33589.4
0.9_229.9774		C2 H6 N4 O5 S2	229.977	0.9						level5					1.06164e+07	8.56968e+06	5.48936e+06	1.37659e+07	4.84513e+06	5.74728e+06	1.33782e+07	7.08354e+06	4.36363e+06
0.908_135.9948		C2 H4 N2 O3 S	135.995	0.908						level5					3.31125e+06	2.04048e+06	956411	1.00582e+06	811404	3.49271e+06	1.23756e+06	1.17722e+06	1.45733e+06
0.913_347.0628	Adenosine-monophosphate	C10 H14 N5 O7 P	347.063	0.913	C00020	BGI601	HMDB0000045	95.7	91.3	level1	Nucleic acids	Nucleotides [Fig]	Ribonucleotides	map00230 Purine metabolism; map01100 Metabolic pathways; map01523 Antifolate resistance; map04022 cGMP-PKG signaling pathway; map04024 cAMP signaling pathway; map04068 FoxO signaling pathway; map04150 mTOR signaling pathway; map04151 PI3K-Akt signaling pathway; map04152 AMPK signaling pathway; map04211 Longevity regulating pathway; map04740 Olfactory transduction; map04742 Taste transduction; map…	6.452e+06	5.82794e+06	1.08022e+07	1.78784e+06	2.51051e+06	4.60993e+06	4.77784e+06	4.25028e+06	4.09397e+06
0.914_189.9568		C5 H2 O6 S	189.957	0.914						level5					2.41803e+07	2.18575e+07	3.42938e+07	1.33821e+07	1.20717e+07	4.68927e+07	4.20338e+07	3.08421e+07	3.04571e+07
0.919_301.9983	Eritrityl tetranitrate	C4 H6 N4 O12	301.998	0.919		S4447608	HMDB0015551			level4	Organic oxygen compounds	Organic oxoanionic compounds	Organic nitrates		7.37113e+06	5.63265e+06	4.15541e+06	4.92835e+06	7.40184e+06	4.05193e+06	1.09868e+07	6.5719e+06	3.69005e+06
0.921_191.0255		C6 H9 N O4 S	191.025	0.921						level5					4.93546e+06	4.91338e+06	3.11478e+06	9.87031e+06	4.24496e+06	2.73623e+06	9.58346e+06	7.25598e+06	9.36162e+06
0.929_145.0854	4-guanidinobutyric acid	C5 H11 N3 O2	145.085	0.929	C01035	MReference-233	HMDB0003464		38.2	level3	Organic acids and derivatives	Carboxylic acids and derivatives	Amino acids, peptides, and analogues	map00330 Arginine and proline metabolism; map01100 Metabolic pathways;	5.76082e+06	3.30715e+06	3.06927e+06	2.44256e+06	1.94624e+06	2.822e+06	4.41371e+06	3.66038e+06	7.3427e+06
0.933_159.9955		C4 H6 N2 O P2	159.995	0.933						level5					1.71681e+07	1.00065e+07	6.00724e+06	1.57249e+07	1.51438e+07	1.23938e+07	1.85294e+07	1.49211e+07	9.64759e+06
0.952_232.975		C5 H5 N3 O4 P2	232.975	0.952						level5					2.16124e+07	2.22057e+07	2.76152e+07	2.131e+07	4.21521e+07	5.90011e+07	5.54249e+07	4.45866e+07	3.53943e+07
0.967_129.0792	Pipecolic acid	C6 H11 N O2	129.079	0.967	C00408	MReference-548	HMDB0000716	42.8	43.9	level3	Organic acids and derivatives	Carboxylic acids and derivatives	Amino acids, peptides, and analogues	map00310 Lysine degradation; map01100 Metabolic pathways;	2.44421e+06	1.95794e+06	2.88523e+06	2.58127e+06	3.51971e+06	3.2618e+06	9.37112e+06	6.29226e+06	1.04678e+07
0.967_188.08	Aceglutamide	C7 H12 N2 O4	188.08	0.967		S158492	HMDB0006029			level4	Organic acids and derivatives	Carboxylic acids and derivatives	Amino acids, peptides, and analogues		2.93292e+06	1.77218e+06	2.83732e+06	2.28395e+06	2.70926e+06	2.06053e+06	9.92434e+06	2.19938e+06	7.56494e+06
0.977_363.058	Guanosine 5'-monophosphate	C10 H14 N5 O8 P	363.058	0.977	C00144	BGI302	HMDB0001397	87.3		level1	Nucleic acids	Nucleotides [Fig]	Ribonucleotides	map00230 Purine metabolism; map01100 Metabolic pathways; map01523 Antifolate resistance; map04022 cGMP-PKG signaling pathway; map04740 Olfactory transduction; map04742 Taste transduction; map04744 Phototransduction;	9.83029e+06	6.95977e+06	2.89341e+07	1.0728e+06	1.78467e+06	3.05423e+06	7.56628e+06	2.83053e+06	2.33329e+06
0.983_323.0065		C8 H11 N3 O7 P2	323.007	0.983						level5					3.50771e+06	5.50805e+06	5.92008e+06	6.37623e+06	1.22595e+07	1.1018e+07	1.40454e+07	1.07656e+07	8.75568e+06
0.986_204.0217		C6 H10 N2 O2 P2	204.022	0.986						level5					4.45265e+07	4.04029e+07	2.79352e+07	1.91598e+07	5.26095e+07	6.22469e+07	6.75834e+07	3.47426e+07	2.4864e+07
1_206.9595		C3 H3 N3 O4 P2	206.959	1						level5					2.17049e+07	2.44831e+07	2.47487e+07	2.93643e+07	2.60028e+07	2.83555e+07	2.33826e+07	2.29431e+07	1.99089e+07
1.005_348.0471	Inosinic acid	C10 H13 N4 O8 P	348.047	1.005	C00130	S8264	HMDB0000175			level4	Nucleosides, nucleotides, and analogues	Purine nucleotides	Purine ribonucleotides	map00230 Purine metabolism; map01100 Metabolic pathways; map01523 Antifolate resistance; map04742 Taste transduction;	5.82585e+06	2.90428e+06	9.82319e+06	361094	469978	1.1598e+06	6.31879e+06	1.362e+06	1.82589e+06
1.006_174.9844		C7 H N3 O S	174.984	1.006						level5					3.57108e+06	1.11745e+06	5.16442e+06	213568	1.80409e+06	3.88641e+06	1.97334e+06	1.66434e+06	4.04387e+06
1.007_233.9829	4-hydroxy-3-(sulfooxy)benzoic acid	C7 H6 O7 S	233.983	1.007		S35786939	HMDB0124993			level4	Organic acids and derivatives	Organic sulfuric acids and derivatives	Arylsulfates		2.37195e+07	2.32854e+07	2.12249e+07	1.11231e+07	3.9624e+07	4.0477e+07	4.27758e+07	3.62398e+07	3.17879e+07
1.017_133.0376	L-aspartic acid	C4 H7 N O4	133.038	1.017	C00049	MReference-462	HMDB0000191	94.5	96.8	level2	Organic acids and derivatives	Carboxylic acids and derivatives	Amino acids, peptides, and analogues	map00220 Arginine biosynthesis; map00250 Alanine, aspartate and glutamate metabolism; map00260 Glycine, serine and threonine metabolism; map00270 Cysteine and methionine metabolism; map00340 Histidine metabolism; map00410 beta-Alanine metabolism; map00760 Nicotinate and nicotinamide metabolism; map00770 Pantothenate and CoA biosynthesis; map00970 Aminoacyl-tRNA biosynthesis; map01100 Metabolic pa…	6.6862e+08	3.71306e+08	5.86844e+08	2.19018e+07	1.35914e+08	3.91108e+08	2.71244e+08	2.41895e+08	4.38018e+08
1.017_220.1061	N-acetyl-beta-d-glucosaminylamine	C8 H16 N2 O5	220.106	1.017	C01239	S388560	HMDB0001104			level4	Organic oxygen compounds	Organooxygen compounds	Carbohydrates and carbohydrate conjugates	NULL	4.11844e+06	3.41132e+06	4.80663e+06	324594	1.88248e+06	2.77477e+06	2.07813e+06	3.06495e+06	2.4231e+06
1.017_294.0528		C9 H16 N2 O5 P2	294.053	1.017						level5					3.67206e+06	3.32802e+06	2.84927e+06	4.34719e+06	4.4958e+06	4.85906e+06	7.20204e+06	5.11366e+06	2.91805e+06
1.018_122.0844	2,4-diaminotoluene	C7 H10 N2	122.084	1.018	C14401	S6991	HMDB0041799			level4	Benzenoids	Benzene and substituted derivatives	Toluenes		815700	1.95495e+06	717159	85099.1	255313	1.29228e+06	753879	787325	346591
1.02_178.0061		C4 H8 N2 O2 P2	178.006	1.02						level5					6.47653e+06	2.28487e+07	1.59866e+07	2.97881e+07	1.88538e+07	1.34239e+07	3.86713e+07	2.74916e+07	1.59024e+07
1.02_500.985			500.985	1.02						level5					4.95906e+06	4.62743e+06	5.03241e+06	52671.2	1.82344e+06	3.54327e+06	2.40619e+06	3.5155e+06	3.16277e+06
1.021_87.0321	Oxazolidinone	C3 H5 N O2	87.0321	1.021	C06695	S66579				level4	Antibiotics	Others [Fig]	Cyclic lactones	NULL	4.60416e+07	3.73256e+07	6.08379e+07	1.85855e+06	2.04636e+07	4.11767e+07	2.77537e+07	2.4836e+07	2.77695e+07
1.022_217.0169		C6 H9 N3 O2 P2	217.017	1.022						level5					1.18947e+07	7.20281e+06	6.94432e+06	969346	4.19083e+06	5.37495e+06	5.29203e+06	6.04348e+06	3.92593e+06
1.022_289.0378		C9 H11 N3 O6 S	289.038	1.022						level5					1.46284e+07	2.04352e+07	9.4042e+06	1.70719e+06	6.25444e+06	1.36948e+07	1.60206e+07	1.09876e+07	8.59156e+06
1.024_175.0484	N-acetyl-l-aspartic acid	C6 H9 N O5	175.048	1.024	C01042	BGI418	HMDB0000812	98.3		level1	Organic acids and derivatives	Carboxylic acids and derivatives	Amino acids, peptides, and analogues	map00250 Alanine, aspartate and glutamate metabolism; map01100 Metabolic pathways;	1.69712e+09	1.84776e+09	2.8605e+09	7.75277e+07	5.97379e+08	1.20388e+09	8.32302e+08	1.07566e+09	1.26758e+09
1.024_372.0781		C11 H23 N2 O6 P3	372.078	1.024						level5					3.80491e+06	2.81543e+06	4.59298e+06	36122.3	1.9837e+06	3.03489e+06	1.57471e+06	2.03118e+06	2.08332e+06
1.025_472.0315		C12 H19 N4 O10 P3	472.031	1.025						level5					4.03202e+06	4.63594e+06	2.85197e+06	49138.7	1.03836e+06	1.56557e+06	2.38098e+06	2.45293e+06	1.92752e+06
1.026_122.0865	[similar to: nicotinamide; δmass: 0.0385 da]		122.087	1.026						level5					1.4591e+06	398377	617562	38355.1	235500	1.37616e+06	1.35392e+06	2.43867e+06	798391
1.026_135.995		C2 H4 N2 O3 S	135.995	1.026						level5					3.78286e+06	3.77887e+06	3.95777e+06	311049	2.6518e+06	3.49271e+06	2.41839e+06	3.95826e+06	3.74828e+06
1.027_549.1032		C20 H30 N3 O7 P3 S	549.103	1.027						level5					3.86664e+06	2.8337e+06	3.46203e+06	35437.8	274019	1.07156e+06	975791	1.18514e+06	1.30102e+06
1.028_318.9994	Lanoconazole	C14 H10 Cl N3 S2	318.999	1.028		S2273540				level4					1.3954e+07	9.11539e+06	1.63387e+07	759589	7.35947e+06	1.1759e+07	9.35179e+06	1.04503e+07	1.36697e+07
1.028_403.0076		C4 H16 N5 O11 P3	403.008	1.028						level5					8.5167e+06	8.05102e+06	1.02237e+07	59560.2	2.17959e+06	5.3495e+06	3.6787e+06	4.88995e+06	6.77442e+06
1.029_374.0542		C12 H16 N4 O6 P2	374.054	1.029						level5					1.12745e+07	8.27178e+06	8.71154e+06	69064.4	2.40095e+06	4.30125e+06	4.37509e+06	4.48864e+06	4.3282e+06
1.029_404.0155	Sulfoxone	C14 H16 N2 O6 S3	404.015	1.029		S5158	HMDB0015276			level4	Benzenoids	Benzene and substituted derivatives	Benzenesulfonyl compounds		7.32345e+06	6.87391e+06	1.07527e+07	36337.4	2.20848e+06	3.95105e+06	3.80431e+06	4.21532e+06	5.25929e+06
1.029_578.0559		C16 H24 N2 O17 P2	578.056	1.029	C06017	S389712				level4					3.92847e+06	3.94109e+06	5.5109e+06	32256.7	350580	2.26466e+06	1.06625e+06	1.99138e+06	2.76288e+06
1.032_189.9568		C5 H2 O6 S	189.957	1.032						level5					3.1568e+07	2.91608e+07	4.43623e+07	2.09867e+07	2.17328e+07	4.71306e+07	4.53676e+07	3.63411e+07	3.61692e+07
1.032_311.0866		C13 H20 N3 P3	311.087	1.032						level5					3.47777e+06	5.84537e+06	3.8876e+06	118614	1.81755e+06	3.05104e+06	2.11108e+06	2.02306e+06	3.01515e+06
1.036_132.0006		C3 H6 N2 P2	132.001	1.036						level5					1.65654e+06	1.60405e+06	1.06587e+06	7.45024e+06	1.18477e+07	1.00246e+07	1.44312e+07	1.21724e+07	7.09647e+06
1.036_149.0513	L-methionine	C5 H11 N O2 S	149.051	1.036	C00073	BGI369	HMDB0000696	96.2	92.5	level1	Peptides	Amino acids	Common amino acids [Fig]	map00270 Cysteine and methionine metabolism; map00970 Aminoacyl-tRNA biosynthesis; map01100 Metabolic pathways; map01210 2-Oxocarboxylic acid metabolism; map01230 Biosynthesis of amino acids; map01523 Antifolate resistance; map04974 Protein digestion and absorption; map04978 Mineral absorption; map05230 Central carbon metabolism in cancer;	2.77649e+08	3.13877e+08	2.65946e+08	7.37038e+07	2.17851e+08	2.2649e+08	2.63409e+08	2.54613e+08	3.03082e+08
1.037_317.9912		C8 H8 N4 O6 P2	317.991	1.037						level5					1.12685e+07	1.35936e+07	1.53359e+07	1.5963e+06	1.10447e+07	1.81437e+07	1.41336e+07	1.0619e+07	1.37714e+07
1.038_175.113		C8 H18 N O P	175.113	1.038						level5					1.89715e+06	2.27824e+06	445525	125500	74968.7	994345	38881.9	2.4837e+06	937292
1.04_135.9956		C2 H6 N2 O P2	135.996	1.04						level5					434027	1.65287e+06	1.76134e+06	136741	1.54794e+06	3.49271e+06	702661	3.95826e+06	941946
1.042_145.02	3,4-dehydrothiomorpholine-3-carboxylic acid	C5 H7 N O2 S	145.02	1.042	C04445	S163623		57.2		level4				NULL	9.8904e+06	2.10334e+07	1.31244e+07	2.29236e+06	1.15938e+07	7.73173e+06	1.6123e+07	1.60796e+07	1.38988e+07
1.047_307.0838	L-glutathione reduced	C10 H17 N3 O6 S	307.084	1.047	C00051	BGI358	HMDB0000125	95.8	93.1	level1	Vitamins and Cofactors	Cofactors	Coenzymes [Fig]	map00270 Cysteine and methionine metabolism; map00480 Glutathione metabolism; map01100 Metabolic pathways; map02010 ABC transporters; map04216 Ferroptosis; map04918 Thyroid hormone synthesis; map04976 Bile secretion;	1.84439e+07	1.74467e+07	2.79693e+07	791934	2.36534e+07	5.56498e+07	8.03811e+06	1.50401e+07	2.52836e+07
1.05_122.0108	[similar to: nicotinamide; δmass: -0.0372 da]		122.011	1.05						level5					1.74142e+06	5.97425e+06	2.84287e+06	702917	6.88831e+06	2.9419e+06	6.22438e+06	4.65342e+06	2.5532e+06
1.053_136.0387	Hypoxanthine	C5 H4 N4 O	136.039	1.053	C00262	MReference-441	HMDB0000157		91.3	level1	Organoheterocyclic compounds	Imidazopyrimidines	Purines and purine derivatives	map00230 Purine metabolism; map01100 Metabolic pathways;	1.35577e+09	2.02418e+09	1.34743e+09	7.75492e+08	1.43321e+09	1.16636e+09	8.58493e+08	1.30127e+09	1.00826e+09
1.055_132.0248	3-methylsulfolene	C5 H8 O2 S	132.025	1.055		S64103	HMDB0059667	77.8		level4	Organoheterocyclic compounds	Dihydrothiophenes	null		3.48728e+08	3.85679e+08	3.0403e+08	1.20533e+08	2.65597e+08	2.87981e+08	3.31624e+08	3.12497e+08	3.76695e+08
1.059_272.0771		C10 H16 N4 O S2	272.077	1.059						level5					3.97681e+07	5.20963e+07	3.4426e+07	1.29327e+07	2.84283e+07	2.9274e+07	2.54414e+07	3.92587e+07	4.37027e+07
1.062_122.0482	Nicotinamide	C6 H6 N2 O	122.048	1.062	C00153	MReference-517	HMDB0001406		92.6	level1	Organoheterocyclic compounds	Pyridines and derivatives	Pyridinecarboxylic acids and derivatives	map00760 Nicotinate and nicotinamide metabolism; map01100 Metabolic pathways; map04977 Vitamin digestion and absorption;	1.17385e+09	1.2066e+09	1.24368e+09	3.00618e+08	7.16504e+08	1.07696e+09	8.08073e+08	1.01506e+09	1.03415e+09
1.066_103.0458	2-methylthiazolidine	C4 H9 N S	103.046	1.066		S29856	HMDB0031682			level4	Organoheterocyclic compounds	Azolidines	Thiazolidines		1.45585e+07	1.77638e+07	1.38054e+07	8.76441e+06	6.52594e+06	1.56239e+07	9.22298e+06	9.16061e+06	1.87967e+07
1.066_122.01	[similar to: nicotinamide; δmass: -0.0380 da]		122.01	1.066						level5					1.74142e+06	3.23721e+06	2.84287e+06	1.25608e+06	877254	1.55963e+06	1.86861e+06	1.62756e+06	3.60305e+06
1.07_135.9936	[similar to: hypoxanthine; δmass: -0.0449 da]		135.994	1.07						level5					813604	1.05184e+06	1.80132e+06	1.62494e+06	573639	1.59563e+06	929349	1.79352e+06	2.57897e+06
1.071_136.0835	[similar to: hypoxanthine; δmass: 0.0450 da]		136.083	1.071						level5					2.89829e+06	557097	658492	483628	2.4458e+06	250031	1.82288e+06	866016	136482
1.071_285.0896		C10 H15 N5 O3 S	285.09	1.071						level5					6.48734e+06	7.81446e+06	6.40429e+06	3.44041e+06	4.45237e+06	6.2089e+06	5.70101e+06	7.87015e+06	7.93006e+06
1.072_122.0856	[similar to: nicotinamide; δmass: 0.0376 da]		122.086	1.072						level5					3.10458e+06	3.91241e+06	3.97885e+06	1.78766e+06	841689	5.30547e+06	1.62958e+06	3.9088e+06	3.56408e+06
1.086_258.0864	1-(beta-d-ribofuranosyl)thymine	C10 H14 N2 O6	258.086	1.086		S393058	HMDB0000884			level4	Nucleosides, nucleotides, and analogues	Pyrimidine nucleosides	null		4.43518e+06	5.31876e+06	4.50778e+06	3.04154e+06	4.57837e+06	4.95413e+06	3.66339e+06	4.74704e+06	4.89252e+06
1.131_174.0168	Dehydroascorbic acid	C6 H6 O6	174.017	1.131	C05422	S812	HMDB0001264			level4	Organoheterocyclic compounds	Lactones	Gamma butyrolactones	map00053 Ascorbate and aldarate metabolism; map00480 Glutathione metabolism; map01100 Metabolic pathways;	2.262e+06	2.95169e+06	2.10949e+06	3.4706e+06	3.24066e+06	2.12102e+06	2.63867e+06	2.22961e+06	5.20597e+06
1.133_137.9955		C6 H2 O4	137.995	1.133						level5					2.50298e+06	2.73413e+06	2.40254e+06	3.37665e+06	3.78289e+06	2.68424e+06	3.68304e+06	3.00054e+06	3.85304e+06
1.134_146.0218	Alpha-ketoglutaric acid	C5 H6 O5	146.022	1.134	C00026	S50	HMDB0000208			level4	Organic acids and derivatives	Keto acids and derivatives	Gamma-keto acids and derivatives	map00020 Citrate cycle (TCA cycle); map00040 Pentose and glucuronate interconversions; map00053 Ascorbate and aldarate metabolism; map00220 Arginine biosynthesis; map00250 Alanine, aspartate and glutamate metabolism; map00310 Lysine degradation; map00340 Histidine metabolism; map00430 Taurine and hypotaurine metabolism; map00471 D-Glutamine and D-glutamate metabolism; map00630 Glyoxylate and dica…	5.32445e+06	7.98036e+06	4.84279e+06	6.30894e+06	7.70028e+06	5.27755e+06	6.68623e+06	6.12732e+06	1.0676e+07
1.137_128.0113	5-hydroxy-2-furoic acid	C5 H4 O4	128.011	1.137		S3373337	HMDB0059784			level4	Organoheterocyclic compounds	Furans	Furoic acid and derivatives		3.42227e+06	6.24019e+06	2.8797e+06	4.11061e+06	5.4361e+06	3.01121e+06	4.43417e+06	3.74582e+06	6.36276e+06
1.138_290.9439		C6 H N3 O9 S	290.944	1.138						level5					3.88834e+06	4.28757e+06	2.55616e+06	5.9755e+06	4.89673e+06	3.14068e+06	5.02632e+06	3.49607e+06	4.64909e+06
1.143_209.0538		C6 H11 N O7	209.054	1.143						level5					8.14483e+06	8.98937e+06	6.81155e+06	9.3666e+06	8.02126e+06	6.86174e+06	7.62683e+06	6.70531e+06	1.22388e+07
1.191_152.0337	Xanthine	C5 H4 N4 O2	152.034	1.191	C00385	S1151	HMDB0000292			level4	Organoheterocyclic compounds	Imidazopyrimidines	Purines and purine derivatives	map00230 Purine metabolism; map00232 Caffeine metabolism; map01100 Metabolic pathways;	1.49311e+08	2.35553e+08	2.00023e+08	1.99498e+08	1.33912e+08	1.67925e+08	2.40497e+08	2.42258e+08	1.52492e+08
1.248_129.0428	Pyroglutamate	C5 H7 N O3	129.043	1.248	C01879	BGI491	HMDB0000267	94.1	89.3	level1	Peptides	Amino acids	Other amino acids [Fig]	map00480 Glutathione metabolism; map01100 Metabolic pathways;	2.09768e+08	1.84857e+08	1.18207e+08	9.51321e+07	9.24227e+07	9.05999e+07	1.75177e+08	1.9377e+08	1.79365e+08
1.252_83.0372		C4 H5 N O	83.0372	1.252						level5					7.95e+06	4.93592e+06	2.15922e+06	1.73426e+06	1.60848e+06	1.32165e+06	4.61889e+06	4.62715e+06	6.61895e+06
1.254_279.1552		C9 H21 N5 O5	279.155	1.254						level5					6.70186e+06	1.187e+07	1.15958e+07	21709	4.18969e+06	5.09773e+06	3.20705e+06	7.96987e+06	7.94686e+06
1.273_289.1274	Ophthalmic acid	C11 H19 N3 O6	289.127	1.273	C21016	BGI450	HMDB0005765	94.7	31.3	level1	Organic acids and derivatives	Carboxylic acids and derivatives	Amino acids, peptides, and analogues	map00270 Cysteine and methionine metabolism; map01100 Metabolic pathways;	906537	784121	1.24437e+06	788996	8.64985e+06	8.22588e+06	3.58849e+06	3.62408e+06	1.59253e+06
1.308_181.0742	L-tyrosine	C9 H11 N O3	181.074	1.308	C01536	BGI384		93.8	89.2	level1				NULL	9.10081e+07	9.69112e+07	8.71165e+07	8.03026e+07	1.56867e+08	9.13883e+07	1.12676e+08	8.0078e+07	9.71744e+07
1.318_189.064	N-acetyl-l-glutamate	C7 H11 N O5	189.064	1.318	C00624	BGI420	HMDB0001138	95.4		level1	Organic acids and derivatives	Carboxylic acids and derivatives	Amino acids, peptides, and analogues	map00220 Arginine biosynthesis; map01100 Metabolic pathways; map01210 2-Oxocarboxylic acid metabolism; map01230 Biosynthesis of amino acids;	1.05859e+07	4.29781e+06	6.51804e+06	3.15328e+06	4.95119e+06	5.62198e+06	7.92922e+06	6.88718e+06	6.56126e+06
1.338_244.0696	Uridine	C9 H12 N2 O6	244.07	1.338	C00299	BGI558	HMDB0000296	96.4		level1	Nucleic acids	Nucleosides [Fig]	Ribonucleosides	map00240 Pyrimidine metabolism; map01100 Metabolic pathways; map02010 ABC transporters;	4.18116e+06	6.14119e+06	7.23757e+06	588491	4.35832e+06	8.47935e+06	3.62668e+06	6.10355e+06	4.69354e+06
1.34_135.0687	N-benzylformamide	C8 H9 N O	135.069	1.34	C15561	MReference-817		68.7	47.8	level3				NULL	1.58992e+07	2.2859e+07	1.71986e+07	1.055e+07	9.15064e+06	1.18914e+07	2.10095e+07	1.75115e+07	1.27056e+07
1.353_207.0568	2-acrylamido-2-methyl-1-propane sulfonic acid	C7 H13 N O4 S	207.057	1.353		S58836	HMDB0031200			level4	Organic acids and derivatives	Organic sulfonic acids and derivatives	Organosulfonic acids and derivatives		2.34263e+07	8.41333e+06	6.57267e+06	1.3443e+06	7.96284e+06	2.39957e+07	3.46744e+07	1.13809e+07	2.6459e+07
1.443_321.0695	N-[3-carboxy-2-(carboxymethyl)-2-hydroxypropanoyl]glutamic acid	C11 H15 N O10	321.07	1.443		S19992713	HMDB0013220			level4	Organic acids and derivatives	Carboxylic acids and derivatives	Amino acids, peptides, and analogues		1.67487e+07	2.49307e+07	1.81742e+07	7.469e+06	1.74179e+07	2.06954e+07	1.85882e+07	2.03816e+07	2.6257e+07
1.487_435.1854		C18 H35 N3 O3 P2 S	435.185	1.487						level5					3.00758e+06	5.98292e+06	2.33803e+06	76532.5	764972	2.86053e+06	3.30754e+06	3.34367e+06	4.83105e+06
1.49_349.1484		C13 H23 N3 O8	349.148	1.49						level5					4.02352e+06	5.10075e+06	3.3236e+06	279161	1.64211e+06	3.40181e+06	4.1692e+06	3.48603e+06	4.30837e+06
1.49_572.1717		C25 H32 O15	572.172	1.49						level5					1.7243e+06	3.46597e+06	2.50797e+06	31406.1	335826	2.27067e+06	996653	2.81077e+06	2.66029e+06
1.491_304.0907	N-acetyl-1-aspartylglutamic acid	C11 H16 N2 O8	304.091	1.491	C12270	MReference-505	HMDB0001067		92	level2	Organic acids and derivatives	Carboxylic acids and derivatives	Amino acids, peptides, and analogues	map00250 Alanine, aspartate and glutamate metabolism; map01100 Metabolic pathways; map04080 Neuroactive ligand-receptor interaction;	1.49931e+08	1.94937e+08	1.38712e+08	2.38866e+07	7.4931e+07	1.5353e+08	1.40255e+08	1.5358e+08	1.83019e+08
1.498_192.0612	(2e)-2-(methylthiomethyl)-3-phenyl-2-propenal	C11 H12 O S	192.061	1.498		S17332793	HMDB0037166			level4	Phenylpropanoids and polyketides	Cinnamaldehydes	null		3.69368e+06	4.93981e+06	4.64036e+06	2.82262e+06	3.72053e+06	4.97582e+06	3.62645e+06	5.91462e+06	3.77863e+06
1.508_346.1487	Laninamivir	C13 H22 N4 O7	346.149	1.508	C21557	S439182				level4				NULL	2.38809e+06	3.84538e+06	2.58182e+06	748013	1.29572e+06	3.2318e+06	2.17581e+06	3.97757e+06	6.58562e+06
1.565_204.0572		C7 H12 N2 O3 S	204.057	1.565						level5					8.44759e+06	2.83028e+06	8.44844e+06	4.83039e+06	9.7708e+06	8.9885e+06	6.26738e+06	1.47335e+07	9.32373e+06
1.641_135.1171	[similar to: hypoxanthine; δmass: -0.9214 da]		135.117	1.641						level5					8.82754e+06	1.14945e+07	1.20944e+07	2.55759e+07	7.84256e+06	7.87369e+06	3.99358e+07	6.60379e+06	1.47099e+07
1.665_131.0533	[similar to: microcystin lf; δmass: -854.4628 da]		131.053	1.665						level5					1.64192e+06	2.06996e+06	359392	5.1363e+06	1.07879e+06	1.38518e+06	717422	3.73622e+06	1.89064e+06
1.676_85.0893	2908	C5 H11 N	85.0893	1.676	C01746	S7791	HMDB0034301			level4	Organoheterocyclic compounds	Piperidines	null	map04974 Protein digestion and absorption;	1.34174e+08	1.51816e+08	1.05226e+08	1.15865e+08	1.16271e+08	1.25507e+08	1.5178e+08	1.37892e+08	1.45326e+08
1.68_131.0949	L-isoleucine	C6 H13 N O2	131.095	1.68	C00407	BGI366	HMDB0000172	96.1	92.1	level1	Peptides	Amino acids	Common amino acids [Fig]	map00280 Valine, leucine and isoleucine degradation; map00290 Valine, leucine and isoleucine biosynthesis; map00970 Aminoacyl-tRNA biosynthesis; map01100 Metabolic pathways; map01210 2-Oxocarboxylic acid metabolism; map01230 Biosynthesis of amino acids; map02010 ABC transporters; map04974 Protein digestion and absorption; map04978 Mineral absorption; map05230 Central carbon metabolism in cancer;	8.78662e+08	9.57194e+08	7.82902e+08	7.34453e+08	8.62404e+08	8.50177e+08	9.7228e+08	9.22399e+08	9.57255e+08
1.748_175.0306		C6 H9 N O3 S	175.031	1.748						level5					3.5403e+07	6.16381e+07	2.7401e+07	1.98917e+07	2.79632e+07	3.9954e+07	4.48191e+07	3.78276e+07	8.56869e+07
1.815_267.0968	Adenosine	C10 H13 N5 O4	267.097	1.815	C00212	MReference-297	HMDB0000050	78.8	94.6	level1	Nucleosides, nucleotides, and analogues	Purine nucleosides	null	map00230 Purine metabolism; map01100 Metabolic pathways; map02010 ABC transporters; map04022 cGMP-PKG signaling pathway; map04024 cAMP signaling pathway; map04071 Sphingolipid signaling pathway; map04080 Neuroactive ligand-receptor interaction; map04270 Vascular smooth muscle contraction; map04923 Regulation of lipolysis in adipocytes; map04924 Renin secretion; map05012 Parkinson disease; map0503…	5.75357e+07	4.63548e+07	1.11641e+08	2.54757e+07	3.15252e+07	5.25225e+07	5.2339e+07	4.25743e+07	4.48314e+07
1.999_151.0497	Guanine	C5 H5 N5 O	151.05	1.999	C00242	MReference-436	HMDB0000132		95.2	level2	Organoheterocyclic compounds	Imidazopyrimidines	Purines and purine derivatives	map00230 Purine metabolism; map01100 Metabolic pathways;	7.88489e+06	6.00641e+06	9.7356e+06	257400	530446	2.08109e+06	8.54533e+06	1.35976e+06	1.29474e+06
10.004_403.3661		C24 H45 N5	403.366	10.004						level5					1.84403e+06	780973	773127	1.20174e+06	364579	415863	290484	321189	628710
10.006_358.3082	1-stearoylglycerol	C21 H42 O4	358.308	10.006	D01947	MReference-939			91.1	level2					1.15456e+08	5.84652e+07	6.16222e+07	6.77437e+07	3.10326e+07	3.58856e+07	2.70075e+07	2.88088e+07	5.39751e+07
10.007_380.2902		C19 H36 N6 O2	380.29	10.007						level5					5.63175e+07	3.13297e+07	3.39065e+07	1.65211e+07	1.78753e+07	2.0681e+07	1.54878e+07	1.66567e+07	3.01933e+07
10.008_266.261	Linoleyl alcohol	C18 H34 O	266.261	10.008		S4517641				level4					1.63805e+06	618154	635371	668129	317675	308395	277293	251476	475794
10.009_442.2608		C21 H38 N4 O4 S	442.261	10.009						level5					1.12977e+06	597956	718001	685383	303001	336616	272378	259019	589470
10.042_847.65		C56 H86 N3 O P	847.65	10.042						level5					3.59194e+06	727170	1.6984e+06	5.42065e+06	3.55724e+06	1.17472e+06	1.16187e+06	335692	220164
10.052_380.2691		C22 H32 N6	380.269	10.052						level5					210818	357085	188904	2.04147e+06	1.78488e+06	1.95795e+06	722995	383825	448240
10.053_375.3137	Docosatetraenoylethanolamide	C24 H41 N O2	375.314	10.053	C13829	S4445444	HMDB0013626			level4	Organic nitrogen compounds	Organonitrogen compounds	Amines	NULL	1.11986e+06	1.64406e+06	909657	9.23076e+06	7.27704e+06	7.53682e+06	3.39994e+06	1.4379e+06	1.74598e+06
10.065_661.5646		C41 H75 N O5	661.565	10.065						level5					7.74012e+06	1.40764e+06	2.22589e+06	5.66804e+06	3.18963e+06	1.21961e+06	3.98587e+06	894343	1.35325e+06
10.166_364.2952		C19 H36 N6 O	364.295	10.166					45.1	level5					3.15086e+06	2.09354e+06	1.14581e+06	4.3222e+07	1.26863e+07	5.65283e+06	1.27074e+06	617988	1.21957e+06
10.215_382.2847	N~2~-[(9z)-9-hexadecenoyl]-l-glutamine	C21 H38 N2 O4	382.285	10.215		S67164798				level4					1.34154e+06	1.4191e+06	710168	5.48061e+06	2.20808e+06	1.9976e+06	1.27291e+06	749775	1.17089e+06
10.216_328.2353		C17 H32 N2 O4	328.235	10.216					45.1	level5					2.75268e+06	2.78643e+06	1.53226e+06	3.99222e+06	1.78988e+06	1.38455e+06	1.44214e+06	1.33972e+06	2.36016e+06
10.216_377.3293		C24 H43 N O2	377.329	10.216						level5					2.69846e+06	2.88815e+06	1.62379e+06	1.22226e+07	4.68626e+06	4.48303e+06	3.00913e+06	1.71139e+06	2.56508e+06
10.23_366.3109		C19 H38 N6 O	366.311	10.23						level5					378967	172194	122011	2.52354e+06	838692	308585	165727	70247.1	93102.2
10.362_831.6564		C47 H96 N O4 P3	831.656	10.362						level5					4.01806e+06	514558	1.42366e+06	4.09143e+06	3.75277e+06	782082	1.50046e+06	289449	126138
11.194_429.3726			429.373	11.194						level5					7.4608e+06	5.619e+06	3.6976e+06	4.38837e+06	1.44675e+06	2.58971e+06	1.75794e+06	1.84888e+06	3.16369e+06
11.233_828.0457		C31 H22 N6 O18 P2	828.046	11.233						level5					1.87614e+06	1.41362e+06	1.11051e+06	509287	55027.2	253467	81975.9	96161.7	519058
11.235_895.5315		C44 H83 N O13 P2	895.532	11.235						level5					2.39241e+06	2.90836e+06	3.24631e+06	2.38297e+06	893402	1.81215e+06	995877	1.34843e+06	2.43485e+06
11.255_849.6658	(2r,17z)-n-[(2s,3r,4e,8e,10e)-1-(beta-d-glucopyranosyloxy)-3-hydroxy-4,8,10-octadecatrien-2-yl]-2-hydroxy-17-hexacosenamide	C50 H91 N O9	849.666	11.255		S23311591				level4					3.15164e+06	958788	1.33757e+06	6.87445e+06	4.08444e+06	2.42148e+06	1.35036e+06	566985	645630
11.357_804.0452		C26 H27 N6 O16 P3 S	804.045	11.357						level5					2.00339e+06	1.87982e+06	1.55303e+06	539737	42818.6	342890	62029.6	195932	900659
11.359_871.5306		C48 H80 N3 O5 P3	871.531	11.359						level5					2.14709e+06	2.82433e+06	3.49567e+06	2.49971e+06	821062	2.0395e+06	859407	1.26595e+06	2.85676e+06
11.413_368.3442	(5z,7e)-9,10-secocholesta-5,7,10-triene	C27 H44	368.344	11.413		S24823364				level4					7.91901e+06	5.90174e+06	4.12831e+06	5.35408e+06	2.05465e+06	3.1752e+06	2.66979e+06	2.85268e+06	3.79265e+06
11.503_585.5102		C38 H67 N O3	585.51	11.503						level5					6.12048e+06	3.01558e+06	2.54357e+06	3.57221e+06	1.13506e+06	2.04065e+06	658380	842486	1.42219e+06
11.849_733.5617	Dl-dipalmitoylphosphatidylcholine	C40 H80 N O8 P	733.562	11.849		MReference-889			92.9	level2					7.21921e+07	4.04663e+07	3.6123e+07	2.6371e+07	9.83393e+06	1.90749e+07	1.01129e+07	9.30213e+06	2.30634e+07
11.925_759.5767	Popc	C42 H82 N O8 P	759.577	11.925		S5005738				level4					3.29082e+08	2.53482e+08	2.28495e+08	1.88636e+08	5.73278e+07	1.21246e+08	6.22194e+07	8.73168e+07	1.55798e+08
11.925_849.5459		C41 H82 N5 O7 P3	849.546	11.925						level5					1.84974e+06	2.99345e+06	6.68831e+06	6.25618e+06	3.43101e+06	5.86822e+06	2.91445e+06	4.59144e+06	4.51407e+06
12.006_785.5927	(2r)-2,3-bis[(9e)-9-octadecenoyloxy]propyl 2-(trimethylammonio)ethyl phosphate	C44 H84 N O8 P	785.593	12.006		S8923165				level4					4.39848e+07	2.95267e+07	1.80356e+07	1.56684e+07	4.02504e+06	7.60252e+06	4.259e+06	7.91586e+06	1.34537e+07
12.041_743.5464	Dioleoylphosphatidylethanolamine	C41 H78 N O8 P	743.546	12.041		S4743651				level4					3.54832e+06	1.74877e+06	1.6521e+06	1.10034e+06	234015	457764	358816	651009	1.20292e+06
12.08_587.5257		C38 H69 N O3	587.526	12.08						level5					2.82395e+06	1.00779e+06	1.05824e+06	2.03088e+06	951960	780020	505767	756787	803347
2.006_269.0841			269.084	2.006						level5					2.22086e+07	1.47533e+07	6.25196e+07	9.09612e+06	2.01391e+07	3.52566e+07	2.58076e+07	3.61423e+07	4.11528e+07
2.025_268.0808	Inosine	C10 H12 N4 O5	268.081	2.025	C00294	MReference-1234	HMDB0000195	88.6	92.3	level1	Nucleosides, nucleotides, and analogues	Purine nucleosides	null	map00230 Purine metabolism; map01100 Metabolic pathways; map02010 ABC transporters;	2.32759e+08	3.32262e+08	2.77217e+08	6.85914e+07	2.1546e+08	2.67498e+08	1.92987e+08	2.59595e+08	2.62034e+08
2.036_313.1386		C12 H19 N5 O5	313.139	2.036						level5					1.04883e+07	1.06654e+07	1.93981e+07	7.13119e+06	1.33512e+07	1.08796e+07	1.14411e+07	1.26301e+07	1.11888e+07
2.037_135.9949		C2 H6 N2 O P2	135.995	2.037						level5					867063	2.43762e+06	556366	488217	982161	2.16696e+06	699976	1.05602e+06	1.77428e+06
2.043_136.0833	[similar to: hypoxanthine; δmass: 0.0448 da]		136.083	2.043						level5					1.09047e+06	424957	1.83922e+06	213274	1.20549e+06	1.24306e+06	205567	1.90548e+06	23546.2
2.244_374.1073		C13 H18 N4 O9	374.107	2.244						level5					209529	334678	265273	528968	826990	1.10571e+06	3.00432e+06	1.08777e+06	426629
2.303_430.1337		C16 H22 N4 O10	430.134	2.303						level5					79392.7	37481.9	102648	2.03965e+06	7.99929e+06	7.23436e+06	1.70271e+07	1.53299e+07	8.88565e+06
2.362_304.0729	Arofylline	C14 H13 Cl N4 O2	304.073	2.362		S145757				level4					3.37845e+06	3.79305e+06	2.94517e+06	629859	1.99031e+06	2.96739e+06	2.529e+06	3.42298e+06	3.64555e+06
2.373_600.1049		C21 H35 N2 O8 P3 S2	600.105	2.373						level5					4.48499e+06	5.19696e+06	3.03693e+06	317674	771797	1.21769e+06	1.20852e+06	2.69152e+06	4.31307e+06
2.45_284.0756	Xanthosine	C10 H12 N4 O6	284.076	2.45	C01762	BGI568	HMDB0000299	89.3		level1	Alkaloids	Others	Purine alkaloids	map00230 Purine metabolism; map00232 Caffeine metabolism; map01100 Metabolic pathways; map02010 ABC transporters;	7.04624e+06	7.49199e+06	5.95304e+06	7.15069e+06	1.71387e+07	1.39495e+07	1.62539e+07	1.45e+07	1.32068e+07
2.502_208.0851	Kynurenine	C10 H12 N2 O3	208.085	2.502	C01718	S823				level4				NULL	827351	1.28681e+06	2.73496e+06	1.30115e+06	1.04006e+06	947780	2.40115e+06	1.9408e+06	1.57299e+06
2.567_262.0624	(2e)-2-benzylidenefuro[2,3-e][1]benzofuran-3(2h)-one	C17 H10 O3	262.062	2.567		S24846149				level4					888916	732097	927552	1.08743e+07	4.25009e+06	777824	1.10774e+06	953461	1.03256e+06
2.573_366.1426	2-iodohexadecanal	C16 H31 I O	366.143	2.573		S2299788				level4					5.34537e+06	4.8529e+06	7.41688e+06	2.38277e+06	3.56235e+06	4.5986e+06	4.17329e+06	4.63954e+06	4.92702e+06
2.67_278.0938	Glu-met	C10 H18 N2 O5 S	278.094	2.67		S4932367	HMDB0028825			level4	Organic acids and derivatives	Carboxylic acids and derivatives	Amino acids, peptides, and analogues		1.33271e+06	1.80451e+06	1.43377e+06	385571	530887	824508	810772	1.17542e+06	1.48437e+06
2.671_174.1094			174.109	2.671						level5					1.58093e+08	1.4437e+08	5.47162e+08	2.0581e+08	1.99934e+08	1.54633e+08	1.67078e+08	1.6913e+08	1.49493e+08
2.677_165.1396	[similar to: l-phenylalanine; δmass: 0.0607 da]		165.14	2.677						level5					1.1178e+06	2.64485e+06	39405.3	1.99134e+06	2.0908e+06	257103	1.14554e+06	42019.7	39714
2.68_270.0675	10-oxabenzo(def)chrysen-9-one	C19 H10 O2	270.067	2.68	C18281	S320641				level4					2.70848e+06	2.55198e+06	3.09497e+06	657077	2.5019e+06	3.05526e+06	2.45232e+06	2.38102e+06	1.64258e+06
2.691_165.1376	[similar to: l-phenylalanine; δmass: 0.0586 da]		165.138	2.691						level5					3.38066e+06	2.94718e+06	2.34139e+06	39721.6	1.88714e+06	1.66279e+06	115185	2.8015e+06	3.29793e+06
2.692_165.0199		C5 H4 N5 P	165.02	2.692						level5					1.9681e+06	4.94653e+06	1.16627e+06	4.75235e+06	670179	2.89023e+06	2.31632e+06	5.02583e+06	6.45764e+06
2.702_119.0376	Phenylisocyanate	C7 H5 N O	119.038	2.702		S7389	HMDB0062270	14.8		level4	Benzenoids	Benzene and substituted derivatives	null		3.25118e+06	1.83271e+06	569033	2.63293e+06	1.34643e+06	2.07713e+06	2.06152e+06	2.18705e+06	3.11044e+06
2.708_165.0208		C5 H4 N5 P	165.021	2.708						level5					1.9681e+06	4.94653e+06	659084	4.75235e+06	6.18881e+06	2.89023e+06	5.25412e+06	5.02583e+06	1.15393e+06
2.709_148.0527	Cinnamic acid	C9 H8 O2	148.053	2.709	C00423	S392447	HMDB0000930	72.6		level4	Phenylpropanoids and polyketides	Cinnamic acids and derivatives	Cinnamic acids	map00130 Ubiquinone and other terpenoid-quinone biosynthesis; map00360 Phenylalanine metabolism; map01100 Metabolic pathways;	1.10636e+09	1.31386e+09	9.71328e+08	9.97669e+08	9.63502e+08	1.06927e+09	1.38134e+09	1.30678e+09	1.35526e+09
2.71_102.0472		C8 H6	102.047	2.71						level5					4.08984e+08	4.84431e+08	3.52607e+08	3.5964e+08	3.52396e+08	3.85143e+08	4.97795e+08	4.85409e+08	5.02909e+08
2.712_110.0734	Trans,trans-2,4-heptadienal	C7 H10 O	110.073	2.712		MReference-3242			42.4	level3					83453.9	9.22946e+06	82935	95548.7	82697.8	86216.9	98918.2	90943.8	8.84113e+06
2.718_110.074	Trans,trans-2,4-heptadienal	C7 H10 O	110.074	2.718					42.3	level5					1.46575e+08	1.85995e+08	1.66893e+08	2.00493e+08	1.57157e+08	1.89638e+08	1.90352e+08	1.84386e+08	1.76156e+08
2.724_165.0189		C4 H8 N O4 P	165.019	2.724						level5					1.7651e+06	3.68594e+06	1.16627e+06	459543	58458.3	1.5628e+06	1.8943e+06	1.0707e+06	6.44915e+06
2.725_157.0829	[similar to: cytidine 5'-diphosphocholine; δmass: -331.0244 da]		157.083	2.725						level5					4.77817e+08	4.72237e+08	5.55563e+08	6.62343e+08	5.2487e+08	4.82695e+08	4.73581e+08	4.50792e+08	4.36478e+08
2.726_106.042	Benzaldehyde	C7 H6 O	106.042	2.726	C00193	S235	HMDB0006115			level4	Benzenoids	Benzene and substituted derivatives	Benzoyl derivatives		2.47754e+06	2.97941e+06	2.84229e+06	2.81871e+06	2.95303e+06	3.32253e+06	3.09428e+06	3.20667e+06	3.1975e+06
2.727_165.105	[similar to: l-phenylalanine; δmass: 0.0260 da]		165.105	2.727						level5					638558	40138.9	312137	1.08441e+06	546337	1.27909e+06	503655	447116	1.60498e+06
2.73_165.1366	[similar to: l-phenylalanine; δmass: 0.0576 da]		165.137	2.73						level5					1.20629e+06	2.2962e+06	2.34139e+06	31874.2	442347	977671	1.81882e+06	558830	3.7615e+06
2.733_99.0686	N-methylpyrrolidone	C5 H9 N O	99.0686	2.733	C11118	S12814		78.9		level4				NULL	102186	1.08213e+06	263973	4.06103e+06	7.72972e+06	3.18734e+06	207673	2.90667e+06	96276.2
2.787_192.1246	[similar to: microcystin-lr ; δmass: -802.4241 da]		192.125	2.787						level5					3.64373e+06	1.06848e+07	4.19174e+06	1.11747e+07	7.32449e+06	8.30025e+06	1.29739e+07	1.62302e+07	1.4376e+07
2.788_271.1645	Arg-pro	C11 H21 N5 O3	271.164	2.788		S295008				level4					860320	2.32213e+06	773204	2.36854e+06	1.40231e+06	1.81932e+06	2.76973e+06	3.46296e+06	3.188e+06
2.859_512.0891		C18 H31 N2 O5 P3 S2	512.089	2.859						level5					2.6297e+06	2.39247e+06	2.20706e+06	85237.3	662371	962715	521368	1.31209e+06	1.82546e+06
2.874_255.0566		C11 H13 N O4 S	255.057	2.874						level5					60740.4	128864	42931.9	212434	274134	124281	428097	8.63777e+07	167198
2.89_327.1318	(2s)-3-phenyl-2-({[(3s,4s,5r)-2,3,4-trihydroxy-5-(hydroxymethyl)tetrahydro-2-furanyl]methyl}amino)propanoic acid (non-preferred name)	C15 H21 N O7	327.132	2.89		S35014483	HMDB0037846			level4	Organic acids and derivatives	Carboxylic acids and derivatives	Amino acids, peptides, and analogues		261656	196898	349104	4.03408e+06	3.58748e+06	3.09438e+06	5.06114e+06	3.10796e+06	2.68979e+06
2.899_231.1472	N-(tert-butoxycarbonyl)-l-leucine	C11 H21 N O4	231.147	2.899	C04301	S75037				level4				NULL	255858	383372	404333	6.21872e+06	3.21815e+06	1.17018e+06	2.3311e+07	2.17222e+06	1.95389e+06
3.073_219.1108	Pantothenic acid	C9 H17 N O5	219.111	3.073	C00864	BGI462	HMDB0000210	96.2	35.7	level1	Vitamins and Cofactors	Vitamins	Water-soluble vitamins [Fig]	map00410 beta-Alanine metabolism; map00770 Pantothenate and CoA biosynthesis; map01100 Metabolic pathways; map04977 Vitamin digestion and absorption;	3.64027e+07	1.46076e+07	3.6986e+07	5.78912e+07	1.11342e+08	1.51375e+08	1.68435e+07	1.22269e+08	3.57863e+07
3.119_188.1164	Gly-leu	C8 H16 N2 O3	188.116	3.119	C02155	S83812	HMDB0000759			level4	Organic acids and derivatives	Carboxylic acids and derivatives	Amino acids, peptides, and analogues	NULL	1.55516e+06	3.39014e+06	2.72233e+06	997631	2.27568e+06	3.7926e+06	2.02889e+06	3.43754e+06	2.58647e+06
3.134_383.1077	Succinyladenosine	C14 H17 N5 O8	383.108	3.134		S17216022	HMDB0000912			level4	Nucleosides, nucleotides, and analogues	Purine nucleosides	null		1.73871e+07	1.05811e+07	1.82434e+07	2.16478e+07	2.27112e+07	1.75453e+07	2.29945e+07	1.53842e+07	9.69927e+06
3.166_356.2059		C14 H33 N2 O6 P	356.206	3.166						level5					844997	1.76976e+06	776106	1.63623e+06	1.0974e+06	1.14103e+06	2.00007e+06	1.59166e+06	2.09299e+06
3.182_246.1217	Asp-leu	C10 H18 N2 O5	246.122	3.182		S295006	HMDB0028757			level4	Organic acids and derivatives	Carboxylic acids and derivatives	Amino acids, peptides, and analogues		1.27392e+06	1.13005e+06	4.9383e+06	3.27637e+06	8.51302e+06	7.84006e+06	933007	2.49062e+06	1.20498e+06
3.26_138.0796	2085522	C7 H10 N2 O	138.08	3.26	C19218	S11481				level4				NULL	2.99985e+06	2.44689e+06	3.75582e+06	3.92543e+06	4.09008e+06	3.73374e+06	2.91042e+06	2.07157e+06	2.44663e+06
3.287_137.0843	Tyramine	C8 H11 N O	137.084	3.287	C00483	S5408	HMDB0000306			level4	Benzenoids	Benzene and substituted derivatives	Phenethylamines	map00350 Tyrosine metabolism; map01100 Metabolic pathways; map04080 Neuroactive ligand-receptor interaction; map04974 Protein digestion and absorption;	46334.2	45679.8	52101.7	5.80886e+06	56671.6	47914.1	1.66551e+06	48377.8	43026.6
3.289_278.0725		C13 H14 N2 O3 S	278.072	3.289						level5					1.71036e+06	1.6455e+06	1.88239e+06	1.34033e+06	2.80629e+06	1.66519e+06	1.78962e+06	3.29442e+06	1.91455e+06
3.307_149.0781			149.078	3.307						level5					3.11428e+06	3.00062e+06	3.49997e+06	3.97175e+06	3.49685e+06	3.33011e+06	2.90705e+06	2.92879e+06	2.25269e+06
3.308_177.1269	Bethanidine	C10 H15 N3	177.127	3.308		S2278	HMDB0014362			level4	Benzenoids	Benzene and substituted derivatives	null		162749	1.69895e+06	410230	2.4917e+06	2.3052e+06	2.2412e+06	7.32644e+06	1.90631e+06	1.04021e+06
3.308_191.0887			191.089	3.308						level5					1.54991e+08	1.537e+08	1.78521e+08	2.11528e+08	1.83204e+08	1.63344e+08	1.54572e+08	1.53605e+08	1.49283e+08
3.308_209.1215			209.121	3.308						level5					4.79218e+08	4.7096e+08	5.45917e+08	6.57909e+08	5.57739e+08	4.92942e+08	4.83542e+08	4.77427e+08	4.62423e+08
3.309_163.1161			163.116	3.309						level5					3.30899e+06	3.49163e+06	3.98351e+06	4.77754e+06	4.11704e+06	3.72249e+06	3.41778e+06	3.34748e+06	3.42531e+06
3.31_211.1258			211.126	3.31						level5					990380	1.77539e+06	1.99425e+06	2.59327e+06	1.60801e+06	1.56732e+06	2.03448e+06	1.79597e+06	1.6762e+06
3.322_413.2112	Delanzomib	C21 H28 B N3 O5	413.211	3.322		S23325665				level4					2.65907e+06	3.6398e+06	3.09087e+06	2.38939e+06	2.12919e+06	2.50497e+06	3.3699e+06	3.82905e+06	4.45166e+06
3.338_205.0412	Dacisteine	C7 H11 N O4 S	205.041	3.338		S59118				level4					5.44563e+06	5.71543e+06	3.45958e+06	473408	898946	1.93922e+06	1.27228e+06	3.00248e+06	3.45598e+06
3.344_131.0737	Skatole	C9 H9 N	131.074	3.344	C08313	S6480	HMDB0000466			level4	Organoheterocyclic compounds	Indoles and derivatives	Indoles	map00380 Tryptophan metabolism;	2.12462e+06	2.28986e+06	1.88173e+06	2.23271e+06	1.93921e+06	1.82943e+06	2.66807e+06	2.50143e+06	2.60897e+06
3.344_145.053	8-hydroxyquinoline	C9 H7 N O	145.053	3.344	C19434	MReference-2633			52.7	level3				NULL	3.49246e+06	3.99039e+06	3.17089e+06	3.13663e+06	3.28975e+06	3.1174e+06	4.30071e+06	4.31204e+06	4.49012e+06
3.344_187.0636	Indole-3-acrylic acid	C11 H9 N O2	187.064	3.344		MReference-449			93.5	level2					3.79292e+08	4.26791e+08	3.37455e+08	3.51961e+08	3.16157e+08	3.33165e+08	4.75193e+08	4.6511e+08	5.02883e+08
3.345_117.058	Indole	C8 H7 N	117.058	3.345	C00463	S776	HMDB0000738			level4	Organoheterocyclic compounds	Indoles and derivatives	Indoles	map00380 Tryptophan metabolism; map00400 Phenylalanine, tyrosine and tryptophan biosynthesis; map01100 Metabolic pathways; map04974 Protein digestion and absorption;	1.49867e+06	1.94393e+06	1.45786e+06	1.55979e+06	1.52356e+06	1.49692e+06	2.26256e+06	2.21482e+06	2.16983e+06
3.345_158.0847	1,5-dan	C10 H10 N2	158.085	3.345	C19463	S15851				level4				NULL	3.98968e+06	4.42544e+06	3.70172e+06	3.50113e+06	3.28868e+06	3.41963e+06	5.00569e+06	4.6515e+06	4.97559e+06
3.345_204.0902	L-tryptophan	C11 H12 N2 O2	204.09	3.345	C00078	MReference-1830	HMDB0000929	93.5	95.2	level1	Organoheterocyclic compounds	Indoles and derivatives	Indolyl carboxylic acids and derivatives	map00260 Glycine, serine and threonine metabolism; map00380 Tryptophan metabolism; map00400 Phenylalanine, tyrosine and tryptophan biosynthesis; map00970 Aminoacyl-tRNA biosynthesis; map01100 Metabolic pathways; map01210 2-Oxocarboxylic acid metabolism; map01230 Biosynthesis of amino acids; map04726 Serotonergic synapse; map04974 Protein digestion and absorption; map04978 Mineral absorption; map0…	3.80655e+08	4.28817e+08	3.38529e+08	3.5277e+08	3.16905e+08	3.34245e+08	4.77227e+08	4.67005e+08	5.05647e+08
3.347_204.172	2-octyl glyceryl ether	C11 H24 O3	204.172	3.347		S330476				level4					531047	849887	226049	42519.3	70357.9	648865	523583	1.05666e+06	367105
3.354_129.0581	Quinoline	C9 H7 N	129.058	3.354	C06413	MReference-8753	HMDB0033731		73.2	level2	Organoheterocyclic compounds	Quinolines and derivatives	null	NULL	5.20921e+06	5.47383e+06	4.86174e+06	5.82369e+06	5.50723e+06	5.2702e+06	6.51336e+06	5.97774e+06	6.70896e+06
3.472_312.0779	Carbapenem mm22383	C13 H16 N2 O5 S	312.078	3.472	C17398	S26331459				level4				NULL	9895.63	24424.2	50857.3	12858.9	15957.6	14779.3	23395.5	2.94983e+06	15410
3.486_243.1472	3-hydroxy-n-[(3s)-2-oxotetrahydro-3-furanyl]octanamide	C12 H21 N O4	243.147	3.486	C21200	S29341815				level4					268799	288465	384746	742437	804019	667132	2.26462e+06	1.47661e+06	909488
3.492_297.0895	5'-s-methyl-5'-thioadenosine	C11 H15 N5 O3 S	297.089	3.492	C00170	MReference-253	HMDB0001173	95.3	95.3	level2	Nucleosides, nucleotides, and analogues	5'-deoxyribonucleosides	5'-deoxy-5'-thionucleosides	map00270 Cysteine and methionine metabolism; map01100 Metabolic pathways;	3.00352e+07	2.88878e+07	3.45732e+07	1.45704e+07	2.86771e+07	3.41485e+07	2.9151e+07	2.69769e+07	2.82628e+07
3.504_145.053	Fg7175000	C9 H7 N O	145.053	3.504	C06338	S5816				level4				NULL	657006	594935	736531	891304	1.11622e+06	755632	1.63439e+06	2.38678e+06	1.26937e+06
3.504_191.0585	5-hydroxyindoleacetate	C10 H9 N O3	191.059	3.504	C05635	BGI131	HMDB0000763	95	92	level1	Organoheterocyclic compounds	Indoles and derivatives	Indolyl carboxylic acids and derivatives	map00380 Tryptophan metabolism; map01100 Metabolic pathways; map04726 Serotonergic synapse;	3.97138e+06	3.80702e+06	4.25794e+06	4.98921e+06	6.27469e+06	4.71239e+06	9.28973e+06	1.30359e+07	7.55222e+06
3.529_230.0363	Asulam	C8 H10 N2 O4 S	230.036	3.529	C18350	S17707				level4				NULL	2.82667e+06	1.78927e+06	3.10601e+06	1.12604e+06	2.37825e+06	1.56292e+06	2.35485e+06	3.42232e+06	2.50979e+06
3.544_173.015	Aniline-2-sulfonate	C6 H7 N O3 S	173.015	3.544	C06333	BGI574		34.7	33.4	level3					1.61598e+07	1.51263e+07	1.69556e+07	2.92146e+07	1.25666e+07	1.0061e+07	2.87872e+07	1.28817e+07	1.28694e+07
3.553_280.1059	Levosimendan	C14 H12 N6 O	280.106	3.553		S2298414	HMDB0015058			level4	Benzenoids	Benzene and substituted derivatives	Phenylhydrazines		286334	245190	1.53765e+06	1.38696e+06	3.79167e+06	3.1691e+06	213529	1.06342e+06	377131
3.556_143.0587	Trimethadione	C6 H9 N O3	143.059	3.556		S5374	HMDB0014491	52.3		level4	Organoheterocyclic compounds	Azolidines	Oxazolidines		1.31419e+06	1.58761e+06	1.78364e+06	1.31003e+06	2.34193e+06	2.61172e+06	2.14996e+06	2.20521e+06	1.76258e+06
3.557_191.0619	Acetyl-l-methionine	C7 H13 N O3 S	191.062	3.557	C02712	S395338	HMDB0011745	72.9	84.6	level4	Organic acids and derivatives	Carboxylic acids and derivatives	Amino acids, peptides, and analogues	NULL	2.4066e+06	3.01491e+06	3.33552e+06	2.39052e+06	4.10307e+06	4.81292e+06	3.86471e+06	3.95903e+06	3.10045e+06
3.57_228.1475	Leucylproline	C11 H20 N2 O3	228.148	3.57		MReference-468	HMDB0011175		88.8	level2	Organic acids and derivatives	Carboxylic acids and derivatives	Amino acids, peptides, and analogues		3.26899e+06	7.6307e+06	3.75937e+06	1.2205e+07	5.4254e+06	6.07352e+06	8.14567e+06	1.24765e+07	8.66268e+06
3.592_400.2434		C17 H32 N6 O5	400.243	3.592						level5					2.56399e+06	3.43737e+06	3.04312e+06	730272	1.26434e+06	2.16304e+06	2.02138e+06	2.06797e+06	2.41425e+06
3.601_399.8752		C4 H7 N2 O10 P3 S2	399.875	3.601						level5					1.52121e+06	3.23912e+06	1.06644e+06	750724	711543	1.33792e+06	2.4889e+06	2.51096e+06	3.29027e+06
3.604_269.0722		C12 H15 N O4 S	269.072	3.604						level5					160071	177375	32423.2	16846.2	24666.1	40048	64628.7	4.11627e+06	147293
3.61_131.0374		C8 H5 N O	131.037	3.61						level5					6.29418e+06	1.20701e+07	1.07016e+07	1.292e+06	1.32583e+06	1.34856e+06	1.17496e+07	1.164e+07	6.34327e+06
3.611_149.0479	Dihydroxyindole	C8 H7 N O2	149.048	3.611	C05578	S102690	HMDB0004058			level4	Organoheterocyclic compounds	Indoles and derivatives	Hydroxyindoles	map00350 Tyrosine metabolism; map01100 Metabolic pathways;	7.12816e+06	1.35121e+07	1.20189e+07	1.45772e+06	1.47824e+06	1.48511e+06	1.31647e+07	1.30649e+07	7.14059e+06
3.617_144.9255			144.925	3.617						level5					1.41143e+07	9.24715e+06	1.83712e+07	1.02317e+07	6.57276e+07	1.00622e+08	2.47482e+07	1.71445e+07	9.86519e+06
3.617_146.9225			146.923	3.617						level5					1.74721e+07	1.15448e+07	2.21938e+07	1.29091e+07	8.08265e+07	1.24073e+08	3.00791e+07	2.10056e+07	1.21348e+07
3.617_150.9166			150.917	3.617						level5					431695	269845	557709	313775	2.08034e+06	3.27676e+06	749727	517866	304135
3.617_187.9314			187.931	3.617						level5					5.59669e+06	2.78974e+06	6.82918e+06	4.0074e+06	2.65355e+07	4.20147e+07	9.51092e+06	6.5784e+06	3.72e+06
3.617_189.9285			189.929	3.617						level5					4.0753e+06	3.49493e+06	5.16172e+06	2.88807e+06	1.89124e+07	3.01158e+07	7.25522e+06	4.87559e+06	2.68155e+06
3.617_207.939			207.939	3.617						level5					6.37282e+06	5.41351e+06	8.29714e+06	4.8915e+06	3.12048e+07	5.6083e+07	1.24841e+07	7.80393e+06	4.75955e+06
3.618_205.942			205.942	3.618						level5					8.75858e+06	4.87603e+06	1.11908e+07	6.2077e+06	4.4668e+07	6.87721e+07	1.44587e+07	1.06798e+07	5.96229e+06
3.618_413.8804		C5 H5 O16 P3	413.88	3.618						level5					146082	63501.3	228703	40615.8	2.41058e+06	5.86093e+06	416592	206030	64049.3
3.659_269.0722		C12 H15 N O4 S	269.072	3.659						level5					160071	132689	31573.2	19053.9	21245.3	40048	161183	8.91764e+06	133126
3.733_163.0636	Î³-oxo-3-pyridinebutanal	C9 H9 N O2	163.064	3.733	C19567	S102987	HMDB0062406			level4	Organic oxygen compounds	Organooxygen compounds	Carbonyl compounds	map00760 Nicotinate and nicotinamide metabolism; map00980 Metabolism of xenobiotics by cytochrome P450; map01100 Metabolic pathways; map05204 Chemical carcinogenesis;	951982	1.04456e+06	1.75096e+06	25597.8	51002.1	29806.1	80688.9	71088.2	330447
3.829_510.281	Methyl (5z,9alpha,11alpha,13e,15s)-9,11,18-triacetoxy-15-hydroxyprosta-5,13-dien-1-oate	C27 H42 O9	510.281	3.829		S34981392				level4					1.38395e+06	1.7924e+06	1.54717e+06	518603	791130	1.31564e+06	1.31578e+06	2.17905e+06	1.88819e+06
3.85_170.9993		C6 H5 N O3 S	170.999	3.85						level5					1.67723e+07	1.62297e+07	1.30081e+07	8.29359e+06	1.03664e+07	1.43457e+07	1.34474e+07	1.39617e+07	1.58344e+07
3.874_260.1373	L-gamma-glutamyl-l-leucine	C11 H20 N2 O5	260.137	3.874		S133115	HMDB0011171			level4	Organic acids and derivatives	Carboxylic acids and derivatives	Amino acids, peptides, and analogues		5.28931e+06	6.27679e+06	4.35036e+06	4.53941e+06	5.73268e+06	5.50445e+06	6.59126e+06	5.6815e+06	5.88527e+06
3.916_231.1108	2271703	C10 H17 N O5	231.111	3.916		S4956295	HMDB0000953			level4	Organic acids and derivatives	Carboxylic acids and derivatives	Amino acids, peptides, and analogues		202594	39561	138380	261029	3.46282e+06	43196.5	88996.8	200211	30901.8
3.994_294.1215	Methyl alpha-aspartylphenylalaninate	C14 H18 N2 O5	294.122	3.994		S2155				level4					4.0024e+06	4.2455e+06	2.66063e+06	2.1763e+06	1.85649e+06	2.01054e+06	4.18707e+06	3.81662e+06	4.07999e+06
4.02_497.0113		C9 H18 N5 O13 P3	497.011	4.02						level5					809121	1.66673e+06	931177	1.26531e+06	1.1932e+06	1.56675e+06	1.5786e+06	2.12488e+06	2.29759e+06
4.049_100.0162	Succinic anhydride	C4 H4 O3	100.016	4.049	C19524	S7634	HMDB0032523			level4	Organic acids and derivatives	Carboxylic acids and derivatives	Dicarboxylic acids and derivatives	NULL	101498	98144.8	456760	64039.2	54673.5	1.13513e+06	820680	1.25619e+06	1.11349e+06
4.049_128.0476	Furaneol	C6 H8 O3	128.048	4.049	C20717	S18218	HMDB0040594	54.5		level4	Organoheterocyclic compounds	Dihydrofurans	Furanones	NULL	83935.8	163211	659383	115052	94181.7	1.63565e+06	1.28042e+06	1.91034e+06	1.70681e+06
4.176_136.0527	2145	C8 H8 O2	136.053	4.176	C05613	S7422	HMDB0041485			level4	Benzenoids	Benzene and substituted derivatives	Benzyloxycarbonyls	NULL	49300.4	34832.3	22381.1	64763.4	40918.8	92234.3	178390	2.22436e+06	20531
4.218_326.0936		C14 H18 N2 O5 S	326.094	4.218						level5					11244.7	9901.64	11126.7	14127.4	12762.2	14785.2	12414.4	1.69181e+06	21552.7
4.233_193.0743	Phenylacetylglycine	C10 H11 N O3	193.074	4.233	C05598	MReference-540	HMDB0000821		78	level2	Organic acids and derivatives	Carboxylic acids and derivatives	Amino acids, peptides, and analogues	map00360 Phenylalanine metabolism;	963814	97162.6	465583	690110	286778	176672	3.20316e+06	2.06017e+06	432857
4.329_327.0043		C14 H6 N3 O5 P	327.004	4.329						level5					1.18326e+06	1.06538e+06	1.96857e+06	60171.4	269723	248850	295107	1.06015e+06	1.18919e+06
4.352_141.0251	2-propionylthiazole	C6 H7 N O S	141.025	4.352		S58779	HMDB0037168			level4	Organic oxygen compounds	Organooxygen compounds	Carbonyl compounds		1.67805e+06	1.77334e+06	1.53721e+06	441570	975248	1.21418e+06	867218	1.33913e+06	1.50235e+06
4.387_376.1382	(+)-riboflavin	C17 H20 N4 O6	376.138	4.387		S6501				level4					1.58409e+06	1.99642e+06	1.63519e+06	2.18288e+06	2.31989e+06	2.46003e+06	1.72551e+06	1.84819e+06	2.25016e+06
4.393_250.0955		C12 H14 N2 O4	250.095	4.393						level5					348510	575327	530253	208529	365364	400477	3.48599e+06	3.24393e+06	1.33142e+06
4.407_340.9835		C6 H10 N5 O6 P3	340.983	4.407						level5					410573	690824	2.47477e+06	118018	205800	193424	289555	985687	291504
4.575_468.1683		C22 H35 N2 O P3 S	468.168	4.575						level5					440645	503430	1.35263e+06	160830	534334	1.26042e+06	407015	1.70308e+06	556900
4.671_301.1161		C13 H19 N O7	301.116	4.671						level5					15899.8	13085.7	13814.6	191170	136009	58766.4	1.58941e+06	1.58031e+06	207711
4.688_133.053	5-indolol	C8 H7 N O	133.053	4.688		S15244	HMDB0059805			level4	Organoheterocyclic compounds	Indoles and derivatives	Hydroxyindoles		195474	437669	1.42676e+06	49542.5	57402.6	89264.9	1.14666e+06	679196	343656
4.694_416.2272		C18 H32 N4 O7	416.227	4.694						level5					300724	1.35108e+06	284850	775051	269432	360204	1.30544e+06	1.11663e+06	1.1969e+06
4.836_205.0742	5-methoxy-3-indoleaceate	C11 H11 N O3	205.074	4.836	C05660	S17924	HMDB0004096			level4	Organoheterocyclic compounds	Indoles and derivatives	Indolyl carboxylic acids and derivatives	map00380 Tryptophan metabolism;	28799.8	24550.1	53923	328125	228707	93575.1	1.47284e+06	661529	620319
4.964_261.0672		C10 H15 N O5 S	261.067	4.964						level5					1.14707e+07	1.24113e+07	1.85163e+07	2.28082e+06	2.71035e+07	4.78353e+07	2.92699e+07	2.44397e+07	1.94353e+07
5.097_517.2756		C20 H44 N3 O10 P	517.276	5.097						level5					431848	863837	1.37445e+06	2.28349e+06	2.42399e+06	2.41603e+06	623556	1.99224e+06	1.01616e+06
5.146_203.116	Acetylcarnitine	C9 H17 N O4	203.116	5.146		S21243783				level4					1.50237e+06	1.52786e+06	1.11407e+06	779510	1.09991e+06	1.74333e+06	2.02897e+06	1.91103e+06	1.71584e+06
5.215_175.0636	Indole-3-acetic acid	C10 H9 N O2	175.064	5.215	C00954	S780	HMDB0000197			level4	Organoheterocyclic compounds	Indoles and derivatives	Indolyl carboxylic acids and derivatives	map00380 Tryptophan metabolism; map01100 Metabolic pathways;	400501	319630	450322	815130	552138	344905	1.49906e+06	2.85516e+06	859494
5.241_237.1002	Ethopabate	C12 H15 N O4	237.1	5.241		S5812				level4					1.0992e+06	1.00021e+06	836524	529637	825710	1.0201e+06	1.68212e+06	1.71599e+06	1.52233e+06
5.265_147.0686	Indole-3-carbidol	C9 H9 N O	147.069	5.265		S3581	HMDB0005785			level4	Organoheterocyclic compounds	Indoles and derivatives	Indoles		418905	1.01099e+06	2.52216e+06	16009.6	14384.4	13092.6	50625.7	46589.8	262452
5.608_203.0983		C9 H17 N O2 S	203.098	5.608						level5					1.57605e+06	2.93881e+06	1.59128e+06	2.58901e+06	1.92695e+06	1.10731e+06	1.43896e+06	1.74778e+06	1.82623e+06
5.657_217.2044		C12 H27 N O2	217.204	5.657						level5					4.43578e+06	2.37674e+06	2.93922e+06	4.34204e+06	3.73262e+06	3.73443e+06	2.30978e+06	2.16809e+06	3.19631e+06
5.696_242.0805	Lumichrome	C12 H10 N4 O2	242.081	5.696	C01727	S4483963				level4				map00740 Riboflavin metabolism;	2.01434e+06	1.66142e+06	1.84765e+06	1.26857e+06	1.34456e+06	1.61172e+06	1.28545e+06	1.55892e+06	1.64917e+06
5.739_165.0285	8-oxoguanine	C5 H3 N5 O2	165.029	5.739		S106574	HMDB0041820			level4	Organoheterocyclic compounds	Imidazopyrimidines	Purines and purine derivatives		9.1582e+06	6.26759e+06	8.42638e+06	1.07882e+07	7.48752e+06	7.71182e+06	7.29892e+06	5.91743e+06	3.03343e+06
5.751_179.0442	181594	C6 H5 N5 O2	179.044	5.751	C03975	S10277	HMDB0000704			level4	Organoheterocyclic compounds	Pteridines and derivatives	Pterins and derivatives	NULL	1.53168e+07	1.05359e+07	1.49707e+07	1.98861e+07	1.15066e+07	1.21624e+07	1.07452e+07	9.65601e+06	5.31336e+06
5.775_261.2305		C14 H31 N O3	261.231	5.775						level5					2.08027e+06	1.31773e+06	1.5201e+06	1.94241e+06	1.79965e+06	1.63344e+06	1.17426e+06	1.28819e+06	1.83422e+06
6.101_309.194	Metipranolol	C17 H27 N O4	309.194	6.101	C07915	S29193	HMDB0015345			level4	Benzenoids	Phenol esters	null	NULL	253199	31352.9	57352.8	588760	1.05429e+06	1.20667e+06	3.45706e+06	3.24897e+06	1.69549e+06
6.102_402.2874		C24 H38 N2 O3	402.287	6.102						level5					2.54184e+07	2.58554e+07	2.58354e+07	1.15573e+07	1.40195e+07	2.32697e+07	1.73197e+07	2.26765e+07	2.47663e+07
6.118_289.1348	Chloropyramine	C16 H20 Cl N3	289.135	6.118		S23628	HMDB0015690			level4	Benzenoids	Benzene and substituted derivatives	Benzylamines		944957	1.21781e+06	1.01245e+06	1.02492e+06	697711	707703	1.13725e+06	1.09985e+06	1.17849e+06
6.531_344.1987	Nor-9-carboxy-δ9-thc	C21 H28 O4	344.199	6.531		MReference-2472			71.2	level2					662025	804812	973941	1.37301e+06	2.44182e+06	2.95427e+06	689031	1.55855e+06	1.79118e+06
6.683_330.1977	(2e,4e,6e,8e,10e,12e,14e,16e,18e,20e,22e)-2,4,6,8,10,12,14,16,18,20,22-tetracosaundecaenal	C24 H26 O	330.198	6.683		S113368513				level4					4.20675e+06	2.28541e+06	2.34764e+06	2.32466e+06	5.53532e+06	1.69801e+06	3.14516e+06	4.96344e+06	2.03345e+06
6.901_162.1047	Valerophenone	C11 H14 O	162.105	6.901		MReference-935	HMDB0031208		51	level3	Organic oxygen compounds	Organooxygen compounds	Carbonyl compounds		1.62976e+07	1.45149e+07	1.59589e+07	2.25486e+07	1.92651e+07	1.63692e+07	1.30333e+07	1.31966e+07	1.49509e+07
6.903_289.2617		C16 H35 N O3	289.262	6.903						level5					1.45834e+06	1.299e+06	1.30932e+06	1.63723e+06	1.9385e+06	1.36456e+06	1.06139e+06	1.41829e+06	1.84984e+06
6.984_346.2143	Corticosterone	C21 H30 O4	346.214	6.984	C02140	MReference-354	HMDB0001547		96.5	level1	Lipids and lipid-like molecules	Steroids and steroid derivatives	Hydroxysteroids	map00140 Steroid hormone biosynthesis; map01100 Metabolic pathways; map04923 Regulation of lipolysis in adipocytes; map04925 Aldosterone synthesis and secretion; map05020 Prion diseases;	982250	2.41109e+06	4.07785e+06	5.9438e+06	7.32931e+06	7.24351e+06	6.97964e+06	6.62545e+06	4.218e+06
7.177_331.2139	Megastachine	C20 H29 N O3	331.214	7.177	C09888	S390920				level4				NULL	9.99121e+06	7.63878e+06	8.9239e+06	2.36904e+07	9.77397e+06	6.69737e+06	9.225e+06	6.14951e+06	6.15872e+06
7.218_178.0997	Isobutyl benzoate	C11 H14 O2	178.1	7.218		MReference-2585	HMDB0040583		32	level3	Benzenoids	Benzene and substituted derivatives	Benzoic acids and derivatives		7.01607e+06	6.71681e+06	7.36388e+06	1.04529e+07	8.67273e+06	8.02905e+06	6.13297e+06	6.36563e+06	6.69897e+06
7.26_508.3462		C27 H50 N4 O P2	508.346	7.26						level5					2.51029e+06	2.84195e+06	2.7205e+06	8.22497e+06	3.93293e+06	2.84774e+06	3.70268e+06	3.10767e+06	2.6775e+06
7.273_503.3148		C31 H41 N3 O3	503.315	7.273						level5					1.24729e+06	1.82148e+06	1.19211e+06	3.06884e+06	1.69694e+06	1.27012e+06	2.62266e+06	2.30221e+06	2.10481e+06
7.298_333.2295	Pentoxyverine	C20 H31 N O3	333.229	7.298		S2464				level4					3.91696e+06	3.07271e+06	3.57053e+06	9.4013e+06	3.7863e+06	2.46061e+06	4.35357e+06	2.70348e+06	2.68486e+06
7.329_375.2521		C21 H33 N3 O3	375.252	7.329						level5					1.06277e+07	1.15095e+07	1.26568e+07	1.96624e+07	1.5797e+07	1.55121e+07	1.49998e+07	1.33882e+07	1.3197e+07
7.405_334.2144	1886839	C20 H30 O4	334.214	7.405	C14504	S6528				level4				NULL	296846	160125	164927	549715	1.00672e+06	659605	2.27866e+06	374577	379185
7.435_473.3337		C23 H48 N5 O P S	473.334	7.435						level5					1.85432e+06	2.13796e+06	2.07156e+06	6.21903e+06	3.28121e+06	2.1819e+06	2.86973e+06	2.59037e+06	2.02649e+06
7.437_464.3034	(1s,3r,5z,7e,11alpha)-11-(chloromethyl)-9,10-secocholesta-5,7,10-triene-1,3,25-triol	C28 H45 Cl O3	464.303	7.437		S7826408				level4					3.73444e+06	5.18893e+06	3.12177e+06	7.52929e+06	5.35991e+06	4.43669e+06	7.29624e+06	6.60247e+06	5.33199e+06
7.439_262.0743		C16 H10 N2 O2	262.074	7.439						level5					47947.9	1.58362e+06	17639.6	28162.7	33093	38231.2	19912.9	40273.8	38718.2
7.503_318.2194	15-deoxy-δ12,14-prostaglandin a1	C20 H30 O3	318.219	7.503		MReference-4724			78.5	level2					1.21475e+06	920098	1.13637e+06	628768	1.5457e+06	1.3216e+06	5.57183e+06	1.0236e+06	1.17383e+06
7.503_336.23	Prostaglandin b1	C20 H32 O4	336.23	7.503	C00959	MReference-563	HMDB0002982		82.4	level2	Lipids and lipid-like molecules	Fatty Acyls	Eicosanoids	NULL	1.31878e+06	922451	1.21819e+06	650484	1.56812e+06	1.41005e+06	5.82798e+06	1.08477e+06	1.27268e+06
7.503_376.2225		C18 H28 N6 O3	376.223	7.503						level5					480591	395430	433538	228550	545517	499535	2.2368e+06	403879	526271
7.575_615.169		C34 H26 N5 O5 P	615.169	7.575						level5					1.27589e+06	634089	1.12168e+06	3.593e+06	740393	631228	5.33157e+06	688996	605795
7.599_350.2456	Carbaprostacyclin	C21 H34 O4	350.246	7.599		MReference-4728			83.6	level3					526224	483365	615190	3.55832e+06	2.81452e+06	2.85757e+06	1.22771e+07	1.99522e+06	1.13414e+06
7.634_192.1155	Ibufenac	C12 H16 O2	192.115	7.634		S14516				level4					1.04626e+06	882126	895454	1.58718e+06	1.06288e+06	1.15488e+06	826015	1.03092e+06	957784
7.667_273.267	Hexadecasphinganine	C16 H35 N O2	273.267	7.667	C13915	S571105				level4	SP Sphingolipids	SP01 Sphingoid bases	SP0104 Sphingoid base homologs and variants	NULL	5.52115e+08	4.29364e+08	4.26859e+08	7.24788e+08	6.07807e+08	4.85849e+08	4.08779e+08	4.0524e+08	3.67226e+08
7.697_375.2401	(3beta,6beta,9xi,13xi)-15-(dimethylamino)-3-hydroxy-6,18:14,16-diepoxypimar-7-en-18-one	C22 H33 N O4	375.24	7.697	C08689	S390340				level4	Alkaloids	Alkaloids derived by amination reactions	Terpenoid alkaloids	NULL	1.42064e+06	1.36008e+06	1.53068e+06	989499	1.88451e+06	1.90764e+06	839778	1.20603e+06	1.19506e+06
7.71_423.2987		C24 H41 N O5	423.299	7.71						level5					34798.3	26421.4	25686	42853.7	30051.6	30123.7	2.17037e+06	149772	23722.1
7.726_190.1361	3420	C13 H18 O	190.136	7.726		S4517997	HMDB0013804			level4	Organic oxygen compounds	Organooxygen compounds	Carbonyl compounds		2.43151e+06	1.76815e+06	2.31288e+06	2.99292e+06	2.51919e+06	2.13308e+06	1.60117e+06	2.18514e+06	1.74519e+06
7.753_120.0213		C7 H4 O2	120.021	7.753				33.3		level5					1.44448e+06	1.59431e+06	1.26327e+06	2.09263e+06	1.85731e+06	1.88806e+06	1.13549e+06	1.39456e+06	1.27216e+06
7.753_166.0633	Apocynin	C9 H10 O3	166.063	7.753	C11380	MReference-5847			71.8	level2	PK Polyketides	PK12 Flavonoids	PK1202 Flavans, Flavanols and Leucoanthocyanidins	NULL	4.93233e+07	4.5783e+07	4.74098e+07	6.65837e+07	6.00134e+07	6.03344e+07	3.89134e+07	4.62165e+07	4.65449e+07
7.753_194.0946	Butylparaben	C11 H14 O3	194.095	7.753		S6916	HMDB0032575			level4	Benzenoids	Benzene and substituted derivatives	Benzoic acids and derivatives		2.61222e+08	2.6516e+08	2.62431e+08	3.72883e+08	3.28948e+08	3.17391e+08	2.19507e+08	2.4515e+08	2.47976e+08
7.757_229.2407	Xestoaminol c	C14 H31 N O	229.241	7.757		S23339950				level4					2.60485e+07	1.83085e+07	1.74771e+07	2.85909e+07	2.34902e+07	1.97218e+07	1.40119e+07	1.53872e+07	1.43377e+07
7.816_185.2147		C12 H27 N	185.215	7.816						level5					2.66174e+06	1.78589e+06	1.74841e+06	2.794e+06	1.99914e+06	1.66445e+06	1.24514e+06	1.31863e+06	1.40147e+06
7.816_287.2824	Sphinganine (d17:0)	C17 H37 N O2	287.282	7.816		S2497508				level4					4.85405e+07	2.95138e+07	6.60333e+07	1.2355e+08	7.96951e+07	4.14463e+07	5.87638e+07	4.96406e+07	6.65055e+07
7.883_148.0891	Trans-anethole	C10 H12 O	148.089	7.883	C10428	S553166				level4	Phenylpropanoids	Monolignols	Others		1.04881e+06	1.49663e+06	733773	1.54623e+06	967113	675667	599990	1.27708e+06	693496
7.887_459.2624	Militarinone a	C26 H37 N O6	459.262	7.887	C12333	S26384876				level4				NULL	8.81597e+06	1.13808e+07	7.8709e+06	1.33685e+07	1.05611e+07	7.30463e+06	5.81981e+06	1.11244e+07	8.31056e+06
7.91_343.2722	Lauroylcarnitine	C19 H37 N O4	343.272	7.91		BGI347		94.2		level2					470631	1.33504e+06	140070	6.42467e+06	2.14423e+06	616081	1.41003e+07	5.65258e+06	4.95395e+06
7.921_243.2563		C15 H33 N O	243.256	7.921						level5					8.78221e+06	4.23408e+06	8.80695e+06	1.88056e+07	1.04659e+07	5.31335e+06	7.41132e+06	6.6561e+06	9.91378e+06
7.948_303.2774		C17 H37 N O3	303.277	7.948						level5					4.29112e+06	2.04383e+06	2.41961e+06	7.06253e+06	4.19937e+06	2.53009e+06	2.87933e+06	2.99669e+06	6.61017e+06
8_315.2189	(-)-bremazocine	C20 H29 N O2	315.219	8	C11791	S391632				level4					2.63721e+06	2.37615e+06	3.15131e+06	5.25063e+06	3.03894e+06	2.45851e+06	2.3789e+06	2.4803e+06	2.36359e+06
8.054_303.2774		C17 H37 N O3	303.277	8.054						level5					1.42887e+07	4.98996e+06	4.76655e+06	2.18535e+07	8.71144e+06	5.51274e+06	5.86627e+06	7.49238e+06	6.61017e+06
8.058_243.2563		C15 H33 N O	243.256	8.058						level5					6.76147e+06	2.94335e+06	4.57605e+06	9.0564e+06	4.4247e+06	2.95726e+06	3.20435e+06	3.53676e+06	4.76588e+06
8.133_245.2357		C14 H31 N O2	245.236	8.133						level5					1.20567e+06	1.02567e+06	1.98039e+06	1.59289e+06	2.08713e+06	1.74633e+06	1.76473e+06	1.191e+06	997999
8.146_433.2137	2-[(5-{(1r,2r,3r)-3-hydroxy-2-[(1e,3s)-3-hydroxy-1-octen-1-yl]-5-oxocyclopentyl}pentanoyl)amino]ethanesulfonic acid	C20 H35 N O7 S	433.214	8.146		S113371159				level4					2.79135e+06	3.13274e+06	3.64037e+06	3.93921e+06	3.04145e+06	3.37896e+06	3.20656e+06	3.28944e+06	3.1589e+06
8.146_451.1863	Doxazosin	C23 H25 N5 O5	451.186	8.146	C06970	S3045	HMDB0014728			level4	Organoheterocyclic compounds	Diazinanes	Piperazines	NULL	2.80454e+06	3.16101e+06	3.28793e+06	3.98556e+06	3.70377e+06	3.36371e+06	3.04322e+06	3.23436e+06	3.04219e+06
8.147_316.2404	Pregnane-3,20-dione	C21 H32 O2	316.24	8.147		S389575				level4					4.36606e+07	4.38814e+07	4.70044e+07	5.76241e+07	5.09091e+07	4.72397e+07	4.36342e+07	4.52689e+07	4.38314e+07
8.147_419.1978		C21 H30 N3 O4 P	419.198	8.147						level5					2.75713e+06	3.66175e+06	2.77857e+06	3.45453e+06	3.59781e+06	3.20152e+06	2.58914e+06	2.84556e+06	3.65853e+06
8.147_449.1855		C17 H32 N5 O5 P S	449.185	8.147						level5					2.03439e+06	2.50365e+06	2.78281e+06	2.89444e+06	2.7118e+06	2.50608e+06	2.3607e+06	2.19959e+06	2.38974e+06
8.148_316.2314			316.231	8.148						level5					3.28232e+07	3.42638e+07	3.57759e+07	4.39941e+07	3.92435e+07	3.73489e+07	3.08793e+07	3.53154e+07	3.42896e+07
8.148_317.2346	4,17?-dimethyl-4-aza-5-androsten-17?-ol-3-one	C20 H31 N O2	317.235	8.148	C15175	S205466				level4				NULL	2.77494e+09	2.98538e+09	3.05768e+09	3.94053e+09	3.56434e+09	3.08424e+09	2.95812e+09	2.9945e+09	2.92203e+09
8.148_451.2244		C21 H33 N5 O4 S	451.224	8.148						level5					3.4359e+06	3.9604e+06	4.40115e+06	4.94579e+06	3.88499e+06	4.18898e+06	3.90544e+06	4.22082e+06	4.04185e+06
8.149_362.2924		C22 H38 N2 O2	362.292	8.149						level5					3.23314e+07	3.30875e+07	3.43328e+07	4.51272e+07	4.14707e+07	3.55638e+07	3.46865e+07	3.55391e+07	3.17107e+07
8.149_435.1691			435.169	8.149						level5					1.37904e+06	1.39545e+06	1.59937e+06	1.86968e+06	1.58412e+06	1.68866e+06	1.30974e+06	1.57591e+06	1.33776e+06
8.149_633.4653			633.465	8.149						level5					5.66839e+06	7.20775e+06	6.11684e+06	9.13139e+06	6.79173e+06	4.93307e+06	5.97776e+06	6.17765e+06	6.24173e+06
8.149_656.4512	3-{[3-({2-o-[(2e)-2-decenoyl]-6-deoxy-alpha-l-mannopyranosyl}oxy)decanoyl]oxy}decanoic acid	C36 H64 O10	656.451	8.149		S113371243				level4					3.08734e+07	3.86461e+07	3.84207e+07	4.5197e+07	4.04502e+07	3.65073e+07	3.20024e+07	3.68441e+07	3.73736e+07
8.15_357.2274		C17 H31 N3 O5	357.227	8.15						level5					3.44955e+06	4.50491e+06	4.89997e+06	5.0145e+06	4.69316e+06	5.22365e+06	3.94906e+06	5.17493e+06	5.18157e+06
8.157_317.0763		C14 H15 N5 S2	317.076	8.157						level5					9.34008e+06	158444	174983	193376	5.67963e+06	8.22044e+06	146263	6.88794e+06	3.40021e+06
8.161_369.2876	N-oleoyl-l-serine	C21 H39 N O4	369.288	8.161		S29341560				level4					311808	391785	342880	2.46144e+06	1.08474e+06	315580	6.80458e+06	2.48945e+06	3.06046e+06
8.25_413.3141	Stearoyl glutamic acid	C23 H43 N O5	413.314	8.25		S85263				level4					205027	328626	70968.3	2.88736e+06	1.76281e+06	418541	3.14394e+06	1.39686e+06	1.31068e+06
8.252_345.3242		C20 H43 N O3	345.324	8.252						level5					1.44252e+06	886017	823632	1.09564e+06	754247	671262	512163	459895	732766
8.339_413.3254		C22 H43 N3 O4	413.325	8.339						level5					1.18923e+06	2.17702e+06	991544	1.80023e+06	1.26269e+06	1.54089e+06	1.21126e+06	3.82082e+06	2.58798e+06
8.342_315.3136		C19 H41 N O2	315.314	8.342						level5					1.50708e+07	6.9971e+06	1.47928e+07	2.56116e+07	1.43423e+07	8.78e+06	8.24221e+06	9.72992e+06	1.66642e+07
8.383_146.0734	Benzylideneacetone	C10 H10 O	146.073	8.383		S21106584	HMDB0031617			level4	Benzenoids	Benzene and substituted derivatives	Styrenes		1.52631e+06	1.12049e+06	1.28344e+06	1.62188e+06	1.43662e+06	1.33344e+06	1.26167e+06	1.29221e+06	1.22201e+06
8.387_372.2663	(−)-nabilone	C24 H36 O3	372.266	8.387		S4447641	HMDB0014629			level4	Organoheterocyclic compounds	Naphthopyrans	Naphthopyranones		22029.5	21455.3	73476.8	83639.3	42770	32792.6	2.06953e+06	664082	229237
8.387_425.3143		C24 H43 N O5	425.314	8.387						level5					52728.4	65195.3	140399	157792	106740	81335.1	3.95643e+06	1.1283e+06	435337
8.391_439.3299	3-hydroxylinoleoylcarnitine	C25 H45 N O5	439.33	8.391		S28639189				level4					63429.3	32407.5	31466.3	1.2386e+06	631174	155015	3.26071e+06	382882	625200
8.426_271.2876		C17 H37 N O	271.288	8.426						level5					2.78084e+06	1.35978e+06	2.41139e+06	4.28205e+06	1.83577e+06	1.24208e+06	1.12506e+06	1.18112e+06	2.66487e+06
8.441_331.2503		C15 H34 N5 O P	331.25	8.441						level5					1.19321e+06	1.25878e+06	1.01995e+06	1.46159e+06	629574	572146	827187	927237	846230
8.442_339.2165		C19 H34 N P S	339.216	8.442						level5					2.00248e+06	1.85493e+06	838422	2.71178e+06	931355	894765	1.05583e+06	727287	1.34902e+06
8.456_302.1858		C15 H22 N6 O	302.186	8.456						level5					1.3669e+06	607401	1.05876e+06	1.6437e+06	4.90777e+06	3.16763e+06	1.34907e+06	1.04459e+06	1.2158e+06
8.457_262.1933	11-phenylundecanoic acid	C17 H26 O2	262.193	8.457		S69314				level4					6.8998e+06	3.06975e+06	5.70594e+06	8.3502e+06	2.36721e+07	1.6635e+07	6.89343e+06	5.45937e+06	6.39934e+06
8.466_315.3136		C19 H41 N O2	315.314	8.466						level5					9.72093e+06	6.72491e+06	1.06163e+07	1.41211e+07	9.07325e+06	6.63987e+06	5.62163e+06	7.00927e+06	1.24161e+07
8.525_331.3085		C19 H41 N O3	331.308	8.525						level5					4.51596e+06	1.49274e+06	1.22693e+06	5.7151e+06	2.16846e+06	1.45818e+06	1.4825e+06	1.87949e+06	1.57379e+06
8.535_271.2876		C17 H37 N O	271.288	8.535						level5					1.86494e+06	737994	1.06429e+06	2.20976e+06	909692	578087	611325	791483	1.29056e+06
8.607_357.9726		C7 H11 Cl N6 O3 S3	357.973	8.607						level5					7.75285e+06	2.95614e+06	9.04624e+06	3.85801e+06	4.56902e+06	5.25471e+06	4.95354e+06	4.5297e+06	2.83423e+06
8.633_441.3456	(4s)-4-{[(9z)-3-hydroxy-9-octadecenoyl]oxy}-4-(trimethylammonio)butanoate	C25 H47 N O5	441.346	8.633		S35032598				level4					462514	761767	272634	7.3224e+06	3.89422e+06	1.11001e+06	5.42186e+06	1.44941e+06	1.64376e+06
8.667_447.335	N-stearoyltyrosine	C27 H45 N O4	447.335	8.667		S2284895				level4					7.54569e+06	1.01824e+07	6.47504e+06	1.15582e+07	8.52324e+06	1.02192e+07	3.88034e+07	2.75919e+07	2.88298e+07
8.669_238.0878			238.088	8.669						level5					1.14966e+07	2.6626e+06	1.04641e+07	1.34674e+07	1.12578e+07	9.11396e+06	1.03785e+07	6.34142e+06	3.06223e+06
8.669_463.1442		C21 H27 N3 O5 P2	463.144	8.669						level5					1.65867e+06	811816	1.81288e+06	1.59181e+06	2.01188e+06	2.47933e+06	1.61567e+06	1.12279e+06	963500
8.679_357.9726			357.973	8.679						level5					1.92941e+07	1.37244e+07	2.31254e+07	1.77202e+07	1.00065e+07	1.45034e+07	7.80553e+06	1.15993e+07	5.51594e+06
8.68_358.981		C11 H19 Cl N P S4	358.981	8.68						level5					4.47838e+06	2.75799e+06	5.27895e+06	4.06455e+06	2.05751e+06	3.2606e+06	1.62066e+06	2.56168e+06	1.25679e+06
8.708_301.2616		C17 H35 N O3	301.262	8.708						level5					764821	439049	606808	1.56942e+06	785134	544621	716704	635906	756026
8.76_377.1475		C14 H28 N5 O P S2	377.147	8.76						level5					1.28783e+06	1.17549e+06	1.34354e+06	1.29884e+06	740275	771552	394365	602884	507544
8.776_401.3506		C23 H47 N O4	401.351	8.776						level5					21963.5	22661.2	32943.2	33087.9	29325.6	7.08029e+06	26071	24525	24029.4
8.805_399.3348	Palmitoylcarnitine	C23 H45 N O4	399.335	8.805	C02990	BGI633	HMDB0000222	97.2	95	level2	FA Fatty acyls	FA07 Fatty esters	FA0707 Fatty acyl carnitines	map00071 Fatty acid degradation; map01212 Fatty acid metabolism;	1.07824e+07	1.52674e+07	4.98261e+06	6.73592e+07	2.94923e+07	1.54516e+07	6.0927e+07	3.25305e+07	3.04493e+07
8.829_356.2715	Ethyl docosahexaenoate	C24 H36 O2	356.272	8.829	C16185	S8007148				level4	FA Fatty acyls	FA04 Docosanoids	Null	NULL	29676.8	61171.1	564967	78533.9	28413.8	24648.4	2.25998e+06	1.15296e+06	486378
8.858_287.1919		C15 H29 N O2 S	287.192	8.858					48.8	level5					5.41586e+06	4.68759e+06	5.583e+06	5.53187e+06	4.00804e+06	4.35607e+06	6.35484e+06	5.91132e+06	6.11358e+06
8.88_443.3611	3-hydroxyoctadecanoylcarnitine	C25 H49 N O5	443.361	8.88		S28639191				level4					7.09336e+06	1.10338e+07	2.59789e+06	4.46424e+07	1.72822e+07	7.68809e+06	3.39851e+07	2.47877e+07	2.11085e+07
8.922_326.2245	Promegestone	C22 H30 O2	326.224	8.922	C14208	S33716				level4				NULL	1.22515e+06	657625	1.32971e+06	5.00248e+06	5.66727e+06	3.11396e+06	2.98538e+06	853452	1.3109e+06
8.968_357.3606		C22 H47 N O2	357.361	8.968						level5					1.25712e+06	539937	911736	3.77364e+06	1.62882e+06	592428	399126	805845	2.52555e+06
8.972_257.2355		C15 H31 N O2	257.236	8.972						level5					3.30112e+06	2.84639e+06	3.23676e+06	4.77692e+06	4.11995e+06	3.50969e+06	3.18952e+06	3.03389e+06	2.79822e+06
8.992_316.1889	Oscr#15	C16 H28 O6	316.189	8.992		S31150705				level4					1.80767e+06	1.90314e+06	2.14579e+06	2.56384e+06	2.8091e+06	2.16481e+06	2.04901e+06	1.85802e+06	1.87754e+06
9.055_429.3819		C25 H51 N O4	429.382	9.055						level5					22498.1	21008.6	24579.2	30656.4	28749.7	3.15484e+06	22494.9	23963.7	22201.2
9.17_271.2512	1785113	C16 H33 N O2	271.251	9.17		S362214				level4					352294	381861	254564	3.05157e+06	1.62991e+06	782906	447194	473313	397920
9.282_484.2831	Stigmatellin y	C29 H40 O6	484.283	9.282	C12150	S4445302				level4				NULL	3.15092e+07	2.99905e+07	5.15118e+07	3.67212e+07	3.9741e+07	3.51034e+07	4.10252e+07	2.77976e+07	2.64093e+07
9.282_529.3413		C31 H47 N O6	529.341	9.282						level5					2.51473e+06	2.85717e+06	4.71781e+06	2.94906e+06	3.27073e+06	3.05572e+06	3.96059e+06	2.64599e+06	2.43181e+06
9.29_297.2668	Spiroxamine	C18 H35 N O2	297.267	9.29	C11124	S77719				level4				NULL	889283	2.37311e+06	577589	8.90343e+06	5.48243e+06	2.32339e+06	1.00239e+06	2.93385e+06	2.71158e+06
9.349_302.2457	Rac-glycerol 1-myristate	C17 H34 O4	302.246	9.349		BGI498		96.3		level2					5.28694e+06	5.64712e+06	5.50556e+06	9.41367e+06	8.11382e+06	6.07067e+06	4.90895e+06	5.6619e+06	6.46887e+06
9.356_315.2232		C17 H33 N O2 S	315.223	9.356						level5					2.40307e+06	2.62341e+06	3.3816e+06	2.55765e+06	1.93763e+06	1.76622e+06	2.60106e+06	2.63409e+06	2.78657e+06
9.379_653.3247		C35 H48 N3 O7 P	653.325	9.379						level5					1.31179e+06	832998	1.05771e+06	1.58291e+06	1.92538e+06	1.44995e+06	1.29954e+06	798381	718638
9.408_371.2824	Synaptamide	C24 H37 N O2	371.282	9.408		S4446571	HMDB0013658			level4	Organic nitrogen compounds	Organonitrogen compounds	Amines		1.61087e+06	1.52871e+06	1.33679e+06	5.82567e+06	3.78232e+06	2.13368e+06	1.34265e+06	1.51935e+06	1.35073e+06
9.43_323.2824	Linoleoyl ethanolamide	C20 H37 N O2	323.282	9.43		MReference-9878	HMDB0012252		54.5	level3	Organic nitrogen compounds	Organonitrogen compounds	Amines		1.6915e+06	1.4004e+06	1.335e+06	8.05674e+06	5.79442e+06	3.90496e+06	2.71293e+06	2.54904e+06	1.87288e+06
9.459_521.3517		C25 H51 N3 O6 S	521.352	9.459						level5					773286	1.53618e+06	902205	5.19495e+06	5.76376e+06	3.31155e+06	1.38498e+06	1.02885e+06	1.85896e+06
9.47_495.3332	Lysolecithin	C24 H50 N O7 P	495.333	9.47		S78064				level4					1.22171e+08	1.55873e+08	1.10612e+08	5.23544e+08	4.32958e+08	2.33317e+08	1.72516e+08	9.46949e+07	1.66302e+08
9.471_275.1275	Alanyltryptophan	C14 H17 N3 O3	275.127	9.471		S231456	HMDB0013209			level4	Organic acids and derivatives	Carboxylic acids and derivatives	Amino acids, peptides, and analogues		675708	723997	622002	2.42465e+06	1.88668e+06	993847	721819	508347	869831
9.471_293.6366			293.637	9.471						level5					1.22494e+06	1.34797e+06	1.07098e+06	4.23025e+06	3.19755e+06	2.0452e+06	1.53034e+06	1.03909e+06	1.50818e+06
9.473_1012.6473		C58 H90 N6 O5 P2	1012.65	9.473						level5					117063	186247	30555.6	2.99472e+06	1.81391e+06	481468	234753	59442.9	217088
9.473_522.2931	[similar to: dl-dipalmitoylphosphatidylcholine; δmass: -211.2690 da]		522.293	9.473						level5					784912	968941	613300	4.86289e+06	3.64434e+06	1.67238e+06	1.15144e+06	550263	1.00561e+06
9.473_579.2851		C24 H46 N5 O7 P S	579.285	9.473						level5					916675	1.29514e+06	946264	2.31544e+06	2.5376e+06	1.7722e+06	1.11944e+06	900139	1.39851e+06
9.475_585.3027	Tanespimycin	C31 H43 N3 O8	585.303	9.475		S21106220				level4					698689	1.05708e+06	852906	2.03287e+06	2.06302e+06	1.59867e+06	1.10982e+06	654812	1.24652e+06
9.481_453.2859	Glycerophospho-n-palmitoyl ethanolamine	C21 H44 N O7 P	453.286	9.481		MReference-2955			74.4	level2					3.30153e+06	3.12444e+06	2.47232e+06	1.08351e+07	5.7086e+06	3.97732e+06	4.18878e+06	1.98422e+06	3.17958e+06
9.528_400.259		C21 H32 N6 O2	400.259	9.528						level5					3.07554e+06	1.08898e+07	790229	6.05354e+06	3.09831e+06	2.91843e+06	3.99721e+06	1.1956e+07	1.07889e+07
9.532_343.2511	Paravallarine	C22 H33 N O2	343.251	9.532	C10814	S391283				level4	Alkaloids	Alkaloids derived by amination reactions	Steroid alkaloids	NULL	1.20448e+06	999164	1.09059e+06	2.11741e+06	1.97782e+06	2.32373e+06	1.20416e+06	799340	1.21967e+06
9.541_319.2511	5,8,11,14-eicosatetraenamide, n-hydroxy-, (all-z)-	C20 H33 N O2	319.251	9.541		S4446535		28.2		level4					3.46089e+06	3.81075e+06	2.25245e+06	1.81492e+07	1.4975e+07	2.00895e+07	1.41263e+07	5.69418e+06	7.3691e+06
9.541_324.2064		C16 H29 N4 O P	324.206	9.541				10.3		level5					856946	1.06936e+06	699908	4.59252e+06	4.01921e+06	6.09832e+06	4.76434e+06	1.5727e+06	2.05587e+06
9.541_384.3392	Cholecalciferol	C27 H44 O	384.339	9.541	C05443	MReference-1276	HMDB0000876	86.3	89.8	level2	Lipids and lipid-like molecules	Steroids and steroid derivatives	Vitamin D and derivatives	map00100 Steroid biosynthesis; map01100 Metabolic pathways; map04977 Vitamin digestion and absorption; map05323 Rheumatoid arthritis;	2.6664e+07	2.83072e+07	2.41495e+07	1.0755e+07	9.70902e+06	1.39953e+07	6.90656e+06	3.56497e+07	2.67062e+07
9.542_302.2245	Eicosapentaenoate	C20 H30 O2	302.224	9.542	C06428	BGI624	HMDB0001999	36.6		level3	Lipids	Fatty acids [Fig]	Unsaturated fatty acids	map01040 Biosynthesis of unsaturated fatty acids;	4.8539e+06	5.44513e+06	3.36543e+06	2.57855e+07	2.16167e+07	2.9178e+07	2.11911e+07	8.24529e+06	1.08416e+07
9.561_376.2589		C18 H36 N2 O6	376.259	9.561					44.4	level5					406640	831324	198497	732072	511901	406411	873200	1.17739e+06	1.09304e+06
9.567_569.2757	O-[{(2r)-3-[(4z,7z,10z,13z,16z,19z)-4,7,10,13,16,19-docosahexaenoyloxy]-2-hydroxypropoxy}(hydroxy)phosphoryl]-l-serine	C28 H44 N O9 P	569.276	9.567		S113376749				level4					1.33927e+07	1.27e+07	1.64599e+07	2.76949e+07	2.95052e+07	3.4386e+07	1.6741e+07	1.04159e+07	2.26995e+07
9.568_316.1715		C16 H30 O2 P2	316.171	9.568						level5					193752	115646	180208	653465	751624	1.35165e+06	681266	309804	301248
9.57_278.2246	Gamma-linolenic acid	C18 H30 O2	278.225	9.57	C06426	BGI279	HMDB0003073	77.2		level2	Lipids	Fatty acids [Fig]	Unsaturated fatty acids	map00591 Linoleic acid metabolism; map01040 Biosynthesis of unsaturated fatty acids; map01100 Metabolic pathways;	3.02417e+06	1.79314e+06	3.21778e+06	9.34109e+06	1.10855e+07	1.83926e+07	9.54373e+06	3.93648e+06	4.1478e+06
9.572_295.2511	(9z,12z)-n-hydroxy-9,12-octadecadienamide	C18 H33 N O2	295.251	9.572		S4952480		64.6		level4					2.04108e+06	1.03908e+06	2.32744e+06	6.16761e+06	6.59786e+06	1.18343e+07	6.09384e+06	2.33681e+06	2.61944e+06
9.572_300.2065		C16 H24 N6	300.207	9.572						level5					689128	476953	604479	1.94096e+06	2.70846e+06	4.40802e+06	2.50445e+06	1.12885e+06	1.07945e+06
9.585_299.2824	D-sphingosine	C18 H37 N O2	299.282	9.585	C00319	MReference-418	HMDB0000252	85.8	64.9	level2	Organic nitrogen compounds	Organonitrogen compounds	Amines	map00600 Sphingolipid metabolism; map01100 Metabolic pathways; map04071 Sphingolipid signaling pathway; map04210 Apoptosis; map04217 Necroptosis;	7.83846e+06	8.90409e+06	4.94942e+06	1.89523e+08	1.00998e+08	4.48071e+07	1.43167e+07	9.26111e+06	1.1283e+07
9.586_322.2677		C13 H34 N6 O3	322.268	9.586						level5					316866	410163	198924	7.64266e+06	4.07029e+06	2.13103e+06	608483	445114	552586
9.659_310.182		C16 H27 N2 O2 P	310.182	9.659						level5					1.71193e+06	1.63882e+06	1.58236e+06	2.63866e+06	2.68367e+06	3.55685e+06	2.04192e+06	1.8585e+06	1.90699e+06
9.66_292.1715	Thioperamide	C15 H24 N4 S	292.171	9.66	C17933	S2300031				level4					1.23252e+06	1.16206e+06	1.0979e+06	1.81275e+06	1.63138e+06	2.16406e+06	1.41434e+06	1.22058e+06	1.13345e+06
9.661_325.298	Oleoyl ethanolamide	C20 H39 N O2	325.298	9.661	C20792	MReference-6838	HMDB0002088		93.9	level2	Organic nitrogen compounds	Organonitrogen compounds	Amines	map04024 cAMP signaling pathway;	5.97784e+06	6.15863e+06	4.31139e+06	7.16798e+07	4.04215e+07	1.71225e+07	7.67952e+06	6.77442e+06	7.57584e+06
9.669_481.3536	Lyso-paf-c16	C24 H52 N O6 P	481.354	9.669		S142380				level4					434511	787489	101657	1.24837e+06	592374	229282	1.69554e+06	801347	904791
9.681_463.3065		C22 H45 N3 O5 S	463.307	9.681						level5					2.54637e+06	3.64558e+06	980714	5.06596e+06	1.81377e+06	770746	1.57087e+06	3.16967e+06	2.75124e+06
9.694_366.1868		C20 H30 O4 S	366.187	9.694						level5					1.02179e+07	9.4069e+06	1.02096e+07	2.12096e+07	1.81312e+07	1.45487e+07	1.06312e+07	9.93815e+06	9.74885e+06
9.694_372.2038		C21 H28 N2 O4	372.204	9.694						level5					5.01396e+06	4.32682e+06	5.94156e+06	1.04414e+07	9.382e+06	7.89809e+06	5.526e+06	6.27529e+06	5.29522e+06
9.695_162.1411	Hexylbenzene	C12 H18	162.141	9.695		S13487	HMDB0061815			level4	Benzenoids	Benzene and substituted derivatives	null		1.14395e+06	1.44061e+06	801252	2.15438e+06	1.51822e+06	1.96711e+06	1.20441e+06	1.16883e+06	1.16185e+06
9.695_382.1593		C17 H27 N4 O2 P S	382.159	9.695						level5					9.86071e+06	5.86812e+06	6.69495e+06	1.57364e+07	1.26111e+07	9.74154e+06	7.2839e+06	7.28173e+06	8.24581e+06
9.696_328.2401	Docosahexaenoic acid	C22 H32 O2	328.24	9.696	C06429	MReference-6801	HMDB0002183		97.2	level2	Lipids and lipid-like molecules	Fatty Acyls	Fatty acids and conjugates	map01040 Biosynthesis of unsaturated fatty acids;	7.19894e+08	6.17216e+08	5.88727e+08	1.76709e+09	1.41878e+09	1.17178e+09	7.81204e+08	5.82634e+08	7.17562e+08
9.698_244.1464	Fenestrel	C16 H20 O2	244.146	9.698		S22786				level4					557119	379182	345515	1.54284e+06	1.1613e+06	1.1155e+06	719497	380286	511483
9.708_633.5306		C33 H72 N5 O4 P	633.531	9.708						level5					4.77269e+06	3.54357e+06	3.3905e+06	5.95367e+06	3.33781e+06	2.86016e+06	2.89882e+06	2.82563e+06	3.46077e+06
9.714_375.3345		C21 H45 N O4	375.334	9.714						level5					2.61315e+06	1.47644e+06	1.82891e+06	2.83222e+06	1.28838e+06	1.05556e+06	1.18621e+06	1.05339e+06	1.26048e+06
9.715_338.282	Glycidyl oleate	C21 H38 O3	338.282	9.715	C19426	S4510739				level4				NULL	1.28891e+06	2.0267e+06	207165	1.5674e+06	433005	360438	368768	2.25641e+06	1.39104e+06
9.716_352.2588		C17 H32 N6 O2	352.259	9.716						level5					1.85292e+08	1.33657e+08	1.21318e+08	2.13008e+08	1.31305e+08	1.10583e+08	9.95386e+07	1.22772e+08	1.35334e+08
9.716_682.535	4-hydroxy-3-octaprenylbenzoic acid	C47 H70 O3	682.535	9.716	C05809	S4444380				level4				map00130 Ubiquinone and other terpenoid-quinone biosynthesis;	6.21074e+06	3.07596e+06	2.99414e+06	5.20278e+06	2.11447e+06	2.07309e+06	1.43318e+06	1.44699e+06	2.84047e+06
9.717_238.2298	(+/-)-muscone	C16 H30 O	238.23	9.717		S10483	HMDB0034181			level4	Organic oxygen compounds	Organooxygen compounds	Carbonyl compounds		5.34311e+06	3.39994e+06	3.38137e+06	5.09287e+06	3.02417e+06	2.70526e+06	2.18728e+06	2.619e+06	2.95263e+06
9.719_378.2745		C18 H38 N2 O6	378.274	9.719						level5					6.4262e+06	1.07805e+07	655653	1.02011e+07	4.32032e+06	3.80928e+06	2.77881e+06	1.50261e+07	7.82022e+06
9.72_330.2769	1728235	C19 H38 O4	330.277	9.72		S14201				level4					4.03226e+08	2.59359e+08	2.50339e+08	4.20162e+08	2.47737e+08	2.13172e+08	1.90424e+08	2.19778e+08	2.57184e+08
9.729_234.1621	3138020	C15 H22 O2	234.162	9.729	C09743	S4945176	HMDB0030016			level4	Terpenoids	Sesquiterpenoids (C15)	Others	NULL	2.32521e+06	3.17812e+06	1.71277e+06	2.86828e+06	1.93994e+06	2.67926e+06	2.16363e+06	2.52417e+06	3.21307e+06
9.729_304.2402	Arachidonic acid	C20 H32 O2	304.24	9.729	C00219	MReference-2742	HMDB0001043		97.4	level2	Lipids and lipid-like molecules	Fatty Acyls	Fatty acids and conjugates	map00590 Arachidonic acid metabolism; map00591 Linoleic acid metabolism; map01040 Biosynthesis of unsaturated fatty acids; map01100 Metabolic pathways; map04216 Ferroptosis; map04217 Necroptosis; map04270 Vascular smooth muscle contraction; map04611 Platelet activation; map04664 Fc epsilon RI signaling pathway; map04666 Fc gamma R-mediated phagocytosis; map04723 Retrograde endocannabinoid signali…	9.01566e+08	1.12246e+09	8.48003e+08	1.18519e+09	8.78747e+08	9.70765e+08	9.07017e+08	1.09165e+09	1.15745e+09
9.729_321.2667	Α-linolenoyl ethanolamide	C20 H35 N O2	321.267	9.729		MReference-4417	HMDB0013624		61.8	level2	Organic nitrogen compounds	Organonitrogen compounds	Amines		5.72163e+08	6.49591e+08	5.19037e+08	7.17962e+08	5.47668e+08	5.78951e+08	5.47929e+08	6.59561e+08	6.61168e+08
9.729_360.1598	2-{3-[2-(1h-imidazol-2-ylmethyl)-6-methoxyphenoxy]benzyl}-1h-imidazole	C21 H20 N4 O2	360.16	9.729		S30776998	HMDB0033437			level4	Benzenoids	Benzene and substituted derivatives	Diphenylethers		2.1454e+07	2.39724e+07	2.15275e+07	2.8946e+07	2.23504e+07	2.27724e+07	1.99403e+07	2.55089e+07	2.70755e+07
9.729_662.3992		C33 H64 N2 O5 P2 S	662.399	9.729						level5					1.3023e+06	1.52851e+06	1.26178e+06	1.64164e+06	1.36184e+06	1.26891e+06	1.30953e+06	1.68452e+06	1.69765e+06
9.73_342.187		C20 H27 N2 O P	342.187	9.73						level5					1.79329e+07	2.10474e+07	2.06216e+07	2.57463e+07	2.09309e+07	2.036e+07	1.82618e+07	2.19746e+07	2.24348e+07
9.73_358.1593		C21 H26 O3 S	358.159	9.73						level5					1.31693e+07	1.37967e+07	1.28054e+07	1.76819e+07	1.36976e+07	1.33585e+07	1.11037e+07	1.44904e+07	1.4622e+07
9.73_646.4273		C38 H64 O4 P2	646.427	9.73						level5					4.54564e+06	6.78646e+06	5.80612e+06	6.8718e+06	5.38046e+06	5.66051e+06	5.20362e+06	7.03103e+06	8.51848e+06
9.732_349.2982	N-homo-?-linolenoylethanolamine	C22 H39 N O2	349.298	9.732	C13828	S4445443	HMDB0013625			level4	Organic nitrogen compounds	Organonitrogen compounds	Amines	NULL	1.42804e+06	1.67709e+06	1.43278e+06	2.1855e+06	2.19217e+06	1.38111e+06	1.46483e+06	1.63068e+06	1.80523e+06
9.734_343.2541		C19 H37 N O2 S	343.254	9.734						level5					8.31321e+06	1.00008e+07	6.26214e+06	4.21483e+06	3.42881e+06	3.26733e+06	3.33044e+06	3.34588e+06	4.37565e+06
9.735_348.204	Roxane	C19 H28 N2 O4	348.204	9.735		S4926	HMDB0015695			level4	Organoheterocyclic compounds	Piperidines	Benzylpiperidines		7.79627e+06	1.07879e+07	1.11906e+07	1.17733e+07	1.07437e+07	1.09657e+07	1.0123e+07	1.3007e+07	1.02354e+07
9.735_652.4446	(2r)-1-[(1z)-1-hexadecen-1-yloxy]-3-(phosphonooxy)-2-propanyl (6z,9z,12z,15z)-6,9,12,15-octadecatetraenoate	C37 H65 O7 P	652.445	9.735		S113379417				level4					1.22249e+06	2.06405e+06	1.64571e+06	1.87216e+06	1.64417e+06	1.80465e+06	1.62258e+06	2.29395e+06	2.10813e+06
9.765_318.187		C18 H27 N2 O P	318.187	9.765					46.1	level5					3.59893e+06	2.98779e+06	3.34299e+06	5.06328e+06	5.32746e+06	6.49985e+06	5.0986e+06	4.38668e+06	4.22688e+06
9.765_334.1593	9-fluoro-16alpha-hydroxyandrost-4-ene-3,11,17-trione	C19 H23 F O4	334.159	9.765	C15105	S206745				level4				NULL	3.09904e+06	2.9223e+06	2.50859e+06	5.07235e+06	5.053e+06	5.11095e+06	4.65093e+06	4.3068e+06	3.13157e+06
9.765_336.1597	Plinabulin	C19 H20 N4 O2	336.16	9.765		S8125252				level4					3.30408e+06	2.85375e+06	2.86819e+06	4.59287e+06	5.57562e+06	6.11771e+06	5.76235e+06	4.02072e+06	3.86113e+06
9.765_336.1976		C18 H29 N2 O2 P	336.198	9.765					46.1	level5					4.13727e+06	3.62886e+06	3.82206e+06	5.99536e+06	6.33882e+06	7.6436e+06	6.2255e+06	5.38306e+06	5.08755e+06
9.767_324.2038		C17 H28 N2 O4	324.204	9.767						level5					1.4828e+06	1.15059e+06	1.41671e+06	2.1031e+06	2.48481e+06	2.76707e+06	2.48287e+06	2.09731e+06	1.875e+06
9.771_345.2667	Epea	C22 H35 N O2	345.267	9.771		S4446570	HMDB0013649		74.5	level4	Organic nitrogen compounds	Organonitrogen compounds	Amines		5.25196e+08	4.39418e+08	4.29609e+08	1.27778e+09	1.32769e+07	8.15527e+08	5.55184e+08	4.20045e+08	5.14724e+08
9.771_356.2925	1-oleoyl-rac-glycerol	C21 H40 O4	356.293	9.771		BGI47		93.4		level2					1.45872e+07	2.95345e+07	2.95215e+06	1.84078e+07	8.3582e+06	7.29373e+06	8.63994e+06	2.59128e+07	2.90483e+07
9.796_369.2699		C21 H39 N O2 S	369.27	9.796						level5					3.08908e+06	2.90911e+06	2.79624e+06	4.67952e+06	2.5073e+06	1.85803e+06	2.77384e+06	2.04432e+06	2.92478e+06
9.803_384.175		C25 H25 N2 P	384.175	9.803						level5					769651	271134	591082	2.95585e+06	1.99963e+06	2.27533e+06	1.57499e+06	505523	437937
9.804_330.2558	Docosapentaenoic acid	C22 H34 O2	330.256	9.804		S4942831				level4					1.23749e+07	1.15979e+07	6.34995e+06	6.39477e+07	6.054e+07	7.18209e+07	3.77497e+07	1.93271e+07	2.35495e+07
9.805_368.2025		C20 H32 O4 S	368.202	9.805						level5					351935	254803	229661	2.10521e+06	1.79254e+06	2.19563e+06	1.01063e+06	576039	668527
9.866_352.2376		C20 H28 N6	352.238	9.866						level5					2.76435e+06	3.59067e+06	2.67249e+06	1.29306e+07	9.07801e+06	7.12665e+06	4.07989e+06	2.25851e+06	4.30402e+06
9.867_347.2823	Anandamide (aea)	C22 H37 N O2	347.282	9.867	C11695	MReference-821	HMDB0004080		55	level3	Organic nitrogen compounds	Organonitrogen compounds	Amines	map04080 Neuroactive ligand-receptor interaction; map04714 Thermogenesis; map04723 Retrograde endocannabinoid signaling; map04750 Inflammatory mediator regulation of TRP channels;	8.83469e+06	1.07326e+07	8.48471e+06	4.21428e+07	2.80954e+07	2.16814e+07	1.25651e+07	7.5721e+06	1.41893e+07
9.867_368.2025		C20 H32 O4 S	368.202	9.867						level5					217786	241755	212880	1.51278e+06	687486	502879	371671	160075	257070
9.868_344.2027		C18 H34 O2 P2	344.203	9.868						level5					1.28634e+06	1.43106e+06	1.14545e+06	2.5622e+06	2.33131e+06	2.59336e+06	1.94555e+06	1.99379e+06	1.96559e+06
9.868_360.175		C23 H25 N2 P	360.175	9.868						level5					1.03366e+06	1.14629e+06	784440	1.61715e+06	1.50057e+06	1.80791e+06	1.28027e+06	1.29577e+06	1.24068e+06
9.869_306.2558	Eicosa-8,11,14-trienoic acid	C20 H34 O2	306.256	9.869		S4445953				level4					1.51396e+07	1.78405e+07	1.15573e+07	3.1417e+07	2.56583e+07	2.83161e+07	2.44888e+07	2.15748e+07	2.11489e+07
9.888_314.282	2-hydroxynonadecanoic acid	C19 H38 O3	314.282	9.888		S4446043				level4					4.43898e+06	3.14876e+06	1.56362e+06	4.00904e+07	1.48204e+07	7.14857e+06	2.11882e+06	1.42174e+06	2.10959e+06
9.889_336.264		C17 H32 N6 O	336.264	9.889					69.9	level5					3.26478e+06	2.33263e+06	1.17814e+06	2.77004e+07	1.0488e+07	5.31352e+06	1.63766e+06	1.06577e+06	1.6403e+06
9.912_373.298	(5z,8z,11z,14z)-1-(4-morpholinyl)-5,8,11,14-icosatetraen-1-one	C24 H39 N O2	373.298	9.912		S4446553				level4					2.82576e+06	2.70031e+06	2.02217e+06	1.2598e+07	1.27601e+07	1.14318e+07	5.65571e+06	2.70513e+06	3.92693e+06
9.913_327.3137	Stearoyl ethanolamide	C20 H41 N O2	327.314	9.913		MReference-9794			92.3	level2					977109	745698	479384	7.93895e+07	2.84068e+07	1.21547e+07	2.73761e+06	730657	1.24432e+06
9.914_378.2533		C21 H34 N2 O4	378.253	9.914						level5					1.64532e+06	1.60015e+06	1.07632e+06	6.71211e+06	6.30345e+06	5.69243e+06	2.79501e+06	1.46612e+06	2.2106e+06
9.918_300.2041		C17 H33 P S	300.204	9.918					49.3	level5					7.21497e+06	7.30097e+06	6.84044e+06	9.04516e+06	7.47855e+06	8.1376e+06	6.47174e+06	6.03413e+06	8.52972e+06
9.918_344.186		C17 H29 Cl N2 O3	344.186	9.918						level5					1.73017e+06	1.77835e+06	1.72524e+06	2.69072e+06	2.16482e+06	1.89511e+06	1.77999e+06	1.74856e+06	2.09916e+06
9.918_353.1863		C18 H28 Cl N3 O2	353.186	9.918						level5					2.7416e+06	2.33623e+06	2.24606e+06	3.91943e+06	3.1414e+06	2.59482e+06	2.47302e+06	2.06142e+06	2.78407e+06
9.918_550.4284		C32 H59 N2 O3 P	550.428	9.918						level5					3.34046e+06	3.6011e+06	3.21725e+06	4.60526e+06	3.77969e+06	3.84507e+06	3.30197e+06	3.01718e+06	4.23468e+06
9.919_312.1598	Propamidine	C17 H20 N4 O2	312.16	9.919		S58475				level4					3.55301e+06	3.41525e+06	3.57064e+06	4.92546e+06	3.70691e+06	4.37157e+06	3.37002e+06	3.23137e+06	3.94133e+06
9.921_328.2378		C18 H28 N6	328.238	9.921					53.6	level5					4.46649e+06	2.72055e+06	3.1687e+06	8.20884e+06	6.4593e+06	906348	6.57368e+06	6.94837e+06	2.20418e+06
9.932_340.2976	Glycidyl stearate	C21 H40 O3	340.298	9.932	C19427	S56394				level4				NULL	2.4234e+07	1.70157e+07	9.76367e+06	3.89317e+07	1.69821e+07	8.62559e+06	5.76382e+06	6.73254e+06	1.07947e+07
9.933_362.2796		C19 H34 N6 O	362.28	9.933						level5					1.34968e+07	1.14056e+07	5.1498e+06	2.76949e+07	1.16732e+07	5.493e+06	3.29762e+06	4.18396e+06	6.49085e+06
9.934_248.2505	(3z,6z,9z)-3,6,9-octadecatriene	C18 H32	248.25	9.934		S32689681				level4					2.01757e+06	1.71346e+06	737215	4.09523e+06	1.67566e+06	761486	486063	588075	811736
9.942_316.2976	1724514	C19 H40 O3	316.298	9.942	C13859	S65572				level4	FA Fatty acyls	FA10 Fatty ethers	Null	NULL	3.43009e+06	2.5438e+06	1.73777e+06	1.3169e+07	6.47693e+06	2.7486e+06	2.84378e+06	1.62071e+06	1.76716e+06
9.942_338.2796		C17 H34 N6 O	338.28	9.942						level5					1.82405e+06	1.79698e+06	1.37743e+06	7.21096e+06	3.73494e+06	1.62447e+06	1.95062e+06	1.0092e+06	1.21778e+06
9.965_370.2182		C20 H34 O4 S	370.218	9.965						level5					800682	1.01164e+06	816739	3.19057e+06	2.10435e+06	1.97801e+06	1.2584e+06	743593	1.13702e+06
9.967_366.2086		C20 H31 Cl N2 O2	366.209	9.967						level5					4.19641e+06	5.39664e+06	4.69018e+06	7.39496e+06	6.33035e+06	6.38316e+06	5.04249e+06	5.33049e+06	5.73305e+06
9.968_327.3136	Stearoylethanolamide	C20 H41 N O2	327.314	9.968		S25958	HMDB0013078		62.7	level4	Organic nitrogen compounds	Organonitrogen compounds	Amines		1.10004e+07	1.32945e+07	9.86021e+06	6.34057e+07	3.01407e+07	2.05673e+07	1.56192e+07	9.89373e+06	1.36482e+07
9.968_332.2715	(7e,10e,13e,16e)-7,10,13,16-docosatetraenoic acid	C22 H36 O2	332.272	9.968		S4445971				level4					8.53252e+07	1.11343e+08	7.34258e+07	2.71578e+08	1.45591e+08	1.53971e+08	1.20018e+08	7.77029e+07	1.17267e+08
9.968_336.2515			336.252	9.968						level5					1.51491e+06	1.77237e+06	1.63386e+06	1.88049e+06	1.57758e+06	1.37505e+06	1.2748e+06	1.33687e+06	1.79314e+06
9.968_376.2353		C21 H32 N2 O4	376.235	9.968						level5					2.76845e+06	4.01642e+06	2.59457e+06	8.94264e+06	4.94415e+06	4.91176e+06	3.66278e+06	2.79156e+06	5.18379e+06
9.968_386.1905		C25 H27 N2 P	386.19	9.968						level5					987279	1.1131e+06	952487	3.44818e+06	1.7468e+06	1.75397e+06	1.04409e+06	910756	1.23508e+06
9.969_338.2133		C18 H31 N2 O2 P	338.213	9.969						level5					1.1725e+07	1.22737e+07	1.34305e+07	1.51422e+07	1.28719e+07	1.19582e+07	9.93539e+06	1.11132e+07	1.25449e+07
9.969_379.2021	Icotidine	C21 H25 N5 O2	379.202	9.969		S65090				level4					5.47733e+06	6.13965e+06	5.58947e+06	8.36043e+06	5.07775e+06	4.96806e+06	4.37364e+06	4.90681e+06	5.84226e+06
9.969_602.4592		C30 H64 N6 O2 P2	602.459	9.969						level5					3.00959e+06	4.30006e+06	2.93555e+06	3.65457e+06	2.5318e+06	2.4878e+06	2.14116e+06	2.8044e+06	3.78809e+06
9.969_608.4761		C29 H65 N6 O5 P	608.476	9.969						level5					989499	1.22844e+06	955852	825193	766428	689328	665097	964907	1.17683e+06
9.97_282.2559	Oleate	C18 H34 O2	282.256	9.97	C00712	BGI445	HMDB0000207	65.1		level2	Lipids	Fatty acids [Fig]	Unsaturated fatty acids	map00061 Fatty acid biosynthesis; map01040 Biosynthesis of unsaturated fatty acids;	1.97062e+07	2.32503e+07	1.59243e+07	2.40454e+07	1.61099e+07	1.60609e+07	1.33678e+07	1.91708e+07	2.00501e+07
9.97_326.2197		C17 H30 N2 O4	326.22	9.97						level5					8.70049e+06	1.08585e+07	8.90408e+06	8.63353e+06	7.44581e+06	7.14168e+06	6.31655e+06	8.54915e+06	1.10944e+07
9.97_338.1754	13-methyl-10-(sulfooxy)tetradecanoic acid	C15 H30 O6 S	338.175	9.97		S113368165				level4					6.14984e+06	6.40117e+06	6.59436e+06	7.97449e+06	5.71871e+06	4.78634e+06	4.50165e+06	6.03673e+06	6.21187e+06
9.984_364.2953		C19 H36 N6 O	364.295	9.984					46	level5					5.13592e+06	3.69967e+06	2.33711e+06	8.97053e+06	3.55457e+06	1.73562e+06	1.74621e+06	1.46973e+06	2.17071e+06
