# Supplementary material for: Expression and metabolism profiles of CVT associated with inflammatory responses and oxygen carrier ability in the brain
Source: CNS Neurosci Ther. 2023 Oct 30;30(4):e14494. doi: 10.1111/cns.14494 (PMC11017414; doi:10.1111/cns.14494)
Supplement: Supplementary file 9 — Table S6. [file CNS-30-e14494-s007.xlsx]

## Sheet: Sheet 1
Compound.ID	ratio	t.test_p.value	t.test_p.value_BHcorrect	wilcox.test_p.value	wilcox.test_p.value_BHcorrect	sample	LCplatform	Name	Formula	Molecular.Weight	Actual.RT	KEGG.ID	mzCloud.ID..ChemSpider.ID	HMDB.ID	DeltaMass..Da.	DeltaMass..ppm.	mzVault.Best.Match	mzCloud.Best.Match	ChemSpider.Results	level	Super.class	Class	Sub.class	Family	Pathway	label
0.562_145.1582	0.4642	0.147	0.314	0.2	0.3314	MCAO:Sham	C18:pos	Spermidine	C7 H19 N3	145.158	0.562	C00315	MReference-9	HMDB0001257	0.0003	1.7253	72.4	74.2	1	level1	Organic nitrogen compounds	Organonitrogen compounds	Amines	Amines	map00330 Arginine and proline metabolism; map00410 beta-Alanine metabolism; map00480 Glutathione metabolism; map01100 Metabolic pathways; map02010 ABC transporters; map04976 Bile secretion;	other
0.564_124.9792	0.6489	0.0172	0.1329	0.1	0.2003	MCAO:Sham	C18:pos			124.979	0.564								0	level5						down
0.573_145.0228	1.2043	0.0031	0.0958	0.1	0.2003	MCAO:Sham	C18:pos	[similar to: spermidine; δmass: -0.1351 da]		145.023	0.573								0	level5						up
0.573_146.0068	0.9846	0.974	0.9819	0.7	0.7902	MCAO:Sham	C18:pos		C4 H7 N2 P S	146.007	0.573								0	level5						other
0.574_120.0094	1.0928	0.3618	0.5068	0.4	0.5487	MCAO:Sham	C18:pos		C3 H5 Cl N2 O	120.009	0.574								0	level5						other
0.574_127.0122	1.0377	0.6728	0.771	1	1	MCAO:Sham	C18:pos			127.012	0.574								0	level5						other
0.574_129.0097	1.0171	0.815	0.879	0.7	0.7902	MCAO:Sham	C18:pos	3-amino-6-chloropyridazine	C4 H4 Cl N3	129.01	0.574		S20342		0.0004	2.8869			1	level4						other
0.575_103.9962	1.0441	0.6863	0.7814	0.7	0.7902	MCAO:Sham	C18:pos	[similar to: n-acetyl-l-cysteine; δmass: -59.0341 da]		103.996	0.575								0	level5						other
0.575_118.0119	1.0052	0.8957	0.9295	0.7	0.7902	MCAO:Sham	C18:pos	[similar to: 12-epileukotriene b4; δmass: -218.2182 da]		118.012	0.575								0	level5						other
0.575_128.013	1.0727	0.4555	0.5799	1	1	MCAO:Sham	C18:pos			128.013	0.575								0	level5						other
0.575_131.9911	1.0162	0.837	0.8895	0.7	0.7902	MCAO:Sham	C18:pos		C3 H5 N2 P S	131.991	0.575								0	level5						other
0.575_141.0279	1.0287	0.7596	0.8423	0.7	0.7902	MCAO:Sham	C18:pos		C2 H7 N O6	141.028	0.575								0	level5						other
0.575_150.0282	1.0181	0.8187	0.8817	1	1	MCAO:Sham	C18:pos		C3 H6 N2 O5	150.028	0.575								0	level5						other
0.576_101.9632	0.7308	0.0282	0.164	0.1	0.2003	MCAO:Sham	C18:pos			101.963	0.576								0	level5						down
0.576_142.9898	0.6706	0.02	0.1396	0.1	0.2003	MCAO:Sham	C18:pos			142.99	0.576								0	level5						down
0.576_155.0071	1.045	0.7107	0.8012	1	1	MCAO:Sham	C18:pos		C2 H5 N O7	155.007	0.576								0	level5						other
0.587_125.0956	0.663	0.0487	0.1951	0.1	0.2003	MCAO:Sham	C18:pos	Α-methylhistamine	C6 H11 N3	125.096	0.587		MReference-306		0.0003	2.3339	46.5	47.2	5	level3						down
0.59_143.0949	0.6501	0.0877	0.2419	0.1	0.2003	MCAO:Sham	C18:pos	Dl-stachydrine	C7 H13 N O2	143.095	0.59		MReference-837		0.0003	1.882		71.4	4	level2						other
0.595_212.0912	1.1681	0.7634	0.845	0.7	0.7902	MCAO:Sham	C18:pos	Histidylglycine	C8 H12 N4 O3	212.091	0.595		S312227	HMDB0028885	0.0003	1.2824		31	2	level4	Organic acids and derivatives	Carboxylic acids and derivatives	Amino acids, peptides, and analogues	Amino acids, peptides, and analogues		other
0.596_160.1215	0.6966	0.0898	0.245	0.1	0.2003	MCAO:Sham	C18:pos	N6-methyllysine	C7 H16 N2 O2	160.121	0.596	C02728	S144469	HMDB0002038	0.0003	1.6776			2	level4	Organic acids and derivatives	Carboxylic acids and derivatives	Amino acids, peptides, and analogues	Amino acids, peptides, and analogues	NULL	other
0.599_132.0901	2.5028	0.2889	0.4417	0.4	0.5487	MCAO:Sham	C18:pos	D-ornithine	C5 H12 N2 O2	132.09	0.599	C00515	BGI245	HMDB0003374	0.0002	1.5531	85.5	83.8	4	level1	Organic acids and derivatives	Carboxylic acids and derivatives	Amino acids, peptides, and analogues	Amino acids, peptides, and analogues	map00472 D-Arginine and D-ornithine metabolism; map01100 Metabolic pathways;	other
0.601_146.1057	1.7858	0.0864	0.2391	0.1	0.2003	MCAO:Sham	C18:pos	L-lysine	C6 H14 N2 O2	146.106	0.601	C00047	BGI22	HMDB0000182	0.0002	1.4313	90.2	87.9	8	level1	Peptides	Amino acids	Common amino acids [Fig]	Amino acids	map00310 Lysine degradation; map00780 Biotin metabolism; map00970 Aminoacyl-tRNA biosynthesis; map01100 Metabolic pathways; map01210 2-Oxocarboxylic acid metabolism; map01230 Biosynthesis of amino acids; map02010 ABC transporters; map04974 Protein digestion and absorption;	other
0.611_198.0773	0.3881	0.1459	0.314	0.1	0.2003	MCAO:Sham	C18:pos		C6 H11 N6 P	198.077	0.611								0	level5						other
0.612_109.0641	0.6792	0.4971	0.6192	0.4	0.5487	MCAO:Sham	C18:pos	3,4-diaminopyridine	C5 H7 N3	109.064	0.612		S5705		0.0001	1.0994			3	level4						other
0.613_154.0721	5.2508	0.2059	0.3756	0.2	0.3314	MCAO:Sham	C18:pos			154.072	0.613								0	level5						other
0.614_168.0877	2.7712	0.0581	0.2061	0.1	0.2003	MCAO:Sham	C18:pos	[similar to: mjn110; δmass: -293.0032 da]		168.088	0.614								0	level5						other
0.614_190.0696	8.0418	0.0444	0.1918	0.1	0.2003	MCAO:Sham	C18:pos		C5 H10 N4 O4	190.07	0.614								0	level5						up
0.615_258.0567	12.7744	0.0455	0.193	0.1	0.2003	MCAO:Sham	C18:pos	3-(2-methyl-3-oxobutyl)phenyl hydrogen sulfate	C11 H14 O5 S	258.057	0.615		S74853415	HMDB0133702	0.0005	1.9147			5	level4	Organic acids and derivatives	Organic sulfuric acids and derivatives	Arylsulfates	Organic acids		up
0.616_326.0439	34.5726	0.0385	0.1828	0.1	0.2003	MCAO:Sham	C18:pos	3-hydroxy-4-methoxy-6h-[1,3]dioxolo[5,6][1]benzofuro[3,2-c]chromen-6-one	C17 H10 O7	326.044	0.616		S9306312		0.0013	3.8746			9	level4						up
0.616_394.0313	33.3928	0.0436	0.1918	0.1	0.2003	MCAO:Sham	C18:pos		C6 H15 N6 O10 P S	394.031	0.616								0	level5						up
0.616_462.0191	44.7378	0.0599	0.2071	0.1	0.2003	MCAO:Sham	C18:pos		C8 H21 N2 O14 P3	462.019	0.616								0	level5						other
0.619_227.9021	0.4815	0.053	0.2	0.1	0.2003	MCAO:Sham	C18:pos			227.902	0.619								0	level5						other
0.619_342.018	3.8615	0.0035	0.0958	0.1	0.2003	MCAO:Sham	C18:pos		C8 H10 N2 O13	342.018	0.619								0	level5						up
0.62_184.0616	0.6986	0.2719	0.4274	0.2	0.3314	MCAO:Sham	C18:pos		C4 H13 N2 O4 P	184.062	0.62								0	level5						other
0.621_357.992	0.7894	0.4785	0.6025	0.7	0.7902	MCAO:Sham	C18:pos		C6 H11 N6 O6 P S2	357.992	0.621								0	level5						other
0.622_199.0337	4.029	0.0544	0.2021	0.1	0.2003	MCAO:Sham	C18:pos		C5 H5 N5 O4	199.034	0.622								0	level5						other
0.622_204.1476	1.0178	0.8435	0.891	1	1	MCAO:Sham	C18:pos		C9 H20 N2 O3	204.148	0.622								0	level5						other
0.622_530.0068	36.8392	0.0732	0.227	0.1	0.2003	MCAO:Sham	C18:pos		C6 H21 N4 O18 P3	530.007	0.622								0	level5						other
0.622_561.9545	2.3868	0.5208	0.6416	0.7	0.7902	MCAO:Sham	C18:pos		C13 H17 N4 O11 P3 S2	561.955	0.622								0	level5						other
0.623_290.0047	0.4353	0.139	0.3049	0.1	0.2003	MCAO:Sham	C18:pos		C8 H7 Cl N4 O6	290.005	0.623								0	level5						other
0.623_509.9417	0.3938	0.1658	0.3394	0.1	0.2003	MCAO:Sham	C18:pos		C12 H18 Cl N2 O8 P3 S2	509.942	0.623								0	level5						other
0.624_373.9659	0.2272	0.1064	0.2726	0.1	0.2003	MCAO:Sham	C18:pos		C6 H12 Cl O14 P	373.966	0.624								0	level5						other
0.625_188.1527	1.4347	0.0727	0.227	0.1	0.2003	MCAO:Sham	C18:pos	2080745	C9 H20 N2 O2	188.153	0.625	C18885	S30114		0.0002	1.1055			3	level4					NULL	other
0.625_593.9028	0.2405	0.0773	0.2292	0.1	0.2003	MCAO:Sham	C18:pos		C9 H14 Cl N4 O16 P3 S	593.903	0.625								0	level5						other
0.627_166.0607	3.2201	0.0427	0.1907	0.1	0.2003	MCAO:Sham	C18:pos		C5 H6 N6 O	166.061	0.627								0	level5						up
0.627_300.1336	3.3502	0.0218	0.146	0.1	0.2003	MCAO:Sham	C18:pos		C14 H16 N6 O2	300.134	0.627								0	level5						up
0.628_215.0074	0.6131	0.1188	0.2869	0.1	0.2003	MCAO:Sham	C18:pos	4-nitro-6-oxohepta-2,4-dienedioic acid	C7 H5 N O7	215.007	0.628	C20367	S28533122		0.0008	3.757			1	level4					NULL	other
0.628_335.0079	13.4835	0.0564	0.2054	0.1	0.2003	MCAO:Sham	C18:pos		C11 H16 N O3 P3 S	335.008	0.628								0	level5						other
0.628_749.7761	5.5613	0.2711	0.4274	0.4	0.5487	MCAO:Sham	C18:pos		C20 H5 N2 O16 P3 S4	749.776	0.628								0	level5						other
0.629_177.0516	1.4012	0.2154	0.3816	0.2	0.3314	MCAO:Sham	C18:pos			177.052	0.629								0	level5						other
0.629_187.1685	13.8318	0.0045	0.0958	0.1	0.2003	MCAO:Sham	C18:pos	N(1)-acetylspermidine	C9 H21 N3 O	187.168	0.629	C00612	S482	HMDB0001276	0.0001	0.4257			2	level4	Organic acids and derivatives	Carboximidic acids and derivatives	Carboximidic acids	Organic acids	NULL	up
0.629_225.9441	37.9814	0.0331	0.1733	0.1	0.2003	MCAO:Sham	C18:pos	(2e)-2,5-dichloro-4-oxo-2-hexenedioic acid	C6 H4 Cl2 O5	225.944	0.629	C12835	S4445367	HMDB0060363	0.0005	2.2025			1	level4	Organic acids and derivatives	Keto acids and derivatives	Medium-chain keto acids and derivatives	Organic acids	map01100 Metabolic pathways;	up
0.629_293.9312	68.5488	0.0284	0.1642	0.1	0.2003	MCAO:Sham	C18:pos		C3 H8 N2 O6 P2 S2	293.931	0.629								0	level5						up
0.629_298.9684	0.3327	0.1207	0.2879	0.1	0.2003	MCAO:Sham	C18:pos		C10 H9 Cl N3 P3	298.968	0.629								0	level5						other
0.629_316.1075	0.6533	0.243	0.4058	0.2	0.3314	MCAO:Sham	C18:pos		C15 H17 N4 O2 P	316.108	0.629								0	level5						other
0.629_361.9185	144.428	0.0306	0.165	0.1	0.2003	MCAO:Sham	C18:pos		C8 H5 N4 O5 P3 S	361.918	0.629								0	level5						up
0.629_429.9059	334.295	0.027	0.1611	0.1	0.2003	MCAO:Sham	C18:pos		C6 H5 N6 O9 P3 S	429.906	0.629								0	level5						up
0.629_631.8222	10.0178	0.0616	0.2084	0.1	0.2003	MCAO:Sham	C18:pos		C18 H3 O18 P3 S	631.822	0.629								0	level5						other
0.629_633.8675	153.981	0.0796	0.2315	0.1	0.2003	MCAO:Sham	C18:pos			633.867	0.629								0	level5						other
0.629_701.8545	156.484	0.0979	0.2583	0.1	0.2003	MCAO:Sham	C18:pos			701.855	0.629								0	level5						other
0.629_765.7503	1.5534	0.7942	0.8671	0.7	0.7902	MCAO:Sham	C18:pos		C15 H5 N4 O17 P3 S5	765.75	0.629								0	level5						other
0.629_769.8411	102.627	0.139	0.3049	0.1	0.2003	MCAO:Sham	C18:pos			769.841	0.629								0	level5						other
0.629_837.8281	73.6908	0.1921	0.3637	0.1	0.2003	MCAO:Sham	C18:pos			837.828	0.629								0	level5						other
0.629_933.6738	0.4389	0.2139	0.381	0.4	0.5487	MCAO:Sham	C18:pos		C49 H100 N5 O3 P S3	933.674	0.629								0	level5						other
0.63_157.9568	22.1548	0.0345	0.1747	0.1	0.2003	MCAO:Sham	C18:pos			157.957	0.63								0	level5						up
0.63_173.9309	3.2828	0.0037	0.0958	0.1	0.2003	MCAO:Sham	C18:pos		C3 H N2 O P3	173.931	0.63								0	level5						up
0.63_241.918	5.0278	0.0045	0.0958	0.1	0.2003	MCAO:Sham	C18:pos		C4 H2 O8 S2	241.918	0.63								0	level5						up
0.63_309.9052	7.0668	0.0037	0.0958	0.1	0.2003	MCAO:Sham	C18:pos		C4 H N4 O7 P3	309.905	0.63								0	level5						up
0.63_325.8793	1.5326	0.5874	0.7019	0.7	0.7902	MCAO:Sham	C18:pos		C6 H O10 P3	325.879	0.63								0	level5						other
0.63_366.956	0.3988	0.1827	0.3535	0.1	0.2003	MCAO:Sham	C18:pos		C14 H8 Cl N O5 P2	366.956	0.63								0	level5						other
0.63_377.8925	14.8358	0.0048	0.0958	0.1	0.2003	MCAO:Sham	C18:pos		C6 H3 O15 P S	377.892	0.63								0	level5						up
0.63_393.8666	2.6303	0.097	0.2583	0.2	0.3314	MCAO:Sham	C18:pos		C4 H4 N4 O8 P2 S3	393.867	0.63								0	level5						other
0.63_461.8543	3.9705	0.0338	0.1747	0.1	0.2003	MCAO:Sham	C18:pos		C6 H8 O14 P2 S3	461.854	0.63								0	level5						up
0.63_477.8285	1.005	0.619	0.7266	1	1	MCAO:Sham	C18:pos		C9 H2 Cl O15 P3	477.829	0.63								0	level5						other
0.63_497.8938	251.562	0.0479	0.1951	0.1	0.2003	MCAO:Sham	C18:pos		C8 H9 N2 O15 P3 S	497.894	0.63								0	level5						up
0.63_529.8422	5.6158	0.0209	0.1434	0.1	0.2003	MCAO:Sham	C18:pos		C4 H8 N2 O18 P2 S3	529.842	0.63								0	level5						up
0.63_545.8165	1.4309	0.8935	0.9285	0.7	0.7902	MCAO:Sham	C18:pos		C6 H Cl N4 O18 P2 S	545.817	0.63								0	level5						other
0.63_561.7897	0.4294	0.2919	0.4432	0.4	0.5487	MCAO:Sham	C18:pos		C4 H9 N2 O14 P3 S5	561.79	0.63								0	level5						other
0.63_565.8809	212.032	0.0604	0.2076	0.1	0.2003	MCAO:Sham	C18:pos		C5 H8 N6 O18 P2 S2	565.881	0.63								0	level5						other
0.63_613.8023	2.1245	0.8135	0.879	0.7	0.7902	MCAO:Sham	C18:pos		C7 H9 N2 O17 P3 S4	613.802	0.63								0	level5						other
0.63_629.7765	0.6994	0.4134	0.5542	0.7	0.7902	MCAO:Sham	C18:pos		C9 H2 Cl N4 O17 P3 S2	629.777	0.63								0	level5						other
0.63_697.7633	1.0811	0.5867	0.7019	1	1	MCAO:Sham	C18:pos		C12 H4 N4 O17 P2 S5	697.763	0.63								0	level5						other
0.63_713.7377	0.338	0.198	0.3713	0.2	0.3314	MCAO:Sham	C18:pos		C18 H2 Cl O17 P3 S3	713.738	0.63								0	level5						other
0.63_717.8287	130.426	0.0256	0.1568	0.1	0.2003	MCAO:Sham	C18:pos		C19 H5 N4 O17 P3 S2	717.829	0.63								0	level5						up
0.63_781.7244	0.5641	0.3084	0.4603	0.7	0.7902	MCAO:Sham	C18:pos		C14 H2 Cl N6 O17 P3 S4	781.724	0.63								0	level5						other
0.63_785.8155	83.2926	0.042	0.1891	0.1	0.2003	MCAO:Sham	C18:pos			785.816	0.63								0	level5						up
0.63_797.6985	0.1984	0.1247	0.2907	0.1	0.2003	MCAO:Sham	C18:pos		C20 H2 Cl N2 O15 P3 S5	797.698	0.63								0	level5						other
0.63_853.8025	63.5986	0.0667	0.2205	0.1	0.2003	MCAO:Sham	C18:pos			853.803	0.63								0	level5						other
0.63_881.6606	0.1371	0.0736	0.2274	0.1	0.2003	MCAO:Sham	C18:pos		C46 H96 Cl N5 O4 S2	881.661	0.63								0	level5						other
0.63_89.9694	10.6826	0.038	0.1828	0.1	0.2003	MCAO:Sham	C18:pos			89.9694	0.63								0	level5						up
0.63_905.8165	34.5179	0.2092	0.378	0.1	0.2003	MCAO:Sham	C18:pos			905.817	0.63								0	level5						other
0.631_105.9433	2.2295	0.008	0.1017	0.1	0.2003	MCAO:Sham	C18:pos	[similar to: dl-serine; δmass: 0.9007 da]		105.943	0.631								0	level5						up
0.631_189.9049	0.5784	0.2961	0.447	0.4	0.5487	MCAO:Sham	C18:pos			189.905	0.631								0	level5						other
0.631_193.0256	0.2251	0.0474	0.1951	0.1	0.2003	MCAO:Sham	C18:pos	Fosfocreatinine	C4 H8 N3 O4 P	193.026	0.631		S64349	HMDB0041624	0.0003	1.6429			1	level4	Organic acids and derivatives	Carboxylic acids and derivatives	Amino acids, peptides, and analogues	Amino acids, peptides, and analogues		down
0.631_230.9813	0.1523	0.0785	0.2308	0.1	0.2003	MCAO:Sham	C18:pos		C3 H7 Cl N3 O5 P	230.981	0.631								0	level5						other
0.631_257.892	1.2184	0.852	0.8969	0.7	0.7902	MCAO:Sham	C18:pos			257.892	0.631								0	level5						other
0.631_341.8533	0.4441	0.2816	0.4336	0.2	0.3314	MCAO:Sham	C18:pos			341.853	0.631								0	level5						other
0.631_409.8408	0.6908	0.4186	0.558	0.7	0.7902	MCAO:Sham	C18:pos		C6 H2 Cl O13 P3	409.841	0.631								0	level5						other
0.631_445.88	26.8989	0.005	0.0958	0.1	0.2003	MCAO:Sham	C18:pos		C5 H9 N2 O12 P3 S2	445.88	0.631								0	level5						up
0.631_493.8028	0.3153	0.2558	0.4135	0.1	0.2003	MCAO:Sham	C18:pos		C4 H2 Cl N2 O16 P3 S	493.803	0.631								0	level5						other
0.631_513.8679	38.4226	0.0053	0.0958	0.1	0.2003	MCAO:Sham	C18:pos		C11 H5 N2 O14 P3 S	513.868	0.631								0	level5						up
0.631_581.8548	73.913	0.0054	0.0958	0.1	0.2003	MCAO:Sham	C18:pos		C9 H5 N4 O18 P3 S	581.855	0.631								0	level5						up
0.631_597.829	8.9441	0.0113	0.1082	0.1	0.2003	MCAO:Sham	C18:pos		C9 H5 N4 O17 P3 S2	597.829	0.631								0	level5						up
0.631_615.8477	15.8442	0.1845	0.355	0.1	0.2003	MCAO:Sham	C18:pos		C22 H3 O14 P3 S	615.848	0.631								0	level5						other
0.631_645.7507	0.2251	0.1522	0.3225	0.1	0.2003	MCAO:Sham	C18:pos		C4 H2 Cl N6 O18 P3 S3	645.751	0.631								0	level5						other
0.631_649.8418	127.904	0.0177	0.134	0.1	0.2003	MCAO:Sham	C18:pos			649.842	0.631								0	level5						up
0.631_681.7888	3.8832	0.4208	0.559	0.7	0.7902	MCAO:Sham	C18:pos		C12 H4 N4 O18 P2 S4	681.789	0.631								0	level5						other
0.631_729.712	0.1375	0.0976	0.2583	0.1	0.2003	MCAO:Sham	C18:pos		C13 H2 Cl N2 O18 P3 S4	729.712	0.631								0	level5						other
0.631_733.8028	31.9157	0.0029	0.0954	0.1	0.2003	MCAO:Sham	C18:pos		C14 H5 N6 O18 P3 S3	733.803	0.631								0	level5						up
0.631_801.7898	63.4063	0.0097	0.1044	0.1	0.2003	MCAO:Sham	C18:pos		C28 H5 O17 P3 S3	801.79	0.631								0	level5						up
0.631_813.6736	0.0753	0.0398	0.1833	0.1	0.2003	MCAO:Sham	C18:pos		C45 H93 N5 O3 P2	813.674	0.631								0	level5						down
0.631_865.6869	0.2852	0.1527	0.3225	0.1	0.2003	MCAO:Sham	C18:pos		C45 H98 N5 O4 P3	865.687	0.631								0	level5						other
0.631_897.6344	0.0461	0.001	0.0643	0.1	0.2003	MCAO:Sham	C18:pos	(2s,3s,4r)-3,4-dihydroxy-2-[(2-hydroxydocosanoyl)amino]octadecyl (1s,2r,3r,4s,5s,6r)-2,3,4,5,6-pentahydroxycyclohexyl hydrogen phosphate	C46 H92 N O13 P	897.634	0.631		S113381677		0.0038	4.2545			2	level4						down
0.631_937.7657	23.2308	0.0497	0.1971	0.1	0.2003	MCAO:Sham	C18:pos		C30 H9 N2 O18 P3 S5	937.766	0.631								0	level5						up
0.632_273.866	0.4014	0.2474	0.411	0.1	0.2003	MCAO:Sham	C18:pos			273.866	0.632								0	level5						other
0.632_357.8272	0.1563	0.1498	0.3184	0.1	0.2003	MCAO:Sham	C18:pos		C3 H2 Cl O10 P3 S	357.827	0.632								0	level5						other
0.632_425.8148	0.2253	0.2056	0.3756	0.1	0.2003	MCAO:Sham	C18:pos			425.815	0.632								0	level5						other
0.632_509.7769	0.1168	0.1149	0.2828	0.1	0.2003	MCAO:Sham	C18:pos		C5 H Cl O18 P2 S2	509.777	0.632								0	level5						other
0.632_577.7638	0.1611	0.1264	0.2921	0.1	0.2003	MCAO:Sham	C18:pos		C6 H2 Cl N4 O14 P3 S3	577.764	0.632								0	level5						other
0.632_661.7249	0.0923	0.0727	0.227	0.1	0.2003	MCAO:Sham	C18:pos		C7 H6 Cl N2 O16 P3 S5	661.725	0.632								0	level5						other
0.632_665.8157	20.348	0.0033	0.0958	0.1	0.2003	MCAO:Sham	C18:pos		C11 H5 N6 O16 P3 S3	665.816	0.632								0	level5						up
0.632_745.6859	0.0645	0.024	0.1516	0.1	0.2003	MCAO:Sham	C18:pos		C42 H93 N5 O P2	745.686	0.632								0	level5						down
0.632_869.7767	44.2531	0.0193	0.1373	0.1	0.2003	MCAO:Sham	C18:pos		C24 H5 N6 O17 P3 S4	869.777	0.632								0	level5						up
0.633_205.8788	0.1952	0.1625	0.3371	0.1	0.2003	MCAO:Sham	C18:pos			205.879	0.633								0	level5						other
0.633_289.8399	0.1429	0.1775	0.3475	0.1	0.2003	MCAO:Sham	C18:pos			289.84	0.633								0	level5						other
0.633_373.8012	0.0684	0.0302	0.165	0.1	0.2003	MCAO:Sham	C18:pos		C7 H2 Cl O4 P3 S3	373.801	0.633								0	level5						down
0.633_441.7888	0.0818	0.0844	0.2369	0.1	0.2003	MCAO:Sham	C18:pos		C5 H2 Cl N2 O8 P3 S3	441.789	0.633								0	level5						other
0.633_525.7508	0.0412	0.0485	0.1951	0.1	0.2003	MCAO:Sham	C18:pos		C9 H Cl O12 P2 S4	525.751	0.633								0	level5						down
0.633_593.7378	0.0669	0.0572	0.2061	0.1	0.2003	MCAO:Sham	C18:pos		C5 H6 Cl O17 P3 S4	593.738	0.633								0	level5						other
0.633_609.7109	0.0397	0	0.0263	0.1	0.2003	MCAO:Sham	C18:pos		C3 H2 Cl N2 O18 P3 S4	609.711	0.633								0	level5						down
0.633_677.6979	0.066	0.0226	0.1464	0.1	0.2003	MCAO:Sham	C18:pos		C10 H2 Cl N2 O15 P3 S5	677.698	0.633								0	level5						down
0.634_245.1739	0.9091	0.57	0.6894	0.7	0.7902	MCAO:Sham	C18:pos	Lysylvaline	C11 H23 N3 O3	245.174	0.634		S124103	HMDB0028964	-0.0001	-0.3192			2	level4	Organic acids and derivatives	Carboxylic acids and derivatives	Amino acids, peptides, and analogues	Amino acids, peptides, and analogues		other
0.634_318.0108	0.284	0.1208	0.2879	0.1	0.2003	MCAO:Sham	C18:pos		C7 H11 Cl N2 O10	318.011	0.634								0	level5						other
0.634_354.0498	29.9566	0.0548	0.2021	0.1	0.2003	MCAO:Sham	C18:pos	Thiodicarb	C10 H18 N4 O4 S3	354.05	0.634	C18423	S10441969		0.0007	2.1005			1	level4					NULL	other
0.634_457.7628	0.0354	0.0127	0.1098	0.1	0.2003	MCAO:Sham	C18:pos		C2 H Cl O15 P2 S3	457.763	0.634								0	level5						down
0.635_218.0755	9.6111	0.0678	0.2233	0.1	0.2003	MCAO:Sham	C18:pos		C5 H10 N6 O4	218.076	0.635								0	level5						other
0.635_401.9718	0.2091	0.0192	0.1373	0.1	0.2003	MCAO:Sham	C18:pos		C10 H14 Cl N2 O7 P3	401.972	0.635								0	level5						down
0.635_541.725	0.0342	0.001	0.0643	0.1	0.2003	MCAO:Sham	C18:pos		C5 H2 Cl O14 P3 S4	541.725	0.635								0	level5						down
0.636_155.0697	0.9792	0.8859	0.9229	1	1	MCAO:Sham	C18:pos	L-histidine	C6 H9 N3 O2	155.07	0.636	C00135	BGI17	HMDB0000177	0.0002	1.284	95.7	93.2	5	level1	Peptides	Amino acids	Common amino acids [Fig]	Amino acids	map00340 Histidine metabolism; map00410 beta-Alanine metabolism; map00970 Aminoacyl-tRNA biosynthesis; map01100 Metabolic pathways; map01230 Biosynthesis of amino acids; map02010 ABC transporters; map04974 Protein digestion and absorption; map05230 Central carbon metabolism in cancer;	other
0.636_234.0495	1.0871	0.3403	0.494	0.4	0.5487	MCAO:Sham	C18:pos	Mfcd00010043	C16 H10 S	234.049	0.636	C20124	S8843		-0.0009	-3.6325			1	level4					NULL	other
0.637_196.0937	2.3823	0.0976	0.2583	0.1	0.2003	MCAO:Sham	C18:pos			196.094	0.637								0	level5						other
0.637_250.0233	0.2401	0.1216	0.2879	0.1	0.2003	MCAO:Sham	C18:pos	Spiro[3h-indole-3,5'(4'h)-thiazol]-2-ol, 2'-(methylthio)-	C11 H10 N2 O S2	250.023	0.637		S4930317	HMDB0035974	-0.0002	-0.6092			3	level4	Organoheterocyclic compounds	Indoles and derivatives	Indolines	Indole and derivatives		other
0.638_212.0676	0.5511	0.0445	0.1918	0.1	0.2003	MCAO:Sham	C18:pos	N-propyl galiate	C10 H12 O5	212.068	0.638	C11155	S4778	HMDB0033835	-0.0008	-3.8793			19	level4	Benzenoids	Benzene and substituted derivatives	Benzoic acids and derivatives	Benzene and derivatives	NULL	down
0.64_122.587	0.9754	0.8009	0.8732	0.7	0.7902	MCAO:Sham	C18:pos			122.587	0.64								0	level5						other
0.641_278.078	0.1721	0.0113	0.1082	0.1	0.2003	MCAO:Sham	C18:pos	3,9-dihydroxy-2-(2-hydroxy-2-propanyl)-2,3-dihydro-7h-furo[3,2-g]chromen-7-one	C14 H14 O6	278.078	0.641		S74853049	HMDB0132920	-0.001	-3.7417	91.4		2	level4	Phenylpropanoids and polyketides	Coumarins and derivatives	Furanocoumarins	Coumarins and derivatives		down
0.645_121.0741	1.6283	0.4411	0.5714	1	1	MCAO:Sham	C18:pos	Tris(hydroxymethyl)aminomethane	C4 H11 N O3	121.074	0.645	C07182	S6257	HMDB0240288	0.0002	1.4133			1	level4	Organic nitrogen compounds	Organonitrogen compounds	Amines	Amines	NULL	other
0.647_169.0853	1.5615	0.0289	0.1645	0.1	0.2003	MCAO:Sham	C18:pos	1-methyl-l-histidine	C7 H11 N3 O2	169.085	0.647	C01152	BGI45	HMDB0000479	0.0002	1.0167	18.5		6	level3	Organic acids and derivatives	Carboxylic acids and derivatives	Amino acids, peptides, and analogues	Amino acids, peptides, and analogues	map00340 Histidine metabolism; map01100 Metabolic pathways;	up
0.649_111.548	0.4788	0.0523	0.1995	0.1	0.2003	MCAO:Sham	C18:pos	[similar to: angiotensin iv; δmass: -662.8585 da]		111.548	0.649								0	level5						other
0.649_226.1067	0.4102	0.2237	0.3868	0.2	0.3314	MCAO:Sham	C18:pos	Carnosine	C9 H14 N4 O3	226.107	0.649	D01611	MReference-342		0.0001	0.5139	35.6	40.9	7	level3						other
0.65_174.1119	1.044	0.8209	0.8829	1	1	MCAO:Sham	C18:pos	L-arginine	C6 H14 N4 O2	174.112	0.65	C00062	BGI343	HMDB0000517	0.0002	1.2432	96.9	94.1	3	level1	Peptides	Amino acids	Common amino acids [Fig]	Amino acids	map00220 Arginine biosynthesis; map00330 Arginine and proline metabolism; map00472 D-Arginine and D-ornithine metabolism; map00970 Aminoacyl-tRNA biosynthesis; map01100 Metabolic pathways; map01230 Biosynthesis of amino acids; map02010 ABC transporters; map04150 mTOR signaling pathway; map04974 Protein digestion and absorption; map05014 Amyotrophic lateral sclerosis (ALS); map05132 Salmonella inf…	other
0.651_218.0194	1.0372	0.9197	0.947	1	1	MCAO:Sham	C18:pos		C4 H11 O8 P	218.019	0.651								0	level5						other
0.652_168.9787	6.3045	0.0383	0.1828	0.1	0.2003	MCAO:Sham	C18:pos		C H3 N3 O5 S	168.979	0.652								0	level5						up
0.653_151.0247	1.8228	0.1766	0.3475	0.1	0.2003	MCAO:Sham	C18:pos	[similar to: l-histidine; δmass: -4.0448 da]		151.025	0.653								0	level5						other
0.653_184.0253	0.4153	0.1343	0.2996	0.1	0.2003	MCAO:Sham	C18:pos		C3 H9 N2 O5 P	184.025	0.653								0	level5						other
0.654_178.9752	0.4019	0.1908	0.3629	0.1	0.2003	MCAO:Sham	C18:pos		C H N5 O4 S	178.975	0.654								0	level5						other
0.654_205.0482	2.9794	0.0364	0.1788	0.1	0.2003	MCAO:Sham	C18:pos		C9 H7 N3 O3	205.048	0.654						80.3		0	level5						up
0.654_221.022	0.5613	0.2186	0.3827	0.2	0.3314	MCAO:Sham	C18:pos		C4 H7 N5 O4 S	221.022	0.654								0	level5						other
0.654_223.0957	0.4886	0.022	0.146	0.1	0.2003	MCAO:Sham	C18:pos	4-(methylnitrosamino)-1-(3-pyridyl-n-oxide)-1-butanone	C10 H13 N3 O3	223.096	0.654	C19602	S137921	HMDB0062375	0	0.0537			3	level4	Organic oxygen compounds	Organooxygen compounds	Carbonyl compounds	Carbonyl compounds	map00980 Metabolism of xenobiotics by cytochrome P450; map05204 Chemical carcinogenesis;	down
0.655_103.0998	0.8004	0.2027	0.3739	0.2	0.3314	MCAO:Sham	C18:pos	Choline	C5 H13 N O	103.1	0.655	C00114	MReference-886	HMDB0000097	0.0001	0.67		91.5	0	level1	Organic nitrogen compounds	Organonitrogen compounds	Quaternary ammonium salts	Quaternary ammonium salts	map00260 Glycine, serine and threonine metabolism; map00564 Glycerophospholipid metabolism; map01100 Metabolic pathways; map02010 ABC transporters; map04725 Cholinergic synapse; map04976 Bile secretion; map05231 Choline metabolism in cancer;	other
0.655_162.9707	0.5612	0.2397	0.403	0.1	0.2003	MCAO:Sham	C18:pos		C2 H3 N3 O2 P2	162.971	0.655								0	level5						other
0.655_163.0012	1.6184	0.0178	0.134	0.1	0.2003	MCAO:Sham	C18:pos			163.001	0.655								0	level5						up
0.656_184.0615	2.877	0.4368	0.5712	0.7	0.7902	MCAO:Sham	C18:pos		C4 H13 N2 O4 P	184.061	0.656								0	level5						other
0.656_202.0455	3.3577	0.0298	0.165	0.1	0.2003	MCAO:Sham	C18:pos		C4 H6 N6 O4	202.046	0.656						52.1		0	level5						up
0.657_146.9967	2.1785	0.016	0.1275	0.1	0.2003	MCAO:Sham	C18:pos	[similar to: l-glutamic acid; δmass: -0.0564 da]		146.997	0.657								0	level5						up
0.657_382.1085	3.8868	0.0195	0.1376	0.1	0.2003	MCAO:Sham	C18:pos		C12 H23 N4 O6 P S	382.108	0.657								0	level5						up
0.658_168.0513	1.854	0.1474	0.314	0.1	0.2003	MCAO:Sham	C18:pos	[similar to: mjn110; δmass: -293.0396 da]		168.051	0.658								0	level5						other
0.658_198.0772	13.0394	0.0114	0.1082	0.1	0.2003	MCAO:Sham	C18:pos		C6 H15 Cl N2 O3	198.077	0.658								0	level5						up
0.658_240.1223	0.4887	0.0143	0.1186	0.1	0.2003	MCAO:Sham	C18:pos	Homocarnosine	C10 H16 N4 O3	240.122	0.658	C00884	S80527	HMDB0000745	0	0.2032			5	level4	Organic acids and derivatives	Peptidomimetics	Hybrid peptides	Organic acids	map00330 Arginine and proline metabolism; map01100 Metabolic pathways;	down
0.659_220.0698	1.985	0.2484	0.411	0.7	0.7902	MCAO:Sham	C18:pos	Ser-asp	C7 H12 N2 O6	220.07	0.659		S16568372		0.0002	1.1101			3	level4						other
0.66_330.0624	2.5198	0.0069	0.1017	0.1	0.2003	MCAO:Sham	C18:pos		C10 H18 O10 S	330.062	0.66								0	level5						up
0.661_222.0675	2.0795	0.4265	0.5637	0.7	0.7902	MCAO:Sham	C18:pos	L-cystathionine	C7 H14 N2 O4 S	222.067	0.661	C02291	BGI350	HMDB0000099	0.0001	0.2868	5.5		7	level3	Organic acids and derivatives	Carboxylic acids and derivatives	Amino acids, peptides, and analogues	Amino acids, peptides, and analogues	map00260 Glycine, serine and threonine metabolism; map00270 Cysteine and methionine metabolism; map01100 Metabolic pathways; map01230 Biosynthesis of amino acids;	other
0.662_105.0427	0.8255	0.0759	0.2283	0.1	0.2003	MCAO:Sham	C18:pos	D-serine	C3 H7 N O3	105.043	0.662	C00740	MReference-1838	HMDB0003406	0.0001	0.8407	89.6	90.4	3	level2	Organic acids and derivatives	Carboxylic acids and derivatives	Amino acids, peptides, and analogues	Amino acids, peptides, and analogues	map00260 Glycine, serine and threonine metabolism; map01100 Metabolic pathways; map04742 Taste transduction;	other
0.662_287.0881	0.5623	0.1937	0.3658	0.1	0.2003	MCAO:Sham	C18:pos		C7 H18 N3 O7 P	287.088	0.662								0	level5						other
0.663_327.0598	3.4533	0.0067	0.1017	0.1	0.2003	MCAO:Sham	C18:pos		C13 H13 N O9	327.06	0.663								0	level5						up
0.665_129.026	0.4638	0.0799	0.2317	0.1	0.2003	MCAO:Sham	C18:pos	[similar to: l-aspartic acid; δmass: -4.0115 da]		129.026	0.665								0	level5						other
0.665_132.0537	0.5137	0.0068	0.1017	0.1	0.2003	MCAO:Sham	C18:pos	3-ureidopropionic acid	C4 H8 N2 O3	132.054	0.665	C02642	MReference-221	HMDB0000026	0.0002	1.2685	26	33.8	8	level3	Organic acids and derivatives	Organic carbonic acids and derivatives	Ureas	Organic acids	map00240 Pyrimidine metabolism; map00410 beta-Alanine metabolism; map00770 Pantothenate and CoA biosynthesis; map01100 Metabolic pathways;	down
0.666_172.0354	0.8494	0.3896	0.5362	0.7	0.7902	MCAO:Sham	C18:pos		C11 H8 S	172.035	0.666								0	level5						other
0.666_266.0337	0.7002	0.2897	0.4417	0.2	0.3314	MCAO:Sham	C18:pos	4360	C13 H11 Cl O4	266.034	0.666		S39535		-0.0009	-3.5123			1	level4						other
0.667_115.0271	0.4616	0.0122	0.1092	0.1	0.2003	MCAO:Sham	C18:pos	Maleamic acid	C4 H5 N O3	115.027	0.667	C01596	S4444106		0.0002	1.4057	41.1		1	level4					map00760 Nicotinate and nicotinamide metabolism; map01100 Metabolic pathways;	down
0.667_146.0693	0.5755	0.108	0.2751	0.1	0.2003	MCAO:Sham	C18:pos	L-glutamine	C5 H10 N2 O3	146.069	0.667	C00064	BGI357	HMDB0000641	0.0001	1.0042	96.2	91	6	level1	Peptides	Amino acids	Common amino acids [Fig]	Amino acids	map00220 Arginine biosynthesis; map00230 Purine metabolism; map00240 Pyrimidine metabolism; map00250 Alanine, aspartate and glutamate metabolism; map00471 D-Glutamine and D-glutamate metabolism; map00630 Glyoxylate and dicarboxylate metabolism; map00910 Nitrogen metabolism; map00970 Aminoacyl-tRNA biosynthesis; map01100 Metabolic pathways; map01230 Biosynthesis of amino acids; map02010 ABC transp…	other
0.667_183.0663	0.9017	0.3858	0.532	0.4	0.5487	MCAO:Sham	C18:pos		C5 H14 N O4 P	183.066	0.667								0	level5						other
0.667_193.0952	1.3619	0.3611	0.5068	0.4	0.5487	MCAO:Sham	C18:pos		C7 H15 N O5	193.095	0.667								0	level5						other
0.668_125.0148	1.3566	0.096	0.2577	0.2	0.3314	MCAO:Sham	C18:pos	Taurine	C2 H7 N O3 S	125.015	0.668	C00245	MReference-654	HMDB0000251	0.0002	1.4107	39.7	96.2	1	level1	Organic acids and derivatives	Organic sulfonic acids and derivatives	Organosulfonic acids and derivatives	Organic acids	map00120 Primary bile acid biosynthesis; map00430 Taurine and hypotaurine metabolism; map00920 Sulfur metabolism; map01100 Metabolic pathways; map02010 ABC transporters; map04080 Neuroactive ligand-receptor interaction;	other
0.668_133.0376	0.4649	0.0054	0.0958	0.1	0.2003	MCAO:Sham	C18:pos	D-aspartate	C4 H7 N O4	133.038	0.668	C00402	BGI209	HMDB0006483	0.0001	0.8467	93.4	92.9	4	level1	Peptides	Amino acids	Other amino acids [Fig]	Amino acids	map00250 Alanine, aspartate and glutamate metabolism; map01100 Metabolic pathways;	down
0.668_407.0262	8.9826	0.008	0.1017	0.1	0.2003	MCAO:Sham	C18:pos		C8 H19 N5 O6 P2 S2	407.026	0.668								0	level5						up
0.669_89.0478	0.8777	0.1115	0.2794	0.2	0.3314	MCAO:Sham	C18:pos	Β-alanine	C3 H7 N O2	89.0478	0.669	C00099	MReference-599	HMDB0000056	0.0001	1.6207	46.3	94.4	8	level2	Organic acids and derivatives	Carboxylic acids and derivatives	Amino acids, peptides, and analogues	Amino acids, peptides, and analogues	map00240 Pyrimidine metabolism; map00410 beta-Alanine metabolism; map00640 Propanoate metabolism; map00770 Pantothenate and CoA biosynthesis; map01100 Metabolic pathways; map04080 Neuroactive ligand-receptor interaction; map04974 Protein digestion and absorption;	other
0.67_272.0678	0.7277	0.1704	0.3428	0.1	0.2003	MCAO:Sham	C18:pos	(±)-naringenin	C15 H12 O5	272.068	0.67		S907	HMDB0128074	-0.0007	-2.5844			52	level4	Phenylpropanoids and polyketides	Flavonoids	Flavans	Flavonoids		other
0.67_443.0954	4.9163	0.0085	0.1035	0.1	0.2003	MCAO:Sham	C18:pos			443.095	0.67								0	level5						up
0.671_103.0635	0.4587	0.1458	0.314	0.1	0.2003	MCAO:Sham	C18:pos	Υ-aminobutyric acid (gaba)	C4 H9 N O2	103.064	0.671	C00334	MReference-796	HMDB0000112	0.0001	1.3259	71.1	71.2	15	level2	Organic acids and derivatives	Carboxylic acids and derivatives	Amino acids, peptides, and analogues	Amino acids, peptides, and analogues	map00250 Alanine, aspartate and glutamate metabolism; map00330 Arginine and proline metabolism; map00410 beta-Alanine metabolism; map00650 Butanoate metabolism; map00760 Nicotinate and nicotinamide metabolism; map01100 Metabolic pathways; map04024 cAMP signaling pathway; map04080 Neuroactive ligand-receptor interaction; map04721 Synaptic vesicle cycle; map04723 Retrograde endocannabinoid signalin…	other
0.671_109.0199	2.453	0.0097	0.1044	0.1	0.2003	MCAO:Sham	C18:pos	Hypotaurine	C2 H7 N O2 S	109.02	0.671	C00519	MReference-440	HMDB0000965	0.0002	1.7129	65.6	71.8	1	level1	Organic acids and derivatives	Sulfinic acids and derivatives	Sulfinic acids	Organic acids	map00430 Taurine and hypotaurine metabolism; map01100 Metabolic pathways;	up
0.671_269.111	3.7959	0.0271	0.1611	0.1	0.2003	MCAO:Sham	C18:pos			269.111	0.671								0	level5						up
0.672_83.0372	0.5863	0.1231	0.2895	0.1	0.2003	MCAO:Sham	C18:pos		C4 H5 N O	83.0372	0.672								0	level5						other
0.673_119.0585	0.7691	0.0796	0.2315	0.1	0.2003	MCAO:Sham	C18:pos	L-threonine	C4 H9 N O3	119.058	0.673	C00188	BGI380	HMDB0000167	0.0002	1.7912	94.8	91.9	10	level1	Peptides	Amino acids	Common amino acids [Fig]	Amino acids	map00260 Glycine, serine and threonine metabolism; map00290 Valine, leucine and isoleucine biosynthesis; map00860 Porphyrin and chlorophyll metabolism; map00970 Aminoacyl-tRNA biosynthesis; map01100 Metabolic pathways; map01230 Biosynthesis of amino acids; map02010 ABC transporters; map04974 Protein digestion and absorption; map04978 Mineral absorption;	other
0.673_129.025	0.8091	0.8721	0.9134	0.4	0.5487	MCAO:Sham	C18:pos	2-ethoxythiazole	C5 H7 N O S	129.025	0.673		S55689	HMDB0041282	0.0002	1.3676			4	level4	Organic oxygen compounds	Organooxygen compounds	Ethers	Ethers		other
0.673_385.0443	4.219	0.0795	0.2315	0.1	0.2003	MCAO:Sham	C18:pos		C6 H15 N3 O16	385.044	0.673								0	level5						other
0.674_161.1054	2.0196	0.0019	0.085	0.1	0.2003	MCAO:Sham	C18:pos	L(-)-carnitine	C7 H15 N O3	161.105	0.674	C00318	MReference-1837	HMDB0000062	0.0002	1.3424		97.1	3	level2	Organic nitrogen compounds	Organonitrogen compounds	Quaternary ammonium salts	Quaternary ammonium salts	map04714 Thermogenesis; map04976 Bile secretion;	up
0.675_180.0636	1.5891	0.001	0.0643	0.1	0.2003	MCAO:Sham	C18:pos	Hexose	C6 H12 O6	180.064	0.675		S23139		0.0002	1.3842			58	level4						up
0.676_147.0533	0.5649	0.0746	0.2277	0.1	0.2003	MCAO:Sham	C18:pos	L-glutamic acid	C5 H9 N O4	147.053	0.676	C00025	MReference-470	HMDB0000148	0.0002	1.1984	71.3	92.7	13	level1	Organic acids and derivatives	Carboxylic acids and derivatives	Amino acids, peptides, and analogues	Amino acids	map00220 Arginine biosynthesis; map00250 Alanine, aspartate and glutamate metabolism; map00330 Arginine and proline metabolism; map00340 Histidine metabolism; map00430 Taurine and hypotaurine metabolism; map00471 D-Glutamine and D-glutamate metabolism; map00480 Glutathione metabolism; map00524 Neomycin, kanamycin and gentamicin biosynthesis; map00630 Glyoxylate and dicarboxylate metabolism; map00…	other
0.676_175.0959	1.6442	0.4901	0.615	0.7	0.7902	MCAO:Sham	C18:pos	L-citrulline	C6 H13 N3 O3	175.096	0.676	C00327	BGI349	HMDB0000904	0.0002	1.399	96.5	91.7	3	level1	Peptides	Amino acids	Other amino acids [Fig]	Amino acids	map00220 Arginine biosynthesis; map01100 Metabolic pathways; map01230 Biosynthesis of amino acids;	other
0.677_282.0116	10.3059	0.0013	0.071	0.1	0.2003	MCAO:Sham	C18:pos		C4 H7 N6 O7 P	282.012	0.677								0	level5						up
0.677_286.0627	13.649	0.0222	0.146	0.1	0.2003	MCAO:Sham	C18:pos		C5 H15 N6 O4 P S	286.063	0.677								0	level5						up
0.677_406.0989	1.7417	0.7057	0.7967	0.7	0.7902	MCAO:Sham	C18:pos	[similar to: l-glutamic acid; δmass: 259.0458 da]		406.099	0.677								0	level5						other
0.678_101.0479	0.7156	0.1281	0.2921	0.1	0.2003	MCAO:Sham	C18:pos	Acpc	C4 H7 N O2	101.048	0.678	C01234	S520	HMDB0036458	0.0002	1.8455	88.1		9	level4	Organic acids and derivatives	Carboxylic acids and derivatives	Amino acids, peptides, and analogues	Amino acids, peptides, and analogues	map00270 Cysteine and methionine metabolism; map01100 Metabolic pathways;	other
0.678_158.0694	1.506	0.5221	0.6422	0.7	0.7902	MCAO:Sham	C18:pos	Oxiracetam	C6 H10 N2 O3	158.069	0.678		S4465		0.0003	1.6307	8.2		4	level4						other
0.678_305.1224	4.76	0.0469	0.1951	0.1	0.2003	MCAO:Sham	C18:pos			305.122	0.678								0	level5						up
0.678_393.0671	1.8931	0.3446	0.4966	0.4	0.5487	MCAO:Sham	C18:pos		C12 H15 N3 O12	393.067	0.678								0	level5						other
0.681_349.0774	5.6264	0.0246	0.153	0.1	0.2003	MCAO:Sham	C18:pos			349.077	0.681								0	level5						up
0.681_363.093	3.1662	0.3065	0.4584	0.7	0.7902	MCAO:Sham	C18:pos		C11 H18 N5 O7 P	363.093	0.681								0	level5						other
0.681_437.0937	2.8643	0.1087	0.2754	0.2	0.3314	MCAO:Sham	C18:pos		C17 H20 N5 O5 P S	437.094	0.681								0	level5						other
0.681_488.108	0.4879	0.2717	0.4274	0.2	0.3314	MCAO:Sham	C18:pos	Citicoline	C14 H26 N4 O11 P2	488.108	0.681	C00307	BGI186	HMDB0001413	0.0006	1.2846	90.8	86.1	1	level1	Nucleosides, nucleotides, and analogues	Pyrimidine nucleotides	Pyrimidine ribonucleotides	Nucleic acids and analogues	map00564 Glycerophospholipid metabolism; map01100 Metabolic pathways; map05231 Choline metabolism in cancer;	other
0.682_407.0828	2.2428	0.3313	0.4836	0.7	0.7902	MCAO:Sham	C18:pos		C11 H22 N O13 P	407.083	0.682								0	level5						other
0.683_113.0591	0.6296	0.255	0.4131	0.4	0.5487	MCAO:Sham	C18:pos	Creatinine	C4 H7 N3 O	113.059	0.683	C00791	MReference-13	HMDB0000562	0.0002	2.0084		89.1	2	level1	Organic acids and derivatives	Carboxylic acids and derivatives	Amino acids, peptides, and analogues	Amino acids, peptides, and analogues	map00330 Arginine and proline metabolism; map01100 Metabolic pathways;	other
0.683_297.9856	2.0135	0.4949	0.6183	0.7	0.7902	MCAO:Sham	C18:pos		C9 H8 N4 O2 P2 S	297.986	0.683								0	level5						other
0.686_265.1162	3.754	0.0385	0.1828	0.1	0.2003	MCAO:Sham	C18:pos	7323	C11 H15 N5 O3	265.116	0.686		S54782		-0.0013	-4.8684			3	level4						up
0.686_542.0426	3.8112	0.1653	0.3394	0.1	0.2003	MCAO:Sham	C18:pos		C8 H25 N4 O17 P3	542.043	0.686								0	level5						other
0.691_96.0213	13.037	0.0041	0.0958	0.1	0.2003	MCAO:Sham	C18:pos	Furfural	C5 H4 O2	96.0213	0.691	C14279	S13863629	HMDB0032914	0.0002	1.9329			2	level4	Organic oxygen compounds	Organooxygen compounds	Carbonyl compounds	Carbonyl compounds	map01100 Metabolic pathways;	up
0.693_117.0792	1.7036	0.2575	0.4155	0.4	0.5487	MCAO:Sham	C18:pos	Betaine	C5 H11 N O2	117.079	0.693	C00719	MReference-894	HMDB0000043	0.0002	1.623		91.3	15	level1	Organic acids and derivatives	Carboxylic acids and derivatives	Amino acids, peptides, and analogues	Amino acids, peptides, and analogues		other
0.693_234.0854	0.5578	0.0394	0.1828	0.1	0.2003	MCAO:Sham	C18:pos	Glu-ser	C8 H14 N2 O6	234.085	0.693		S5363587	HMDB0028828	0.0002	0.9366			5	level4	Organic acids and derivatives	Carboxylic acids and derivatives	Amino acids, peptides, and analogues	Amino acids, peptides, and analogues		down
0.693_84.0213	6.1789	0.0118	0.1085	0.1	0.2003	MCAO:Sham	C18:pos	Lu3453000	C4 H4 O2	84.0213	0.693	C17601	S9917	HMDB0032330	0.0001	1.7298			4	level4	Organoheterocyclic compounds	Dihydrofurans	Furanones	Furanones	NULL	up
0.694_145.1106	0.8691	0.4435	0.5716	0.7	0.7902	MCAO:Sham	C18:pos	Acetylcholine	C7 H15 N O2	145.111	0.694	C01996	MReference-885	HMDB0000895	0.0003	2.0618		85.7	5	level2	Organic nitrogen compounds	Organonitrogen compounds	Quaternary ammonium salts	Quaternary ammonium salts	map00564 Glycerophospholipid metabolism; map04024 cAMP signaling pathway; map04080 Neuroactive ligand-receptor interaction; map04721 Synaptic vesicle cycle; map04725 Cholinergic synapse; map04742 Taste transduction; map04810 Regulation of actin cytoskeleton; map04911 Insulin secretion; map04970 Salivary secretion; map04971 Gastric acid secretion; map04972 Pancreatic secretion; map04976 Bile secre…	other
0.695_231.1221	2.2587	0.0016	0.0818	0.1	0.2003	MCAO:Sham	C18:pos	Asn-val	C9 H17 N3 O4	231.122	0.695		S16568270	HMDB0028744	0.0002	0.7736			2	level4	Organic acids and derivatives	Carboxylic acids and derivatives	Amino acids, peptides, and analogues	Amino acids, peptides, and analogues		up
0.696_240.0239	3.7243	0.0823	0.2351	0.1	0.2003	MCAO:Sham	C18:pos	Cystine	C6 H12 N2 O4 S2	240.024	0.696	C01420	S575		0	0.0223			2	level4	Peptides	Amino acids	Other amino acids [Fig]	Amino acids	NULL	other
0.699_345.0825	2.2769	0.2994	0.4511	0.4	0.5487	MCAO:Sham	C18:pos		C9 H19 N3 O9 S	345.082	0.699								0	level5						other
0.7_278.0403	2.2209	0.0153	0.1229	0.1	0.2003	MCAO:Sham	C18:pos		C7 H11 N4 O6 P	278.04	0.7								0	level5						up
0.701_128.059	0.6362	0.7599	0.8423	1	1	MCAO:Sham	C18:pos	Dihydrothymine	C5 H8 N2 O2	128.059	0.701	C00906	MReference-398	HMDB0000079	0.0004	2.9384		45.3	6	level3	Organoheterocyclic compounds	Diazines	Pyrimidines and pyrimidine derivatives	Pyrimidines and pyrimidine derivatives		other
0.701_131.0697	0.5374	0.1169	0.285	0.1	0.2003	MCAO:Sham	C18:pos	Creatine	C4 H9 N3 O2	131.07	0.701	C00300	MReference-357	HMDB0000064	0.0002	1.6788	85.3	94	2	level1	Organic acids and derivatives	Carboxylic acids and derivatives	Amino acids, peptides, and analogues	Amino acids, peptides, and analogues	map00260 Glycine, serine and threonine metabolism; map00330 Arginine and proline metabolism; map01100 Metabolic pathways;	other
0.701_391.0993	3.1541	0.2394	0.403	0.7	0.7902	MCAO:Sham	C18:pos		C10 H22 N3 O11 P	391.099	0.701								0	level5						other
0.702_131.1522	0.5973	0.5935	0.7039	0.7	0.7902	MCAO:Sham	C18:pos	[similar to: creatine; δmass: 0.0827 da]		131.152	0.702								0	level5						other
0.703_142.981	2.6328	0.0546	0.2021	0.1	0.2003	MCAO:Sham	C18:pos		C2 H6 Cl N O2 S	142.981	0.703								0	level5						other
0.703_259.0991	0.7921	0.1967	0.3706	0.2	0.3314	MCAO:Sham	C18:pos			259.099	0.703								0	level5						other
0.706_213.0442	0.3908	0.175	0.347	0.1	0.2003	MCAO:Sham	C18:pos		C3 H12 N5 O2 P S	213.044	0.706								0	level5						other
0.707_131.0276	0.1876	0.2294	0.3945	0.4	0.5487	MCAO:Sham	C18:pos	[similar to: creatine; δmass: -0.0418 da]		131.028	0.707								0	level5						other
0.707_131.1025	0.4882	0.2638	0.4205	0.4	0.5487	MCAO:Sham	C18:pos	[similar to: creatine; δmass: 0.0331 da]		131.102	0.707								0	level5						other
0.707_426.0881	0.3824	0.1768	0.3475	0.1	0.2003	MCAO:Sham	C18:pos	Cysteine-glutathione disulfide	C13 H22 N4 O8 S2	426.088	0.707	C05526	S8630564		0.0002	0.5403			2	level4					map00270 Cysteine and methionine metabolism; map01100 Metabolic pathways;	other
0.708_275.1118	0.3178	0.1111	0.2793	0.1	0.2003	MCAO:Sham	C18:pos	Gamma-glu-gln	C10 H17 N3 O6	275.112	0.708	C05283	S133013	HMDB0011738	0	0.1573			6	level4	Organic acids and derivatives	Carboxylic acids and derivatives	Amino acids, peptides, and analogues	Amino acids, peptides, and analogues	NULL	other
0.708_526.1517	4.8217	0.0473	0.1951	0.1	0.2003	MCAO:Sham	C18:pos		C15 H30 N2 O18	526.152	0.708								0	level5						up
0.709_190.0957	1.7423	0.0286	0.1642	0.1	0.2003	MCAO:Sham	C18:pos	Ll-2,6-diaminoheptanedioate	C7 H14 N2 O4	190.096	0.709	C00666	BGI368	HMDB0001370	0.0003	1.7339	8.9		6	level3	Organic acids and derivatives	Carboxylic acids and derivatives	Amino acids, peptides, and analogues	Amino acids, peptides, and analogues	map01100 Metabolic pathways; map01230 Biosynthesis of amino acids;	up
0.709_235.1058	0.7918	0.4495	0.5741	0.7	0.7902	MCAO:Sham	C18:pos		C9 H17 N O6	235.106	0.709								0	level5						other
0.71_133.1104	0.7237	0.2626	0.4202	0.4	0.5487	MCAO:Sham	C18:pos	2,2'-iminodipropan-1-ol	C6 H15 N O2	133.11	0.71		S37226		0.0001	0.7906			1	level4						other
0.71_229.0887	0.4847	0.06	0.2071	0.1	0.2003	MCAO:Sham	C18:pos	154999	C17 H11 N	229.089	0.71	C19338	S8826		-0.0004	-1.9134			3	level4					NULL	other
0.711_241.5549	0.362	0.0742	0.2275	0.1	0.2003	MCAO:Sham	C18:pos	[similar to: d-glucose 6-phosphate; δmass: -18.4748 da]		241.555	0.711								0	level5						other
0.712_274.0454	6.2468	0.0107	0.1082	0.1	0.2003	MCAO:Sham	C18:pos	1-deoxy-d-altro-heptulose 7-phosphate	C7 H15 O9 P	274.045	0.712	C04359	S13085531		0	0.0793			2	level4					NULL	up
0.712_281.1123	2.7154	0.012	0.1085	0.1	0.2003	MCAO:Sham	C18:pos	(2s)-3-hydroxy-2-({[(3s,4s,5r)-2,3,4-trihydroxy-5-(hydroxymethyl)tetrahydro-2-furanyl]methyl}amino)butanoic acid (non-preferred name)	C10 H19 N O8	281.112	0.712		S35014480	HMDB0037843	0.0013	4.4658			1	level4	Organic oxygen compounds	Organooxygen compounds	Carbohydrates and carbohydrate conjugates	Carbohydrates		up
0.712_324.1056	11.9905	0.0042	0.0958	0.1	0.2003	MCAO:Sham	C18:pos	Furaltadone	C13 H16 N4 O6	324.106	0.712		S7831887		-0.0014	-4.1817			2	level4						up
0.712_92.0476	1.6488	0.1976	0.3713	0.4	0.5487	MCAO:Sham	C18:pos	Glycerin	C3 H8 O3	92.0476	0.712	C00116	S733	HMDB0000131	0.0002	2.4778			1	level4	Organic oxygen compounds	Organooxygen compounds	Carbohydrates and carbohydrate conjugates	Carbohydrates	map00040 Pentose and glucuronate interconversions; map00052 Galactose metabolism; map00561 Glycerolipid metabolism; map01100 Metabolic pathways; map02010 ABC transporters; map04714 Thermogenesis; map04723 Retrograde endocannabinoid signaling; map04923 Regulation of lipolysis in adipocytes;	other
0.713_115.0636	0.5802	0.0224	0.146	0.1	0.2003	MCAO:Sham	C18:pos	L-proline	C5 H9 N O2	115.064	0.713	C16435	BGI376		0.0002	1.9629	91.5	86.8	6	level1					NULL	down
0.713_172.0852	0.5364	0.0485	0.1951	0.1	0.2003	MCAO:Sham	C18:pos	Mfcd03547962	C7 H12 N2 O3	172.085	0.713		S71432		0.0004	2.2148			2	level4						down
0.714_126.0319	3.5218	0.0055	0.0958	0.1	0.2003	MCAO:Sham	C18:pos	Pyrogallol	C6 H6 O3	126.032	0.714	C01108	S13835557	HMDB0013674	0.0002	1.776			11	level4	Benzenoids	Phenols	Benzenetriols and derivatives	Phenols and derivatives		up
0.714_161.0691	0.8355	0.4916	0.615	0.7	0.7902	MCAO:Sham	C18:pos	N-methyl-l-glutamate	C6 H11 N O4	161.069	0.714	C01046	BGI437	HMDB0062660	0.0003	1.7662	22.3		14	level3	Organic acids and derivatives	Carboxylic acids and derivatives	Amino acids, peptides, and analogues	Amino acids, peptides, and analogues	map01100 Metabolic pathways;	other
0.714_174.1008	0.8954	0.3976	0.5408	0.7	0.7902	MCAO:Sham	C18:pos	N-acetylornithine	C7 H14 N2 O3	174.101	0.714		MReference-513		0.0003	1.9746		54.4	6	level3						other
0.714_291.0953	0.8189	0.0741	0.2275	0.1	0.2003	MCAO:Sham	C18:pos	8722455	C11 H17 N O8	291.095	0.714	C04580	S58795		-0.0001	-0.3189			4	level4					NULL	other
0.714_309.1063	0.6122	0.0291	0.1645	0.1	0.2003	MCAO:Sham	C18:pos	N-acetylneuraminic acid	C11 H19 N O9	309.106	0.714	C19909	MReference-1249	HMDB0000773	0.0003	0.9219	90.8	94.8	4	level2	Organic oxygen compounds	Organooxygen compounds	Carbohydrates and carbohydrate conjugates	Carbohydrates	NULL	down
0.714_73.0893	1.1712	0.4421	0.5714	0.4	0.5487	MCAO:Sham	C18:pos	Diethylamine	C4 H11 N	73.0893	0.714		S7730	HMDB0041878	0.0002	2.0643			5	level4	Organic nitrogen compounds	Organonitrogen compounds	Amines	Amines		other
0.715_203.0798	1.5917	0.0067	0.1017	0.1	0.2003	MCAO:Sham	C18:pos	N-acetyl-l-2-aminoadipic acid	C8 H13 N O5	203.08	0.715	C12986	S392027		0.0005	2.3434			2	level4					NULL	up
0.715_243.0856	1.3653	0.3136	0.4655	0.4	0.5487	MCAO:Sham	C18:pos	Cytidine	C9 H13 N3 O5	243.086	0.715	C00475	MReference-364	HMDB0000089	0.0001	0.4112	81.1	81.8	5	level1	Nucleosides, nucleotides, and analogues	Pyrimidine nucleosides	null	Nucleic acids and analogues	map00240 Pyrimidine metabolism; map01100 Metabolic pathways; map02010 ABC transporters;	other
0.715_273.085	0.6029	0.0612	0.2083	0.1	0.2003	MCAO:Sham	C18:pos	8-methyl-8-azabicyclo[3.2.1]oct-3-yl (3s)-1,2-dithiolane-3-carboxylate	C12 H19 N O2 S2	273.085	0.715	C10849	S391301		-0.0007	-2.6335			1	level4	Alkaloids	Alkaloids derived from ornithine	Tropane alkaloids	Alkaloids	NULL	other
0.716_108.0214	3.2546	0.0192	0.1373	0.1	0.2003	MCAO:Sham	C18:pos	Benzoquinone	C6 H4 O2	108.021	0.716	C00472	S4489	HMDB0003364	0.0002	2.0324			2	level4	Organic oxygen compounds	Organooxygen compounds	Carbonyl compounds	Carbonyl compounds		up
0.716_111.0435	1.4056	0.2776	0.4312	0.7	0.7902	MCAO:Sham	C18:pos	Cytosine	C4 H5 N3 O	111.043	0.716	C00380	MReference-365	HMDB0000630	0.0002	1.7388	49.7	72.4	2	level1	Organoheterocyclic compounds	Diazines	Pyrimidines and pyrimidine derivatives	Pyrimidines and pyrimidine derivatives	map00240 Pyrimidine metabolism; map01100 Metabolic pathways;	other
0.716_113.048	1.57	0.7647	0.8453	0.7	0.7902	MCAO:Sham	C18:pos	Ma4000000	C5 H7 N O2	113.048	0.716	C07275	S63891		0.0003	2.695	56.8		4	level4					NULL	other
0.716_133.0199	0.6057	0.2107	0.378	0.4	0.5487	MCAO:Sham	C18:pos	Timonacic	C4 H7 N O2 S	133.02	0.716		S9546		0.0002	1.3575			1	level4						other
0.716_159.1262	1.9831	0.2071	0.3765	0.1	0.2003	MCAO:Sham	C18:pos	Pregabalin	C8 H17 N O2	159.126	0.716		S4589156	HMDB0014375	0.0003	1.6946			4	level4	Organic acids and derivatives	Carboxylic acids and derivatives	Amino acids, peptides, and analogues	Amino acids, peptides, and analogues		other
0.717_228.1476	0.7465	0.306	0.4584	0.2	0.3314	MCAO:Sham	C18:pos	Leu-pro	C11 H20 N2 O3	228.148	0.717		S3196828		0.0002	0.8434			2	level4						other
0.717_323.0518	0.4385	0.0762	0.2283	0.1	0.2003	MCAO:Sham	C18:pos	Cytidine 5′-monophosphate	C9 H14 N3 O8 P	323.052	0.717	C00055	S5901	HMDB0000095	0	-0.0903			4	level4	Nucleosides, nucleotides, and analogues	Pyrimidine nucleotides	Pyrimidine ribonucleotides	Nucleic acids and analogues	map00240 Pyrimidine metabolism; map01100 Metabolic pathways;	other
0.718_112.0162	0.9681	0.7201	0.8084	0.7	0.7902	MCAO:Sham	C18:pos	2-furoic acid	C5 H4 O3	112.016	0.718	C01546	S10251740	HMDB0000617	0.0002	1.4604	16		4	level4	Organoheterocyclic compounds	Furans	Furoic acid and derivatives	Furoic acid and derivatives	map01100 Metabolic pathways;	other
0.718_185.069	1.0379	0.7569	0.842	0.7	0.7902	MCAO:Sham	C18:pos	Eglumetad	C8 H11 N O4	185.069	0.718		S184747		0.0002	0.8783			2	level4						other
0.718_186.1007	0.9772	0.8998	0.9301	1	1	MCAO:Sham	C18:pos	Ala-pro	C8 H14 N2 O3	186.101	0.718		S370068		0.0003	1.5219	11.4		2	level4						other
0.718_198.0144	2.1438	0.1056	0.2715	0.2	0.3314	MCAO:Sham	C18:pos		C4 H2 N6 O4	198.014	0.718								0	level5						other
0.718_203.116	4.1365	0.0074	0.1017	0.1	0.2003	MCAO:Sham	C18:pos	O-acetylcarnitine	C9 H17 N O4	203.116	0.718	C02571	BGI603		0.0003	1.2833	96.5	92.5	4	level1					map04931 Insulin resistance;	up
0.718_248.101	0.6301	0.1994	0.373	0.1	0.2003	MCAO:Sham	C18:pos	Glu-thr	C9 H16 N2 O6	248.101	0.718		S5365660	HMDB0028829	0.0002	0.6105			2	level4	Organic acids and derivatives	Carboxylic acids and derivatives	Amino acids, peptides, and analogues	Amino acids, peptides, and analogues		other
0.718_276.0958	0.285	0.0808	0.2317	0.1	0.2003	MCAO:Sham	C18:pos	Υ-l-glutamyl-l-glutamic acid	C10 H16 N2 O7	276.096	0.718	C05282	MReference-1223	HMDB0011737	0	0.0436		88.8	4	level2	Organic acids and derivatives	Carboxylic acids and derivatives	Amino acids, peptides, and analogues	Amino acids, peptides, and analogues	NULL	other
0.718_612.1515	0.4877	0.3452	0.4966	0.4	0.5487	MCAO:Sham	C18:pos	L-glutathione oxidized	C20 H32 N6 O12 S2	612.152	0.718	C00127	MReference-471	HMDB0003337	-0.0005	-0.7892		94.5	2	level2	Organic acids and derivatives	Carboxylic acids and derivatives	Amino acids, peptides, and analogues	Amino acids, peptides, and analogues	map00480 Glutathione metabolism; map01100 Metabolic pathways; map04216 Ferroptosis; map04918 Thyroid hormone synthesis;	other
0.718_764.1981	2.4465	0.1271	0.2921	0.1	0.2003	MCAO:Sham	C18:pos		C25 H51 O18 P3 S	764.198	0.718								0	level5						other
0.719_168.0286	1.3575	0.2152	0.3816	0.2	0.3314	MCAO:Sham	C18:pos	Uric acid	C5 H4 N4 O3	168.029	0.719	C00366	S1142	HMDB0000289	0.0003	1.6648			1	level4	Organoheterocyclic compounds	Imidazopyrimidines	Purines and purine derivatives	Purines and derivatives	map00230 Purine metabolism; map01100 Metabolic pathways; map04976 Bile secretion;	other
0.719_175.1211	2.7365	0.0807	0.2317	0.1	0.2003	MCAO:Sham	C18:pos		C8 H17 N O3	175.121	0.719								0	level5						other
0.719_176.0324	0.9178	0.6388	0.7422	1	1	MCAO:Sham	C18:pos	Vitamin c	C6 H8 O6	176.032	0.719	C00072	S10189562	HMDB0000044	0.0003	1.7899			21	level4	Organoheterocyclic compounds	Dihydrofurans	Furanones	Furanones	map00053 Ascorbate and aldarate metabolism; map00480 Glutathione metabolism; map01100 Metabolic pathways; map04066 HIF-1 signaling pathway; map04977 Vitamin digestion and absorption;	other
0.719_193.0412	1.177	0.5041	0.6258	0.7	0.7902	MCAO:Sham	C18:pos		C6 H11 N O4 S	193.041	0.719								0	level5						other
0.719_251.1028	0.8283	0.0392	0.1828	0.1	0.2003	MCAO:Sham	C18:pos	2'-deoxyadenosine	C10 H13 N5 O3	251.103	0.719	C00559	S13135	HMDB0000101	0.001	3.821			4	level4	Nucleosides, nucleotides, and analogues	Purine nucleosides	Purine 2'-deoxyribonucleosides	Purines and derivatives	map00230 Purine metabolism; map01100 Metabolic pathways; map02010 ABC transporters;	down
0.719_399.1503	0.8926	0.598	0.7071	1	1	MCAO:Sham	C18:pos		C13 H25 N3 O11	399.15	0.719								0	level5						other
0.719_88.0162	0.8811	0.5871	0.7019	1	1	MCAO:Sham	C18:pos	Pyruvic acid	C3 H4 O3	88.0162	0.719	C00022	S1031	HMDB0000243	0.0001	1.63			6	level4	Organic acids and derivatives	Keto acids and derivatives	Alpha-keto acids and derivatives	Organic acids	map00010 Glycolysis / Gluconeogenesis; map00020 Citrate cycle (TCA cycle); map00030 Pentose phosphate pathway; map00040 Pentose and glucuronate interconversions; map00053 Ascorbate and aldarate metabolism; map00250 Alanine, aspartate and glutamate metabolism; map00260 Glycine, serine and threonine metabolism; map00270 Cysteine and methionine metabolism; map00290 Valine, leucine and isoleucine bio…	other
0.72_135.0548	0.523	0.1818	0.3526	0.1	0.2003	MCAO:Sham	C18:pos	Adenine	C5 H5 N5	135.055	0.72	C00147	S185	HMDB0000034	0.0003	1.8896			1	level4	Organoheterocyclic compounds	Imidazopyrimidines	Purines and purine derivatives	Purines and derivatives	map00230 Purine metabolism; map01100 Metabolic pathways;	other
0.72_140.0112	0.9087	0.6379	0.7422	1	1	MCAO:Sham	C18:pos	5-formyl-2-furoic acid	C6 H4 O4	140.011	0.72	C20449	S2072643		0.0002	1.5845			4	level4					NULL	other
0.72_171.0898	1.7362	0.3603	0.5068	0.4	0.5487	MCAO:Sham	C18:pos	Butyryl-l-homoserine lactone	C8 H13 N O3	171.09	0.72	C11837	S8305680		0.0003	1.5646			3	level4	FA Fatty acyls	FA08 Fatty amides	FA0803 Fatty acyl homoserine lactones	Fatty acyls[FA]		other
0.72_197.0902	1.2542	0.1346	0.2996	0.2	0.3314	MCAO:Sham	C18:pos		C6 H15 N O6	197.09	0.72								0	level5						other
0.72_204.0935	0.6925	0.3512	0.5004	0.4	0.5487	MCAO:Sham	C18:pos	Dihydroaceanthrylene	C16 H12	204.094	0.72	C19401	S141070		-0.0004	-1.7977			1	level4					NULL	other
0.72_301.0562	2.4221	0.0711	0.2266	0.1	0.2003	MCAO:Sham	C18:pos	N-acetylglucosamine 1-phosphate	C8 H16 N O9 P	301.056	0.72	C04501	S389323		-0.0001	-0.3027			12	level4					map00520 Amino sugar and nucleotide sugar metabolism; map01100 Metabolic pathways;	other
0.72_305.086	0.8415	0.498	0.6192	0.7	0.7902	MCAO:Sham	C18:pos	Convicine	C10 H15 N3 O8	305.086	0.72	C08430	S79389		0.0001	0.3322			1	level4					NULL	other
0.72_430.1338	4.6275	0.1292	0.2934	0.1	0.2003	MCAO:Sham	C18:pos		C20 H24 N4 O3 P2	430.134	0.72								0	level5						other
0.721_211.0518	1.6372	0.1173	0.2851	0.1	0.2003	MCAO:Sham	C18:pos		C6 H13 N O5 S	211.052	0.721								0	level5						other
0.721_273.0073	0.5425	0.2237	0.3868	0.2	0.3314	MCAO:Sham	C18:pos		C16 H3 N O4	273.007	0.721								0	level5						other
0.721_283.0917	0.1925	0.0532	0.2	0.1	0.2003	MCAO:Sham	C18:pos	8-hydroxy-deoxyguanosine	C10 H13 N5 O5	283.092	0.721		S66049	HMDB0003333	0	0.0894			3	level4	Nucleosides, nucleotides, and analogues	Purine nucleosides	Purine 2'-deoxyribonucleosides	Purines and derivatives		other
0.722_202.0956	0.4966	0.0707	0.2266	0.1	0.2003	MCAO:Sham	C18:pos	Coprine	C8 H14 N2 O4	202.096	0.722	C08271	S3677218	HMDB0034266	0.0002	0.9675			6	level4	Organic acids and derivatives	Carboxylic acids and derivatives	Amino acids, peptides, and analogues	Amino acids, peptides, and analogues	NULL	other
0.722_224.0088	4.783	0.012	0.1085	0.1	0.2003	MCAO:Sham	C18:pos		C6 H9 O7 P	224.009	0.722								0	level5						up
0.723_147.0898	0.8892	0.4278	0.5645	0.7	0.7902	MCAO:Sham	C18:pos	Afegostat	C6 H13 N O3	147.09	0.723		S394649		0.0002	1.3756			7	level4						other
0.723_218.0905	0.8132	0.2111	0.378	0.2	0.3314	MCAO:Sham	C18:pos	Mfcd00037215	C8 H14 N2 O5	218.09	0.723		S389104	HMDB0006248	0.0002	1.1287			8	level4	Organic acids and derivatives	Carboxylic acids and derivatives	Amino acids, peptides, and analogues	Amino acids, peptides, and analogues		other
0.723_260.0298	3.2527	0.0502	0.1971	0.1	0.2003	MCAO:Sham	C18:pos	Galactose 1-phosphate	C6 H13 O9 P	260.03	0.723	C00446	BGI275	HMDB0000645	0.0001	0.33	85.2	83	48	level1	Organic oxygen compounds	Organooxygen compounds	Carbohydrates and carbohydrate conjugates	Carbohydrates	map00052 Galactose metabolism; map00520 Amino sugar and nucleotide sugar metabolism; map01100 Metabolic pathways;	other
0.724_135.9947	0.3377	0.2543	0.4131	0.4	0.5487	MCAO:Sham	C18:pos		C2 H6 N2 O P2	135.995	0.724								0	level5						other
0.724_236.0088	3.8813	0.0596	0.2071	0.1	0.2003	MCAO:Sham	C18:pos		C7 H9 O7 P	236.009	0.724								0	level5						other
0.724_396.0682	1.4457	0.9382	0.9574	0.7	0.7902	MCAO:Sham	C18:pos		C11 H17 N4 O10 P	396.068	0.724								0	level5						other
0.725_227.0908	0.8682	0.4187	0.558	0.4	0.5487	MCAO:Sham	C18:pos	2'-deoxycytidine	C9 H13 N3 O4	227.091	0.725	C00881	S13117	HMDB0000014	0.0002	0.9448			2	level4	Nucleosides, nucleotides, and analogues	Pyrimidine nucleosides	Pyrimidine 2'-deoxyribonucleosides	Nucleic acids and analogues	map00240 Pyrimidine metabolism; map01100 Metabolic pathways; map02010 ABC transporters;	other
0.725_232.1061	0.8376	0.5065	0.6278	0.7	0.7902	MCAO:Sham	C18:pos	Boc-asn-oh	C9 H16 N2 O5	232.106	0.725	C01410	S74037		0.0001	0.6066			9	level4					NULL	other
0.725_279.1318	1.4411	0.0097	0.1044	0.1	0.2003	MCAO:Sham	C18:pos	(2s)-3-methyl-2-({[(3s,4s,5r)-2,3,4-trihydroxy-5-(hydroxymethyl)tetrahydro-2-furanyl]methyl}amino)butanoic acid (non-preferred name)	C11 H21 N O7	279.132	0.725		S35014481	HMDB0037844	0	-0.0851			1	level4	Organic acids and derivatives	Carboxylic acids and derivatives	Amino acids, peptides, and analogues	Amino acids, peptides, and analogues		up
0.725_97.9771	0.5897	0.1068	0.2729	0.1	0.2003	MCAO:Sham	C18:pos	Phosphoric acid	H3 O4 P	97.9771	0.725	C00009	S979	HMDB0001429	0.0002	1.5649			1	level4	Homogeneous non-metal compounds	Non-metal oxoanionic compounds	Non-metal phosphates	Non-metal phosphates	map00190 Oxidative phosphorylation; map02010 ABC transporters; map04928 Parathyroid hormone synthesis, secretion and action; map04978 Mineral absorption; map05012 Parkinson disease;	other
0.726_189.1004	1.0998	0.7772	0.852	1	1	MCAO:Sham	C18:pos	(+)-castanospermine	C8 H15 N O4	189.1	0.726	C02256	S49177		0.0003	1.5775			12	level4	Alkaloids	Alkaloids derived from lysine	Indolizidine alkaloids	Alkaloids	NULL	other
0.726_528.1114	2.1021	0.9613	0.976	0.7	0.7902	MCAO:Sham	C18:pos		C20 H27 N4 O7 P3	528.111	0.726								0	level5						other
0.727_212.1164	1.539	0.0146	0.1199	0.1	0.2003	MCAO:Sham	C18:pos	Butabarbital	C10 H16 N2 O3	212.116	0.727	C07827	S2385	HMDB0014382	0.0003	1.3592			3	level4	Organoheterocyclic compounds	Diazines	Pyrimidines and pyrimidine derivatives	Pyrimidines and pyrimidine derivatives	NULL	up
0.727_267.108	1.3386	0.0349	0.1747	0.1	0.2003	MCAO:Sham	C18:pos		C9 H23 N3 P2 S	267.108	0.727								0	level5						up
0.727_277.0257	0.4046	0.1637	0.3371	0.1	0.2003	MCAO:Sham	C18:pos	3-(sulfooxy)-l-tyrosine	C9 H11 N O7 S	277.026	0.727		S155641	HMDB0002028	0.0001	0.217			1	level4	Organic acids and derivatives	Carboxylic acids and derivatives	Amino acids, peptides, and analogues	Amino acids, peptides, and analogues		other
0.728_112.0275	1.5095	0.0839	0.2364	0.1	0.2003	MCAO:Sham	C18:pos	Uracil	C4 H4 N2 O2	112.028	0.728	C00106	MReference-2531	HMDB0000300	0.0002	1.7004		61.2	3	level2	Organoheterocyclic compounds	Diazines	Pyrimidines and pyrimidine derivatives	Pyrimidines and pyrimidine derivatives	map00240 Pyrimidine metabolism; map00410 beta-Alanine metabolism; map00770 Pantothenate and CoA biosynthesis; map01100 Metabolic pathways;	other
0.731_111.9928	2.5813	0.0001	0.0263	0.1	0.2003	MCAO:Sham	C18:pos	Monomethyl phosphate	C H5 O4 P	111.993	0.731		S12578	HMDB0061711	0.0002	1.8048			2	level4	Organic acids and derivatives	Organic phosphoric acids and derivatives	Phosphate esters	Organic acids		up
0.732_377.1087	2.5819	0.1773	0.3475	0.2	0.3314	MCAO:Sham	C18:pos		C10 H23 N3 O10 S	377.109	0.732								0	level5						other
0.732_71.0737	0.7321	0.1041	0.2706	0.2	0.3314	MCAO:Sham	C18:pos	Pyrrolidine	C4 H9 N	71.0737	0.732		S29008	HMDB0031641	0.0002	2.5004			2	level4	Organoheterocyclic compounds	Pyrrolidines	null	Pyrrolidines		other
0.733_117.0792	0.8604	0.5746	0.6939	1	1	MCAO:Sham	C18:pos	Valine	C5 H11 N O2	117.079	0.733	C00183	MReference-772	HMDB0000883	0.0002	1.6116		90	15	level2	Organic acids and derivatives	Carboxylic acids and derivatives	Amino acids, peptides, and analogues	Amino acids	map00280 Valine, leucine and isoleucine degradation; map00290 Valine, leucine and isoleucine biosynthesis; map00770 Pantothenate and CoA biosynthesis; map00970 Aminoacyl-tRNA biosynthesis; map01100 Metabolic pathways; map01210 2-Oxocarboxylic acid metabolism; map01230 Biosynthesis of amino acids; map02010 ABC transporters; map04974 Protein digestion and absorption; map04978 Mineral absorption; ma…	other
0.735_272.0298	3.02	0.0386	0.1828	0.1	0.2003	MCAO:Sham	C18:pos		C8 H9 N4 O5 P	272.03	0.735								0	level5						up
0.736_242.0193	3.1507	0.2795	0.4325	0.7	0.7902	MCAO:Sham	C18:pos	1d-myo-inositol 1,2-cyclic phosphate	C6 H11 O8 P	242.019	0.736	C04299	S109081	HMDB0001125	0.0001	0.5013	92.5		2	level4	Organic acids and derivatives	Organic phosphoric acids and derivatives	null	Organic acids	NULL	other
0.739_260.0832	0.4217	0.1636	0.3371	0.1	0.2003	MCAO:Sham	C18:pos	Biotin l-sulfoxide	C10 H16 N2 O4 S	260.083	0.739	C20386	S75652		0.0001	0.2665			1	level4					map00780 Biotin metabolism; map01100 Metabolic pathways;	other
0.74_253.1176	1.0161	0.9752	0.9819	1	1	MCAO:Sham	C18:pos	Penciclovir	C10 H15 N5 O3	253.118	0.74	C07417	S4563	HMDB0014444	0.0001	0.2618			2	level4	Organoheterocyclic compounds	Imidazopyrimidines	Purines and purine derivatives	Purines and derivatives	NULL	other
0.741_414.1498	0.5777	0.2939	0.4444	0.1	0.2003	MCAO:Sham	C18:pos		C13 H27 N4 O9 P	414.15	0.741								0	level5						other
0.742_292.127	0.2267	0.1565	0.3282	0.1	0.2003	MCAO:Sham	C18:pos	His-his	C12 H16 N6 O3	292.127	0.742		S91833		-0.0014	-4.64			1	level4						other
0.743_191.0255	0.6987	0.4038	0.5459	0.7	0.7902	MCAO:Sham	C18:pos		C8 H6 N3 O P	191.025	0.743								0	level5						other
0.748_306.0367	0.439	0.178	0.3478	0.1	0.2003	MCAO:Sham	C18:pos	2-protocatechuoyl phloroglucinol carboxylic acid	C14 H10 O8	306.037	0.748	C04524	S389328	HMDB0059651	-0.0009	-2.9356			1	level4	Phenylpropanoids and polyketides	Depsides and depsidones	null	Polyketides[PK]	NULL	other
0.749_282.0117	1.9363	0.8052	0.8755	0.7	0.7902	MCAO:Sham	C18:pos		C10 H6 N2 O8	282.012	0.749								0	level5						other
0.749_441.1038	2.0502	0.3486	0.498	0.7	0.7902	MCAO:Sham	C18:pos		C11 H30 N3 O7 P3 S	441.104	0.749								0	level5						other
0.75_158.0207	2.0774	0.153	0.3225	0.1	0.2003	MCAO:Sham	C18:pos			158.021	0.75								0	level5						other
0.751_118.0421	0.7101	0.0629	0.2107	0.1	0.2003	MCAO:Sham	C18:pos	Coumarone	C8 H6 O	118.042	0.751	C14512	S8868	HMDB0032929	0.0003	2.1935			4	level4	Organoheterocyclic compounds	Benzofurans	null	Benzofurans	NULL	other
0.751_435.0779	0.9174	0.5153	0.6377	0.7	0.7902	MCAO:Sham	C18:pos		C13 H26 N O9 P S2	435.078	0.751								0	level5						other
0.752_164.0477	0.5695	0.0025	0.0891	0.1	0.2003	MCAO:Sham	C18:pos	2-hydroxycinnamic acid	C9 H8 O3	164.048	0.752	C01772	MReference-168	HMDB0002641	0.0003	1.9984	74.1	93.1	21	level2	Phenylpropanoids and polyketides	Cinnamic acids and derivatives	Hydroxycinnamic acids and derivatives	Polyketides[PK]	map00360 Phenylalanine metabolism; map01100 Metabolic pathways;	down
0.753_135.0687	0.7319	0.0894	0.2448	0.1	0.2003	MCAO:Sham	C18:pos	Acetanilide	C8 H9 N O	135.069	0.753	C07565	S880	HMDB0001250	0.0003	1.9368			14	level4	Benzenoids	Benzene and substituted derivatives	null	Benzene and derivatives	NULL	other
0.753_317.1124	0.533	0.0169	0.1329	0.1	0.2003	MCAO:Sham	C18:pos		C14 H15 N5 O4	317.112	0.753								0	level5						down
0.754_122.037	0.6343	0.0127	0.1098	0.1	0.2003	MCAO:Sham	C18:pos	4-hydroxybenzaldehyde	C7 H6 O2	122.037	0.754	C00633	BGI119	HMDB0011718	0.0002	1.5936	10.5		6	level3	Organic oxygen compounds	Organooxygen compounds	Carbonyl compounds	Carbonyl compounds	map01100 Metabolic pathways;	down
0.754_217.1316	1.5178	0.2637	0.4205	0.4	0.5487	MCAO:Sham	C18:pos	Propionylcarnitine	C10 H19 N O4	217.132	0.754	C03017	S96904		0.0002	0.9389			3	level4	FA Fatty acyls	FA07 Fatty esters	FA0707 Fatty acyl carnitines	Fatty acyls[FA]	NULL	other
0.755_356.122	0.1419	0.0996	0.262	0.1	0.2003	MCAO:Sham	C18:pos		C10 H25 N6 O2 P S2	356.122	0.755								0	level5						other
0.759_173.9947	0.4568	0.057	0.2061	0.1	0.2003	MCAO:Sham	C18:pos		C3 H3 N4 O3 P	173.995	0.759								0	level5						other
0.759_409.0807	2.0958	0.3161	0.4683	0.7	0.7902	MCAO:Sham	C18:pos		C9 H19 N3 O15	409.081	0.759								0	level5						other
0.763_372.0781	0.3731	0.248	0.411	0.1	0.2003	MCAO:Sham	C18:pos		C8 H17 N6 O9 P	372.078	0.763								0	level5						other
0.769_285.0896	0.618	0.0448	0.1918	0.1	0.2003	MCAO:Sham	C18:pos		C18 H11 N3 O	285.09	0.769								0	level5						down
0.778_175.1112	0.1809	0.1042	0.2706	0.1	0.2003	MCAO:Sham	C18:pos	Debrisoquine	C10 H13 N3	175.111	0.778	C13650	S2860	HMDB0006543	0.0002	1.2261			1	level4	Organoheterocyclic compounds	Tetrahydroisoquinolines	null	Tetrahydroisoquinolines	NULL	other
0.783_147.0357	1.0831	0.6057	0.7131	1	1	MCAO:Sham	C18:pos	3-thiomorpholinecarboxylic acid	C5 H9 N O2 S	147.036	0.783	C03901	S389150	HMDB0059611	0.0003	2.048			1	level4	Organic acids and derivatives	Carboxylic acids and derivatives	Amino acids, peptides, and analogues	Amino acids, peptides, and analogues	NULL	other
0.784_314.9935	0.2189	0.1276	0.2921	0.1	0.2003	MCAO:Sham	C18:pos		C6 H12 N3 O6 P3	314.993	0.784								0	level5						other
0.785_472.0316	0.0693	0.0305	0.165	0.1	0.2003	MCAO:Sham	C18:pos		C19 H14 N4 O7 P2	472.032	0.785								0	level5						down
0.791_245.0117	0.2094	0.0839	0.2364	0.1	0.2003	MCAO:Sham	C18:pos	Guanfacine	C9 H9 Cl2 N3 O	245.012	0.791	C07037	S3399	HMDB0015153	-0.0005	-2.1408			2	level4	Benzenoids	Benzene and substituted derivatives	Halobenzenes	Benzene and derivatives	NULL	other
0.797_217.0169	0.1698	0.0808	0.2317	0.1	0.2003	MCAO:Sham	C18:pos		C6 H9 N3 O2 P2	217.017	0.797								0	level5						other
0.797_326.9444	0.209	0.1245	0.2907	0.1	0.2003	MCAO:Sham	C18:pos		C5 H N3 O14	326.944	0.797								0	level5						other
0.8_226.0043	0.3746	0.167	0.3394	0.1	0.2003	MCAO:Sham	C18:pos		C8 H6 N2 O4 S	226.004	0.8								0	level5						other
0.806_259.9859	0.3708	0.0903	0.2456	0.1	0.2003	MCAO:Sham	C18:pos		C6 H6 N4 O4 P2	259.986	0.806								0	level5						other
0.812_156.0037	2.6495	0.0318	0.1699	0.1	0.2003	MCAO:Sham	C18:pos		C10 H4 S	156.004	0.812								0	level5						up
0.817_224.0088	0.4061	0.21	0.378	0.2	0.3314	MCAO:Sham	C18:pos		C6 H9 O7 P	224.009	0.817								0	level5						other
0.822_175.0309	0.7199	0.4399	0.5714	0.7	0.7902	MCAO:Sham	C18:pos		C6 H9 N O3 S	175.031	0.822								0	level5						other
0.827_165.0463	1.6578	0.0501	0.1971	0.1	0.2003	MCAO:Sham	C18:pos	Methionine sulfoxide	C5 H11 N O3 S	165.046	0.827	C02989	MReference-487	HMDB0002005	0.0003	1.8396		91.5	5	level2	Organic acids and derivatives	Carboxylic acids and derivatives	Amino acids, peptides, and analogues	Amino acids, peptides, and analogues	map00270 Cysteine and methionine metabolism;	other
0.828_273.0072	0.9624	0.6922	0.787	1	1	MCAO:Sham	C18:pos		C6 H12 N O7 P S	273.007	0.828								0	level5						other
0.833_193.0412	7.957	0.0758	0.2283	0.1	0.2003	MCAO:Sham	C18:pos		C6 H11 N O4 S	193.041	0.833								0	level5						other
0.842_209.0538	0.9028	0.8091	0.8762	0.7	0.7902	MCAO:Sham	C18:pos		C6 H11 N O7	209.054	0.842								0	level5						other
0.857_200.009	0.9253	0.6488	0.7505	0.7	0.7902	MCAO:Sham	C18:pos	Erythrose, 4-phosphate	C4 H9 O7 P	200.009	0.857	C00279	S109096	HMDB0001321	0.0004	1.8146			7	level4	Organic oxygen compounds	Organooxygen compounds	Carbohydrates and carbohydrate conjugates	Carbohydrates	map00030 Pentose phosphate pathway; map00400 Phenylalanine, tyrosine and tryptophan biosynthesis; map00750 Vitamin B6 metabolism; map01100 Metabolic pathways; map01200 Carbon metabolism; map01230 Biosynthesis of amino acids;	other
0.871_249.0547	0.7733	0.4423	0.5714	0.7	0.7902	MCAO:Sham	C18:pos	5-oxidanidyl-5-oxidanylidenenorvalylcysteine	C8 H13 N2 O5 S	249.055	0.871		S35031911		0.0002	0.7528			2	level4						other
0.88_279.1552	0.0109	0.0005	0.0643	0.1	0.2003	MCAO:Sham	C18:pos		C9 H21 N5 O5	279.155	0.88								0	level5						down
0.9_229.9774	0.9871	0.829	0.8857	1	1	MCAO:Sham	C18:pos		C2 H6 N4 O5 S2	229.977	0.9								0	level5						other
0.908_135.9948	0.8418	0.6643	0.764	1	1	MCAO:Sham	C18:pos		C2 H4 N2 O3 S	135.995	0.908								0	level5						other
0.913_347.0628	0.3859	0.0487	0.1951	0.1	0.2003	MCAO:Sham	C18:pos	Adenosine-monophosphate	C10 H14 N5 O7 P	347.063	0.913	C00020	BGI601	HMDB0000045	-0.0002	-0.6948	95.7	91.3	8	level1	Nucleic acids	Nucleotides [Fig]	Ribonucleotides	Nucleic acids	map00230 Purine metabolism; map01100 Metabolic pathways; map01523 Antifolate resistance; map04022 cGMP-PKG signaling pathway; map04024 cAMP signaling pathway; map04068 FoxO signaling pathway; map04150 mTOR signaling pathway; map04151 PI3K-Akt signaling pathway; map04152 AMPK signaling pathway; map04211 Longevity regulating pathway; map04740 Olfactory transduction; map04742 Taste transduction; map…	down
0.914_189.9568	0.9006	0.5802	0.6975	0.7	0.7902	MCAO:Sham	C18:pos		C5 H2 O6 S	189.957	0.914								0	level5						other
0.919_301.9983	0.9547	0.8422	0.891	1	1	MCAO:Sham	C18:pos	Eritrityl tetranitrate	C4 H6 N4 O12	301.998	0.919		S4447608	HMDB0015551	0.0001	0.2625			1	level4	Organic oxygen compounds	Organic oxoanionic compounds	Organic nitrates	Organic nitrates		other
0.921_191.0255	1.2999	0.7575	0.842	1	1	MCAO:Sham	C18:pos		C6 H9 N O4 S	191.025	0.921								0	level5						other
0.929_145.0854	0.5941	0.1158	0.2841	0.1	0.2003	MCAO:Sham	C18:pos	4-guanidinobutyric acid	C5 H11 N3 O2	145.085	0.929	C01035	MReference-233	HMDB0003464	0.0003	2.1521		38.2	2	level3	Organic acids and derivatives	Carboxylic acids and derivatives	Amino acids, peptides, and analogues	Amino acids, peptides, and analogues	map00330 Arginine and proline metabolism; map01100 Metabolic pathways;	other
0.933_159.9955	1.3038	0.3676	0.5131	0.7	0.7902	MCAO:Sham	C18:pos		C4 H6 N2 O P2	159.995	0.933								0	level5						other
0.952_232.975	1.7144	0.2598	0.4182	0.7	0.7902	MCAO:Sham	C18:pos		C5 H5 N3 O4 P2	232.975	0.952								0	level5						other
0.967_129.0792	1.2848	0.1586	0.3305	0.2	0.3314	MCAO:Sham	C18:pos	Pipecolic acid	C6 H11 N O2	129.079	0.967	C00408	MReference-548	HMDB0000716	0.0002	1.7941	42.8	43.9	13	level3	Organic acids and derivatives	Carboxylic acids and derivatives	Amino acids, peptides, and analogues	Amino acids, peptides, and analogues	map00310 Lysine degradation; map01100 Metabolic pathways;	other
0.967_188.08	0.9352	0.8068	0.876	0.7	0.7902	MCAO:Sham	C18:pos	Aceglutamide	C7 H12 N2 O4	188.08	0.967		S158492	HMDB0006029	0.0003	1.795			3	level4	Organic acids and derivatives	Carboxylic acids and derivatives	Amino acids, peptides, and analogues	Amino acids, peptides, and analogues		other
0.977_363.058	0.1293	0.0252	0.1556	0.1	0.2003	MCAO:Sham	C18:pos	Guanosine 5'-monophosphate	C10 H14 N5 O8 P	363.058	0.977	C00144	BGI302	HMDB0001397	0	-0.104	87.3		6	level1	Nucleic acids	Nucleotides [Fig]	Ribonucleotides	Nucleic acids	map00230 Purine metabolism; map01100 Metabolic pathways; map01523 Antifolate resistance; map04022 cGMP-PKG signaling pathway; map04740 Olfactory transduction; map04742 Taste transduction; map04744 Phototransduction;	down
0.983_323.0065	1.9854	0.0637	0.2115	0.1	0.2003	MCAO:Sham	C18:pos		C8 H11 N3 O7 P2	323.007	0.983								0	level5						other
0.986_204.0217	1.1874	0.8649	0.9071	0.7	0.7902	MCAO:Sham	C18:pos		C6 H10 N2 O2 P2	204.022	0.986								0	level5						other
1_206.9595	1.1802	0.0412	0.1869	0.1	0.2003	MCAO:Sham	C18:pos		C3 H3 N3 O4 P2	206.959	1								0	level5						other
1.005_348.0471	0.1073	0.0108	0.1082	0.1	0.2003	MCAO:Sham	C18:pos	Inosinic acid	C10 H13 N4 O8 P	348.047	1.005	C00130	S8264	HMDB0000175	0	-0.1064			5	level4	Nucleosides, nucleotides, and analogues	Purine nucleotides	Purine ribonucleotides	Purines and derivatives	map00230 Purine metabolism; map01100 Metabolic pathways; map01523 Antifolate resistance; map04742 Taste transduction;	down
1.006_174.9844	0.5992	0.4385	0.5714	0.7	0.7902	MCAO:Sham	C18:pos		C7 H N3 O S	174.984	1.006								0	level5						other
1.007_233.9829	1.337	0.7746	0.8506	0.7	0.7902	MCAO:Sham	C18:pos	4-hydroxy-3-(sulfooxy)benzoic acid	C7 H6 O7 S	233.983	1.007		S35786939	HMDB0124993	-0.0005	-2.2433			2	level4	Organic acids and derivatives	Organic sulfuric acids and derivatives	Arylsulfates	Organic acids		other
1.017_133.0376	0.3374	0.1918	0.3637	0.2	0.3314	MCAO:Sham	C18:pos	L-aspartic acid	C4 H7 N O4	133.038	1.017	C00049	MReference-462	HMDB0000191	0.0001	0.8458	94.5	96.8	4	level2	Organic acids and derivatives	Carboxylic acids and derivatives	Amino acids, peptides, and analogues	Amino acids	map00220 Arginine biosynthesis; map00250 Alanine, aspartate and glutamate metabolism; map00260 Glycine, serine and threonine metabolism; map00270 Cysteine and methionine metabolism; map00340 Histidine metabolism; map00410 beta-Alanine metabolism; map00760 Nicotinate and nicotinamide metabolism; map00770 Pantothenate and CoA biosynthesis; map00970 Aminoacyl-tRNA biosynthesis; map01100 Metabolic pa…	other
1.017_220.1061	0.4038	0.2017	0.3737	0.1	0.2003	MCAO:Sham	C18:pos	N-acetyl-beta-d-glucosaminylamine	C8 H16 N2 O5	220.106	1.017	C01239	S388560	HMDB0001104	0.0002	0.8388			2	level4	Organic oxygen compounds	Organooxygen compounds	Carbohydrates and carbohydrate conjugates	Carbohydrates	NULL	other
1.017_294.0528	1.3912	0.03	0.165	0.1	0.2003	MCAO:Sham	C18:pos		C9 H16 N2 O5 P2	294.053	1.017								0	level5						up
1.018_122.0844	0.4681	0.2547	0.4131	0.4	0.5487	MCAO:Sham	C18:pos	2,4-diaminotoluene	C7 H10 N2	122.084	1.018	C14401	S6991	HMDB0041799	0	0.3114			9	level4	Benzenoids	Benzene and substituted derivatives	Toluenes	Benzene and derivatives		other
1.02_178.0061	1.3697	0.4393	0.5714	0.7	0.7902	MCAO:Sham	C18:pos		C4 H8 N2 O2 P2	178.006	1.02								0	level5						other
1.02_500.985	0.3707	0.2754	0.4295	0.1	0.2003	MCAO:Sham	C18:pos			500.985	1.02								0	level5						other
1.021_87.0321	0.4403	0.2728	0.4279	0.2	0.3314	MCAO:Sham	C18:pos	Oxazolidinone	C3 H5 N O2	87.0321	1.021	C06695	S66579		0.0001	1.2644			4	level4	Antibiotics	Others [Fig]	Cyclic lactones	Antibiotics	NULL	other
1.022_217.0169	0.4045	0.1665	0.3394	0.1	0.2003	MCAO:Sham	C18:pos		C6 H9 N3 O2 P2	217.017	1.022								0	level5						other
1.022_289.0378	0.487	0.2412	0.4047	0.2	0.3314	MCAO:Sham	C18:pos		C9 H11 N3 O6 S	289.038	1.022								0	level5						other
1.024_175.0484	0.2933	0.1716	0.3436	0.1	0.2003	MCAO:Sham	C18:pos	N-acetyl-l-aspartic acid	C6 H9 N O5	175.048	1.024	C01042	BGI418	HMDB0000812	0.0003	1.6601	98.3		5	level1	Organic acids and derivatives	Carboxylic acids and derivatives	Amino acids, peptides, and analogues	Amino acids, peptides, and analogues	map00250 Alanine, aspartate and glutamate metabolism; map01100 Metabolic pathways;	other
1.024_372.0781	0.4508	0.3285	0.4804	0.2	0.3314	MCAO:Sham	C18:pos		C11 H23 N2 O6 P3	372.078	1.024								0	level5						other
1.025_472.0315	0.2303	0.1836	0.3542	0.1	0.2003	MCAO:Sham	C18:pos		C12 H19 N4 O10 P3	472.031	1.025								0	level5						other
1.026_122.0865	0.6667	0.396	0.5396	0.4	0.5487	MCAO:Sham	C18:pos	[similar to: nicotinamide; δmass: 0.0385 da]		122.087	1.026								0	level5						other
1.026_135.995	0.5604	0.3237	0.4769	0.1	0.2003	MCAO:Sham	C18:pos		C2 H4 N2 O3 S	135.995	1.026								0	level5						other
1.027_549.1032	0.1359	0.1089	0.2754	0.1	0.2003	MCAO:Sham	C18:pos		C20 H30 N3 O7 P3 S	549.103	1.027								0	level5						other
1.028_318.9994	0.5044	0.3053	0.4582	0.2	0.3314	MCAO:Sham	C18:pos	Lanoconazole	C14 H10 Cl N3 S2	318.999	1.028		S2273540		-0.0011	-3.3968			1	level4						other
1.028_403.0076	0.2832	0.2352	0.3996	0.1	0.2003	MCAO:Sham	C18:pos		C4 H16 N5 O11 P3	403.008	1.028								0	level5						other
1.029_374.0542	0.2396	0.2103	0.378	0.1	0.2003	MCAO:Sham	C18:pos		C12 H16 N4 O6 P2	374.054	1.029								0	level5						other
1.029_404.0155	0.2483	0.234	0.3993	0.1	0.2003	MCAO:Sham	C18:pos	Sulfoxone	C14 H16 N2 O6 S3	404.015	1.029		S5158	HMDB0015276	-0.0015	-3.7839			1	level4	Benzenoids	Benzene and substituted derivatives	Benzenesulfonyl compounds	Benzene and derivatives		other
1.029_578.0559	0.1979	0.158	0.3305	0.1	0.2003	MCAO:Sham	C18:pos		C16 H24 N2 O17 P2	578.056	1.029	C06017	S389712		0.0009	1.5728			2	level4						other
1.032_189.9568	0.855	0.5208	0.6416	0.7	0.7902	MCAO:Sham	C18:pos		C5 H2 O6 S	189.957	1.032								0	level5						other
1.032_311.0866	0.3775	0.2522	0.4128	0.1	0.2003	MCAO:Sham	C18:pos		C13 H20 N3 P3	311.087	1.032								0	level5						other
1.036_132.0006	6.7775	0.0006	0.0643	0.1	0.2003	MCAO:Sham	C18:pos		C3 H6 N2 P2	132.001	1.036								0	level5						up
1.036_149.0513	0.6042	0.2339	0.3993	0.1	0.2003	MCAO:Sham	C18:pos	L-methionine	C5 H11 N O2 S	149.051	1.036	C00073	BGI369	HMDB0000696	0.0002	1.5926	96.2	92.5	5	level1	Peptides	Amino acids	Common amino acids [Fig]	Amino acids	map00270 Cysteine and methionine metabolism; map00970 Aminoacyl-tRNA biosynthesis; map01100 Metabolic pathways; map01210 2-Oxocarboxylic acid metabolism; map01230 Biosynthesis of amino acids; map01523 Antifolate resistance; map04974 Protein digestion and absorption; map04978 Mineral absorption; map05230 Central carbon metabolism in cancer;	other
1.037_317.9912	0.7658	0.4651	0.5894	0.7	0.7902	MCAO:Sham	C18:pos		C8 H8 N4 O6 P2	317.991	1.037								0	level5						other
1.038_175.113	0.2586	0.1444	0.3128	0.2	0.3314	MCAO:Sham	C18:pos		C8 H18 N O P	175.113	1.038								0	level5						other
1.04_135.9956	1.3454	0.8791	0.9183	1	1	MCAO:Sham	C18:pos		C2 H6 N2 O P2	135.996	1.04								0	level5						other
1.042_145.02	0.4908	0.212	0.3789	0.2	0.3314	MCAO:Sham	C18:pos	3,4-dehydrothiomorpholine-3-carboxylic acid	C5 H7 N O2 S	145.02	1.042	C04445	S163623		0.0003	1.772	57.2		1	level4					NULL	other
1.047_307.0838	1.2542	0.6364	0.7416	1	1	MCAO:Sham	C18:pos	L-glutathione reduced	C10 H17 N3 O6 S	307.084	1.047	C00051	BGI358	HMDB0000125	0	-0.0545	95.8	93.1	2	level1	Vitamins and Cofactors	Cofactors	Coenzymes [Fig]	Cofactors	map00270 Cysteine and methionine metabolism; map00480 Glutathione metabolism; map01100 Metabolic pathways; map02010 ABC transporters; map04216 Ferroptosis; map04918 Thyroid hormone synthesis; map04976 Bile secretion;	other
1.05_122.0108	0.9976	0.7681	0.8479	1	1	MCAO:Sham	C18:pos	[similar to: nicotinamide; δmass: -0.0372 da]		122.011	1.05								0	level5						other
1.053_136.0387	0.7139	0.2013	0.3737	0.4	0.5487	MCAO:Sham	C18:pos	Hypoxanthine	C5 H4 N4 O	136.039	1.053	C00262	MReference-441	HMDB0000157	0.0002	1.3647		91.3	3	level1	Organoheterocyclic compounds	Imidazopyrimidines	Purines and purine derivatives	Purines and derivatives	map00230 Purine metabolism; map01100 Metabolic pathways;	other
1.055_132.0248	0.6492	0.2111	0.378	0.1	0.2003	MCAO:Sham	C18:pos	3-methylsulfolene	C5 H8 O2 S	132.025	1.055		S64103	HMDB0059667	0.0003	1.8999	77.8		2	level4	Organoheterocyclic compounds	Dihydrothiophenes	null	Dihydrothiophenes		other
1.059_272.0771	0.5593	0.128	0.2921	0.1	0.2003	MCAO:Sham	C18:pos		C10 H16 N4 O S2	272.077	1.059								0	level5						other
1.062_122.0482	0.5778	0.2142	0.381	0.1	0.2003	MCAO:Sham	C18:pos	Nicotinamide	C6 H6 N2 O	122.048	1.062	C00153	MReference-517	HMDB0001406	0.0002	1.6778		92.6	4	level1	Organoheterocyclic compounds	Pyridines and derivatives	Pyridinecarboxylic acids and derivatives	Pyridine and derivatives	map00760 Nicotinate and nicotinamide metabolism; map01100 Metabolic pathways; map04977 Vitamin digestion and absorption;	other
1.066_103.0458	0.6702	0.2074	0.3765	0.4	0.5487	MCAO:Sham	C18:pos	2-methylthiazolidine	C4 H9 N S	103.046	1.066		S29856	HMDB0031682	0.0002	1.7984			1	level4	Organoheterocyclic compounds	Azolidines	Thiazolidines	Thiazolidines		other
1.066_122.01	0.4722	0.0428	0.1907	0.1	0.2003	MCAO:Sham	C18:pos	[similar to: nicotinamide; δmass: -0.0380 da]		122.01	1.066								0	level5						down
1.07_135.9936	1.0348	0.9787	0.9836	1	1	MCAO:Sham	C18:pos	[similar to: hypoxanthine; δmass: -0.0449 da]		135.994	1.07								0	level5						other
1.071_136.0835	0.7729	0.6462	0.7486	0.4	0.5487	MCAO:Sham	C18:pos	[similar to: hypoxanthine; δmass: 0.0450 da]		136.083	1.071								0	level5						other
1.071_285.0896	0.681	0.1262	0.2921	0.1	0.2003	MCAO:Sham	C18:pos		C10 H15 N5 O3 S	285.09	1.071								0	level5						other
1.072_122.0856	0.7216	0.378	0.5252	0.7	0.7902	MCAO:Sham	C18:pos	[similar to: nicotinamide; δmass: 0.0376 da]		122.086	1.072								0	level5						other
1.086_258.0864	0.8817	0.4484	0.5741	1	1	MCAO:Sham	C18:pos	1-(beta-d-ribofuranosyl)thymine	C10 H14 N2 O6	258.086	1.086		S393058	HMDB0000884	0.0012	4.5937			3	level4	Nucleosides, nucleotides, and analogues	Pyrimidine nucleosides	null	Nucleic acids and analogues		other
1.131_174.0168	1.2061	0.4034	0.5459	0.4	0.5487	MCAO:Sham	C18:pos	Dehydroascorbic acid	C6 H6 O6	174.017	1.131	C05422	S812	HMDB0001264	0.0003	1.8285			6	level4	Organoheterocyclic compounds	Lactones	Gamma butyrolactones	Gamma butyrolactones	map00053 Ascorbate and aldarate metabolism; map00480 Glutathione metabolism; map01100 Metabolic pathways;	other
1.133_137.9955	1.2885	0.1229	0.2895	0.2	0.3314	MCAO:Sham	C18:pos		C6 H2 O4	137.995	1.133								0	level5						other
1.134_146.0218	1.0628	0.7186	0.8077	1	1	MCAO:Sham	C18:pos	Alpha-ketoglutaric acid	C5 H6 O5	146.022	1.134	C00026	S50	HMDB0000208	0.0003	2.004			7	level4	Organic acids and derivatives	Keto acids and derivatives	Gamma-keto acids and derivatives	Organic acids	map00020 Citrate cycle (TCA cycle); map00040 Pentose and glucuronate interconversions; map00053 Ascorbate and aldarate metabolism; map00220 Arginine biosynthesis; map00250 Alanine, aspartate and glutamate metabolism; map00310 Lysine degradation; map00340 Histidine metabolism; map00430 Taurine and hypotaurine metabolism; map00471 D-Glutamine and D-glutamate metabolism; map00630 Glyoxylate and dica…	other
1.137_128.0113	1.0013	0.923	0.9492	1	1	MCAO:Sham	C18:pos	5-hydroxy-2-furoic acid	C5 H4 O4	128.011	1.137		S3373337	HMDB0059784	0.0004	3.0856			2	level4	Organoheterocyclic compounds	Furans	Furoic acid and derivatives	Furoic acid and derivatives		other
1.138_290.9439	1.3057	0.3611	0.5068	0.4	0.5487	MCAO:Sham	C18:pos		C6 H N3 O9 S	290.944	1.138								0	level5						other
1.143_209.0538	1.0127	0.9317	0.952	1	1	MCAO:Sham	C18:pos		C6 H11 N O7	209.054	1.143								0	level5						other
1.191_152.0337	0.8571	0.444	0.5716	0.4	0.5487	MCAO:Sham	C18:pos	Xanthine	C5 H4 N4 O2	152.034	1.191	C00385	S1151	HMDB0000292	0.0002	1.5205			3	level4	Organoheterocyclic compounds	Imidazopyrimidines	Purines and purine derivatives	Purines and derivatives	map00230 Purine metabolism; map00232 Caffeine metabolism; map01100 Metabolic pathways;	other
1.248_129.0428	0.5424	0.0777	0.2293	0.1	0.2003	MCAO:Sham	C18:pos	Pyroglutamate	C5 H7 N O3	129.043	1.248	C01879	BGI491	HMDB0000267	0.0002	1.5628	94.1	89.3	10	level1	Peptides	Amino acids	Other amino acids [Fig]	Amino acids	map00480 Glutathione metabolism; map01100 Metabolic pathways;	other
1.252_83.0372	0.31	0.1052	0.2714	0.1	0.2003	MCAO:Sham	C18:pos		C4 H5 N O	83.0372	1.252								0	level5						other
1.254_279.1552	0.3086	0.2918	0.4432	0.1	0.2003	MCAO:Sham	C18:pos		C9 H21 N5 O5	279.155	1.254								0	level5						other
1.273_289.1274	6.0186	0.2194	0.3827	0.4	0.5487	MCAO:Sham	C18:pos	Ophthalmic acid	C11 H19 N3 O6	289.127	1.273	C21016	BGI450	HMDB0005765	0	-0.0018	94.7	31.3	1	level1	Organic acids and derivatives	Carboxylic acids and derivatives	Amino acids, peptides, and analogues	Amino acids, peptides, and analogues	map00270 Cysteine and methionine metabolism; map01100 Metabolic pathways;	other
1.308_181.0742	1.1946	0.5799	0.6975	1	1	MCAO:Sham	C18:pos	L-tyrosine	C9 H11 N O3	181.074	1.308	C01536	BGI384		0.0003	1.9159	93.8	89.2	15	level1					NULL	other
1.318_189.064	0.6414	0.2749	0.4295	0.4	0.5487	MCAO:Sham	C18:pos	N-acetyl-l-glutamate	C7 H11 N O5	189.064	1.318	C00624	BGI420	HMDB0001138	0.0003	1.6401	95.4		5	level1	Organic acids and derivatives	Carboxylic acids and derivatives	Amino acids, peptides, and analogues	Amino acids, peptides, and analogues	map00220 Arginine biosynthesis; map01100 Metabolic pathways; map01210 2-Oxocarboxylic acid metabolism; map01230 Biosynthesis of amino acids;	other
1.338_244.0696	0.7646	0.4681	0.5922	1	1	MCAO:Sham	C18:pos	Uridine	C9 H12 N2 O6	244.07	1.338	C00299	BGI558	HMDB0000296	0.0001	0.3132	96.4		3	level1	Nucleic acids	Nucleosides [Fig]	Ribonucleosides	Nucleic acids	map00240 Pyrimidine metabolism; map01100 Metabolic pathways; map02010 ABC transporters;	other
1.34_135.0687	0.5646	0.0173	0.1329	0.1	0.2003	MCAO:Sham	C18:pos	N-benzylformamide	C8 H9 N O	135.069	1.34	C15561	MReference-817		0.0003	1.9543	68.7	47.8	14	level3					NULL	down
1.353_207.0568	0.867	0.6033	0.7113	1	1	MCAO:Sham	C18:pos	2-acrylamido-2-methyl-1-propane sulfonic acid	C7 H13 N O4 S	207.057	1.353		S58836	HMDB0031200	0.0003	1.2873			3	level4	Organic acids and derivatives	Organic sulfonic acids and derivatives	Organosulfonic acids and derivatives	Organic acids		other
1.443_321.0695	0.7616	0.3923	0.5375	0.7	0.7902	MCAO:Sham	C18:pos	N-[3-carboxy-2-(carboxymethyl)-2-hydroxypropanoyl]glutamic acid	C11 H15 N O10	321.07	1.443		S19992713	HMDB0013220	-0.0001	-0.2323			1	level4	Organic acids and derivatives	Carboxylic acids and derivatives	Amino acids, peptides, and analogues	Amino acids, peptides, and analogues		other
1.487_435.1854	0.3268	0.2189	0.3827	0.2	0.3314	MCAO:Sham	C18:pos		C18 H35 N3 O3 P2 S	435.185	1.487								0	level5						other
1.49_349.1484	0.4276	0.2297	0.3945	0.2	0.3314	MCAO:Sham	C18:pos		C13 H23 N3 O8	349.148	1.49								0	level5						other
1.49_572.1717	0.3427	0.2229	0.3868	0.2	0.3314	MCAO:Sham	C18:pos		C25 H32 O15	572.172	1.49								0	level5						other
1.491_304.0907	0.5218	0.237	0.401	0.4	0.5487	MCAO:Sham	C18:pos	N-acetyl-1-aspartylglutamic acid	C11 H16 N2 O8	304.091	1.491	C12270	MReference-505	HMDB0001067	0	0.0143		92	3	level2	Organic acids and derivatives	Carboxylic acids and derivatives	Amino acids, peptides, and analogues	Amino acids, peptides, and analogues	map00250 Alanine, aspartate and glutamate metabolism; map01100 Metabolic pathways; map04080 Neuroactive ligand-receptor interaction;	other
1.498_192.0612	0.8678	0.4493	0.5741	1	1	MCAO:Sham	C18:pos	(2e)-2-(methylthiomethyl)-3-phenyl-2-propenal	C11 H12 O S	192.061	1.498		S17332793	HMDB0037166	0.0003	1.4305			1	level4	Phenylpropanoids and polyketides	Cinnamaldehydes	null	Polyketides[PK]		other
1.508_346.1487	0.5985	0.2504	0.4115	0.4	0.5487	MCAO:Sham	C18:pos	Laninamivir	C13 H22 N4 O7	346.149	1.508	C21557	S439182		-0.0001	-0.3456			1	level4					NULL	other
1.565_204.0572	1.1958	0.5995	0.7078	0.4	0.5487	MCAO:Sham	C18:pos		C7 H12 N2 O3 S	204.057	1.565								0	level5						other
1.641_135.1171	1.2738	0.853	0.8969	0.7	0.7902	MCAO:Sham	C18:pos	[similar to: hypoxanthine; δmass: -0.9214 da]		135.117	1.641								0	level5						other
1.665_131.0533	1.8668	0.4503	0.5743	1	1	MCAO:Sham	C18:pos	[similar to: microcystin lf; δmass: -854.4628 da]		131.053	1.665								0	level5						other
1.676_85.0893	0.9142	0.5426	0.6602	0.7	0.7902	MCAO:Sham	C18:pos	2908	C5 H11 N	85.0893	1.676	C01746	S7791	HMDB0034301	0.0001	1.7463			1	level4	Organoheterocyclic compounds	Piperidines	null	Piperidines	map04974 Protein digestion and absorption;	other
1.68_131.0949	0.9344	0.4372	0.5712	0.4	0.5487	MCAO:Sham	C18:pos	L-isoleucine	C6 H13 N O2	131.095	1.68	C00407	BGI366	HMDB0000172	0.0003	1.9251	96.1	92.1	18	level1	Peptides	Amino acids	Common amino acids [Fig]	Amino acids	map00280 Valine, leucine and isoleucine degradation; map00290 Valine, leucine and isoleucine biosynthesis; map00970 Aminoacyl-tRNA biosynthesis; map01100 Metabolic pathways; map01210 2-Oxocarboxylic acid metabolism; map01230 Biosynthesis of amino acids; map02010 ABC transporters; map04974 Protein digestion and absorption; map04978 Mineral absorption; map05230 Central carbon metabolism in cancer;	other
1.748_175.0306	0.7056	0.3525	0.5008	0.7	0.7902	MCAO:Sham	C18:pos		C6 H9 N O3 S	175.031	1.748								0	level5						other
1.815_267.0968	0.5082	0.1314	0.2966	0.2	0.3314	MCAO:Sham	C18:pos	Adenosine	C10 H13 N5 O4	267.097	1.815	C00212	MReference-297	HMDB0000050	0.0001	0.2122	78.8	94.6	5	level1	Nucleosides, nucleotides, and analogues	Purine nucleosides	null	Purines and derivatives	map00230 Purine metabolism; map01100 Metabolic pathways; map02010 ABC transporters; map04022 cGMP-PKG signaling pathway; map04024 cAMP signaling pathway; map04071 Sphingolipid signaling pathway; map04080 Neuroactive ligand-receptor interaction; map04270 Vascular smooth muscle contraction; map04923 Regulation of lipolysis in adipocytes; map04924 Renin secretion; map05012 Parkinson disease; map0503…	other
1.999_151.0497	0.1214	0.0504	0.1971	0.1	0.2003	MCAO:Sham	C18:pos	Guanine	C5 H5 N5 O	151.05	1.999	C00242	MReference-436	HMDB0000132	0.0002	1.5883		95.2	3	level2	Organoheterocyclic compounds	Imidazopyrimidines	Purines and purine derivatives	Purines and derivatives	map00230 Purine metabolism; map01100 Metabolic pathways;	other
10.004_403.3661	0.5833	0.2772	0.4312	0.4	0.5487	MCAO:Sham	C18:pos		C24 H45 N5	403.366	10.004								0	level5						other
10.006_358.3082	0.5717	0.1549	0.3257	0.4	0.5487	MCAO:Sham	C18:pos	1-stearoylglycerol	C21 H42 O4	358.308	10.006	D01947	MReference-939		-0.0001	-0.2235		91.1	7	level2						other
10.007_380.2902	0.4531	0.0412	0.1869	0.1	0.2003	MCAO:Sham	C18:pos		C19 H36 N6 O2	380.29	10.007								0	level5						down
10.008_266.261	0.4476	0.1392	0.3049	0.4	0.5487	MCAO:Sham	C18:pos	Linoleyl alcohol	C18 H34 O	266.261	10.008		S4517641		0	0.1419			18	level4						other
10.009_442.2608	0.5418	0.1187	0.2869	0.2	0.3314	MCAO:Sham	C18:pos		C21 H38 N4 O4 S	442.261	10.009								0	level5						other
10.042_847.65	1.6872	0.4493	0.5741	0.7	0.7902	MCAO:Sham	C18:pos		C56 H86 N3 O P	847.65	10.042								0	level5						other
10.052_380.2691	7.643	0.007	0.1017	0.1	0.2003	MCAO:Sham	C18:pos		C22 H32 N6	380.269	10.052								0	level5						up
10.053_375.3137	6.5453	0.0032	0.0958	0.1	0.2003	MCAO:Sham	C18:pos	Docosatetraenoylethanolamide	C24 H41 N O2	375.314	10.053	C13829	S4445444	HMDB0013626	-0.0001	-0.1388			6	level4	Organic nitrogen compounds	Organonitrogen compounds	Amines	Amines	NULL	up
10.065_661.5646	0.886	0.965	0.9785	1	1	MCAO:Sham	C18:pos		C41 H75 N O5	661.565	10.065								0	level5						other
10.166_364.2952	9.6337	0.0577	0.2061	0.1	0.2003	MCAO:Sham	C18:pos		C19 H36 N6 O	364.295	10.166							45.1	0	level5						other
10.215_382.2847	2.7908	0.0774	0.2292	0.1	0.2003	MCAO:Sham	C18:pos	N~2~-[(9z)-9-hexadecenoyl]-l-glutamine	C21 H38 N2 O4	382.285	10.215		S67164798		0.0016	4.0897			1	level4						other
10.216_328.2353	1.0135	0.8872	0.9231	1	1	MCAO:Sham	C18:pos		C17 H32 N2 O4	328.235	10.216							45.1	0	level5						other
10.216_377.3293	2.9668	0.0717	0.227	0.1	0.2003	MCAO:Sham	C18:pos		C24 H43 N O2	377.329	10.216								0	level5						other
10.23_366.3109	5.453	0.1209	0.2879	0.2	0.3314	MCAO:Sham	C18:pos		C19 H38 N6 O	366.311	10.23								0	level5						other
10.362_831.6564	1.4483	0.5901	0.7019	0.7	0.7902	MCAO:Sham	C18:pos		C47 H96 N O4 P3	831.656	10.362								0	level5						other
11.194_429.3726	0.5022	0.1329	0.2985	0.2	0.3314	MCAO:Sham	C18:pos			429.373	11.194								0	level5						other
11.233_828.0457	0.1858	0.0855	0.2384	0.1	0.2003	MCAO:Sham	C18:pos		C31 H22 N6 O18 P2	828.046	11.233								0	level5						other
11.235_895.5315	0.5954	0.1735	0.3452	0.1	0.2003	MCAO:Sham	C18:pos		C44 H83 N O13 P2	895.532	11.235								0	level5						other
11.255_849.6658	2.456	0.115	0.2828	0.2	0.3314	MCAO:Sham	C18:pos	(2r,17z)-n-[(2s,3r,4e,8e,10e)-1-(beta-d-glucopyranosyloxy)-3-hydroxy-4,8,10-octadecatrien-2-yl]-2-hydroxy-17-hexacosenamide	C50 H91 N O9	849.666	11.255		S23311591		-0.0036	-4.1946			1	level4						other
11.357_804.0452	0.1702	0.1046	0.2707	0.1	0.2003	MCAO:Sham	C18:pos		C26 H27 N6 O16 P3 S	804.045	11.357								0	level5						other
11.359_871.5306	0.6331	0.2512	0.412	0.2	0.3314	MCAO:Sham	C18:pos		C48 H80 N3 O5 P3	871.531	11.359								0	level5						other
11.413_368.3442	0.5897	0.1737	0.3452	0.2	0.3314	MCAO:Sham	C18:pos	(5z,7e)-9,10-secocholesta-5,7,10-triene	C27 H44	368.344	11.413		S24823364		-0.0001	-0.1917			1	level4						other
11.503_585.5102	0.5778	0.2491	0.411	0.4	0.5487	MCAO:Sham	C18:pos		C38 H67 N O3	585.51	11.503								0	level5						other
11.849_733.5617	0.3716	0.0523	0.1995	0.1	0.2003	MCAO:Sham	C18:pos	Dl-dipalmitoylphosphatidylcholine	C40 H80 N O8 P	733.562	11.849		MReference-889		-0.0004	-0.6111		92.9	39	level2						other
11.925_759.5767	0.4528	0.1136	0.2816	0.1	0.2003	MCAO:Sham	C18:pos	Popc	C42 H82 N O8 P	759.577	11.925		S5005738		-0.0011	-1.4188			52	level4						other
11.925_849.5459	1.3489	0.4042	0.5459	0.7	0.7902	MCAO:Sham	C18:pos		C41 H82 N5 O7 P3	849.546	11.925								0	level5						other
12.006_785.5927	0.2982	0.0599	0.2071	0.1	0.2003	MCAO:Sham	C18:pos	(2r)-2,3-bis[(9e)-9-octadecenoyloxy]propyl 2-(trimethylammonio)ethyl phosphate	C44 H84 N O8 P	785.593	12.006		S8923165		-0.0008	-1.0166			69	level4						other
12.041_743.5464	0.2579	0.0594	0.2071	0.1	0.2003	MCAO:Sham	C18:pos	Dioleoylphosphatidylethanolamine	C41 H78 N O8 P	743.546	12.041		S4743651		-0.0001	-0.0946			52	level4						other
12.08_587.5257	0.7695	0.6319	0.7384	0.4	0.5487	MCAO:Sham	C18:pos		C38 H69 N O3	587.526	12.08								0	level5						other
2.006_269.0841	0.6483	0.5452	0.6624	0.7	0.7902	MCAO:Sham	C18:pos			269.084	2.006								0	level5						other
2.025_268.0808	0.6549	0.3123	0.4653	0.2	0.3314	MCAO:Sham	C18:pos	Inosine	C10 H12 N4 O5	268.081	2.025	C00294	MReference-1234	HMDB0000195	0.0001	0.2147	88.6	92.3	5	level1	Nucleosides, nucleotides, and analogues	Purine nucleosides	null	Purines and derivatives	map00230 Purine metabolism; map01100 Metabolic pathways; map02010 ABC transporters;	other
2.036_313.1386	0.7734	0.4193	0.558	1	1	MCAO:Sham	C18:pos		C12 H19 N5 O5	313.139	2.036								0	level5						other
2.037_135.9949	0.9421	0.9497	0.9679	1	1	MCAO:Sham	C18:pos		C2 H6 N2 O P2	135.995	2.037								0	level5						other
2.043_136.0833	0.7935	0.6766	0.7726	1	1	MCAO:Sham	C18:pos	[similar to: hypoxanthine; δmass: 0.0448 da]		136.083	2.043								0	level5						other
2.244_374.1073	3.0411	0.0184	0.1356	0.1	0.2003	MCAO:Sham	C18:pos		C13 H18 N4 O9	374.107	2.244								0	level5						up
2.303_430.1337	78.6856	0.0021	0.085	0.1	0.2003	MCAO:Sham	C18:pos		C16 H22 N4 O10	430.134	2.303								0	level5						up
2.362_304.0729	0.5523	0.2364	0.4009	0.2	0.3314	MCAO:Sham	C18:pos	Arofylline	C14 H13 Cl N4 O2	304.073	2.362		S145757		0.0002	0.6288			6	level4						other
2.373_600.1049	0.1814	0.0301	0.165	0.1	0.2003	MCAO:Sham	C18:pos		C21 H35 N2 O8 P3 S2	600.105	2.373								0	level5						down
2.45_284.0756	1.8661	0.1588	0.3305	0.2	0.3314	MCAO:Sham	C18:pos	Xanthosine	C10 H12 N4 O6	284.076	2.45	C01762	BGI568	HMDB0000299	-0.0001	-0.2393	89.3		1	level1	Alkaloids	Others	Purine alkaloids	Alkaloids	map00230 Purine metabolism; map00232 Caffeine metabolism; map01100 Metabolic pathways; map02010 ABC transporters;	other
2.502_208.0851	0.6783	0.5198	0.6416	1	1	MCAO:Sham	C18:pos	Kynurenine	C10 H12 N2 O3	208.085	2.502	C01718	S823		0.0003	1.2961			5	level4					NULL	other
2.567_262.0624	6.2397	0.2188	0.3827	0.4	0.5487	MCAO:Sham	C18:pos	(2e)-2-benzylidenefuro[2,3-e][1]benzofuran-3(2h)-one	C17 H10 O3	262.062	2.567		S24846149		-0.0006	-2.2861			1	level4						other
2.573_366.1426	0.5986	0.0918	0.2488	0.1	0.2003	MCAO:Sham	C18:pos	2-iodohexadecanal	C16 H31 I O	366.143	2.573		S2299788		0.0006	1.7318			1	level4						other
2.67_278.0938	0.3809	0.0306	0.165	0.1	0.2003	MCAO:Sham	C18:pos	Glu-met	C10 H18 N2 O5 S	278.094	2.67		S4932367	HMDB0028825	0.0002	0.6684			4	level4	Organic acids and derivatives	Carboxylic acids and derivatives	Amino acids, peptides, and analogues	Amino acids, peptides, and analogues		down
2.671_174.1094	0.6596	0.6561	0.7567	1	1	MCAO:Sham	C18:pos			174.109	2.671								0	level5						other
2.677_165.1396	1.1413	0.6461	0.7486	1	1	MCAO:Sham	C18:pos	[similar to: l-phenylalanine; δmass: 0.0607 da]		165.14	2.677								0	level5						other
2.68_270.0675	0.7437	0.4224	0.5602	0.4	0.5487	MCAO:Sham	C18:pos	10-oxabenzo(def)chrysen-9-one	C19 H10 O2	270.067	2.68	C18281	S320641		-0.0006	-2.0645			1	level4						other
2.691_165.1376	0.4141	0.302	0.4542	0.1	0.2003	MCAO:Sham	C18:pos	[similar to: l-phenylalanine; δmass: 0.0586 da]		165.138	2.691								0	level5						other
2.692_165.0199	1.0287	0.9281	0.952	1	1	MCAO:Sham	C18:pos		C5 H4 N5 P	165.02	2.692								0	level5						other
2.702_119.0376	1.0714	0.6748	0.7716	1	1	MCAO:Sham	C18:pos	Phenylisocyanate	C7 H5 N O	119.038	2.702		S7389	HMDB0062270	0.0004	3.6592	14.8		1	level4	Benzenoids	Benzene and substituted derivatives	null	Benzene and derivatives		other
2.708_165.0208	1.8262	0.275	0.4295	0.4	0.5487	MCAO:Sham	C18:pos		C5 H4 N5 P	165.021	2.708								0	level5						other
2.709_148.0527	0.8935	0.3516	0.5004	0.4	0.5487	MCAO:Sham	C18:pos	Cinnamic acid	C9 H8 O2	148.053	2.709	C00423	S392447	HMDB0000930	0.0003	1.9478	72.6		15	level4	Phenylpropanoids and polyketides	Cinnamic acids and derivatives	Cinnamic acids	Polyketides[PK]	map00130 Ubiquinone and other terpenoid-quinone biosynthesis; map00360 Phenylalanine metabolism; map01100 Metabolic pathways;	other
2.71_102.0472	0.8805	0.3217	0.4749	0.4	0.5487	MCAO:Sham	C18:pos		C8 H6	102.047	2.71								0	level5						other
2.712_110.0734	0.0281	0.4367	0.5712	1	1	MCAO:Sham	C18:pos	Trans,trans-2,4-heptadienal	C7 H10 O	110.073	2.712		MReference-3242		0.0002	1.7958		42.4	8	level3						other
2.718_110.074	1.0958	0.4188	0.558	0.4	0.5487	MCAO:Sham	C18:pos	Trans,trans-2,4-heptadienal	C7 H10 O	110.074	2.718							42.3	0	level5						other
2.724_165.0189	0.3144	0.2053	0.3756	0.2	0.3314	MCAO:Sham	C18:pos		C4 H8 N O4 P	165.019	2.724								0	level5						other
2.725_157.0829	1.1091	0.4327	0.569	0.4	0.5487	MCAO:Sham	C18:pos	[similar to: cytidine 5'-diphosphocholine; δmass: -331.0244 da]		157.083	2.725								0	level5						other
2.726_106.042	1.0958	0.2815	0.4336	0.7	0.7902	MCAO:Sham	C18:pos	Benzaldehyde	C7 H6 O	106.042	2.726	C00193	S235	HMDB0006115	0.0002	1.7501			1	level4	Benzenoids	Benzene and substituted derivatives	Benzoyl derivatives	Benzene and derivatives		other
2.727_165.105	2.9368	0.2021	0.3737	0.2	0.3314	MCAO:Sham	C18:pos	[similar to: l-phenylalanine; δmass: 0.0260 da]		165.105	2.727								0	level5						other
2.73_165.1366	0.2484	0.1814	0.3526	0.1	0.2003	MCAO:Sham	C18:pos	[similar to: l-phenylalanine; δmass: 0.0576 da]		165.137	2.73								0	level5						other
2.733_99.0686	10.3419	0.0442	0.1918	0.1	0.2003	MCAO:Sham	C18:pos	N-methylpyrrolidone	C5 H9 N O	99.0686	2.733	C11118	S12814		0.0002	1.6452	78.9		5	level4					NULL	up
2.787_192.1246	1.447	0.2932	0.4443	0.4	0.5487	MCAO:Sham	C18:pos	[similar to: microcystin-lr ; δmass: -802.4241 da]		192.125	2.787								0	level5						other
2.788_271.1645	1.4132	0.3267	0.4796	0.4	0.5487	MCAO:Sham	C18:pos	Arg-pro	C11 H21 N5 O3	271.164	2.788		S295008		0.0001	0.195			2	level4						other
2.859_512.0891	0.2366	0.1331	0.2985	0.1	0.2003	MCAO:Sham	C18:pos		C18 H31 N2 O5 P3 S2	512.089	2.859								0	level5						other
2.874_255.0566	2.6269	0.0688	0.2246	0.2	0.3314	MCAO:Sham	C18:pos		C11 H13 N O4 S	255.057	2.874								0	level5						other
2.89_327.1318	13.2679	0.001	0.0643	0.1	0.2003	MCAO:Sham	C18:pos	(2s)-3-phenyl-2-({[(3s,4s,5r)-2,3,4-trihydroxy-5-(hydroxymethyl)tetrahydro-2-furanyl]methyl}amino)propanoic acid (non-preferred name)	C15 H21 N O7	327.132	2.89		S35014483	HMDB0037846	0	-0.1234			1	level4	Organic acids and derivatives	Carboxylic acids and derivatives	Amino acids, peptides, and analogues	Amino acids, peptides, and analogues		up
2.899_231.1472	10.1643	0.0392	0.1828	0.1	0.2003	MCAO:Sham	C18:pos	N-(tert-butoxycarbonyl)-l-leucine	C11 H21 N O4	231.147	2.899	C04301	S75037		0.0001	0.5737			5	level4					NULL	up
3.073_219.1108	3.6434	0.036	0.1788	0.1	0.2003	MCAO:Sham	C18:pos	Pantothenic acid	C9 H17 N O5	219.111	3.073	C00864	BGI462	HMDB0000210	0.0002	0.79	96.2	35.7	2	level1	Vitamins and Cofactors	Vitamins	Water-soluble vitamins [Fig]	Vitamins	map00410 beta-Alanine metabolism; map00770 Pantothenate and CoA biosynthesis; map01100 Metabolic pathways; map04977 Vitamin digestion and absorption;	up
3.119_188.1164	0.9215	0.73	0.8172	1	1	MCAO:Sham	C18:pos	Gly-leu	C8 H16 N2 O3	188.116	3.119	C02155	S83812	HMDB0000759	0.0003	1.7508			11	level4	Organic acids and derivatives	Carboxylic acids and derivatives	Amino acids, peptides, and analogues	Amino acids, peptides, and analogues	NULL	other
3.134_383.1077	1.3396	0.2052	0.3756	0.2	0.3314	MCAO:Sham	C18:pos	Succinyladenosine	C14 H17 N5 O8	383.108	3.134		S17216022	HMDB0000912	0	-0.1209			1	level4	Nucleosides, nucleotides, and analogues	Purine nucleosides	null	Purines and derivatives		other
3.166_356.2059	1.1427	0.563	0.682	0.7	0.7902	MCAO:Sham	C18:pos		C14 H33 N2 O6 P	356.206	3.166								0	level5						other
3.182_246.1217	2.6735	0.1242	0.2907	0.2	0.3314	MCAO:Sham	C18:pos	Asp-leu	C10 H18 N2 O5	246.122	3.182		S295006	HMDB0028757	0.0001	0.354			11	level4	Organic acids and derivatives	Carboxylic acids and derivatives	Amino acids, peptides, and analogues	Amino acids, peptides, and analogues		other
3.26_138.0796	1.2767	0.1666	0.3394	0.2	0.3314	MCAO:Sham	C18:pos	2085522	C7 H10 N2 O	138.08	3.26	C19218	S11481		0.0003	1.967			8	level4					NULL	other
3.287_137.0843	41.0326	0.403	0.5459	0.2	0.3314	MCAO:Sham	C18:pos	Tyramine	C8 H11 N O	137.084	3.287	C00483	S5408	HMDB0000306	0.0003	1.9432			12	level4	Benzenoids	Benzene and substituted derivatives	Phenethylamines	Amines and derivatives	map00350 Tyrosine metabolism; map01100 Metabolic pathways; map04080 Neuroactive ligand-receptor interaction; map04974 Protein digestion and absorption;	other
3.289_278.0725	1.1095	0.8244	0.8846	1	1	MCAO:Sham	C18:pos		C13 H14 N2 O3 S	278.072	3.289								0	level5						other
3.307_149.0781	1.1231	0.1757	0.3475	0.4	0.5487	MCAO:Sham	C18:pos			149.078	3.307								0	level5						other
3.308_177.1269	3.0979	0.1466	0.314	0.1	0.2003	MCAO:Sham	C18:pos	Bethanidine	C10 H15 N3	177.127	3.308		S2278	HMDB0014362	0.0003	1.9463			1	level4	Benzenoids	Benzene and substituted derivatives	null	Benzene and derivatives		other
3.308_191.0887	1.1454	0.2226	0.3868	0.2	0.3314	MCAO:Sham	C18:pos			191.089	3.308								0	level5						other
3.308_209.1215	1.142	0.27	0.4274	0.2	0.3314	MCAO:Sham	C18:pos			209.121	3.308								0	level5						other
3.309_163.1161	1.17	0.1695	0.342	0.2	0.3314	MCAO:Sham	C18:pos			163.116	3.309								0	level5						other
3.31_211.1258	1.2119	0.4901	0.615	1	1	MCAO:Sham	C18:pos			211.126	3.31								0	level5						other
3.322_413.2112	0.748	0.0683	0.2241	0.1	0.2003	MCAO:Sham	C18:pos	Delanzomib	C21 H28 B N3 O5	413.211	3.322		S23325665		-0.001	-2.4689			1	level4						other
3.338_205.0412	0.2265	0.0432	0.1915	0.1	0.2003	MCAO:Sham	C18:pos	Dacisteine	C7 H11 N O4 S	205.041	3.338		S59118		0.0003	1.5173			2	level4						down
3.344_131.0737	0.9532	0.589	0.7019	0.7	0.7902	MCAO:Sham	C18:pos	Skatole	C9 H9 N	131.074	3.344	C08313	S6480	HMDB0000466	0.0002	1.6118			3	level4	Organoheterocyclic compounds	Indoles and derivatives	Indoles	Indoles	map00380 Tryptophan metabolism;	other
3.344_145.053	0.8958	0.2496	0.411	0.2	0.3314	MCAO:Sham	C18:pos	8-hydroxyquinoline	C9 H7 N O	145.053	3.344	C19434	MReference-2633		0.0003	1.7344		52.7	6	level3					NULL	other
3.344_187.0636	0.8756	0.1879	0.3592	0.2	0.3314	MCAO:Sham	C18:pos	Indole-3-acrylic acid	C11 H9 N O2	187.064	3.344		MReference-449		0.0003	1.6334		93.5	1	level2						other
3.345_117.058	0.9347	0.5862	0.7019	1	1	MCAO:Sham	C18:pos	Indole	C8 H7 N	117.058	3.345	C00463	S776	HMDB0000738	0.0002	1.6344			2	level4	Organoheterocyclic compounds	Indoles and derivatives	Indoles	Indoles	map00380 Tryptophan metabolism; map00400 Phenylalanine, tyrosine and tryptophan biosynthesis; map01100 Metabolic pathways; map04974 Protein digestion and absorption;	other
3.345_158.0847	0.8426	0.0692	0.2251	0.1	0.2003	MCAO:Sham	C18:pos	1,5-dan	C10 H10 N2	158.085	3.345	C19463	S15851		0.0003	1.7254			2	level4					NULL	other
3.345_204.0902	0.8745	0.1871	0.3584	0.2	0.3314	MCAO:Sham	C18:pos	L-tryptophan	C11 H12 N2 O2	204.09	3.345	C00078	MReference-1830	HMDB0000929	0.0003	1.5008	93.5	95.2	12	level1	Organoheterocyclic compounds	Indoles and derivatives	Indolyl carboxylic acids and derivatives	Amino acids	map00260 Glycine, serine and threonine metabolism; map00380 Tryptophan metabolism; map00400 Phenylalanine, tyrosine and tryptophan biosynthesis; map00970 Aminoacyl-tRNA biosynthesis; map01100 Metabolic pathways; map01210 2-Oxocarboxylic acid metabolism; map01230 Biosynthesis of amino acids; map04726 Serotonergic synapse; map04974 Protein digestion and absorption; map04978 Mineral absorption; map0…	other
3.347_204.172	0.474	0.2532	0.4131	0.4	0.5487	MCAO:Sham	C18:pos	2-octyl glyceryl ether	C11 H24 O3	204.172	3.347		S330476		-0.0005	-2.5977			2	level4						other
3.354_129.0581	1.068	0.2172	0.3827	0.2	0.3314	MCAO:Sham	C18:pos	Quinoline	C9 H7 N	129.058	3.354	C06413	MReference-8753	HMDB0033731	0.0002	1.6817		73.2	3	level2	Organoheterocyclic compounds	Quinolines and derivatives	null	Quinolines and derivatives	NULL	other
3.472_312.0779	0.5118	0.4286	0.5647	0.7	0.7902	MCAO:Sham	C18:pos	Carbapenem mm22383	C13 H16 N2 O5 S	312.078	3.472	C17398	S26331459		-0.0001	-0.2042			2	level4					NULL	other
3.486_243.1472	2.3499	0.0064	0.1017	0.1	0.2003	MCAO:Sham	C18:pos	3-hydroxy-n-[(3s)-2-oxotetrahydro-3-furanyl]octanamide	C12 H21 N O4	243.147	3.486	C21200	S29341815		0.0001	0.4094			4	level4						up
3.492_297.0895	0.8278	0.4423	0.5714	0.4	0.5487	MCAO:Sham	C18:pos	5'-s-methyl-5'-thioadenosine	C11 H15 N5 O3 S	297.089	3.492	C00170	MReference-253	HMDB0001173	0	-0.1176	95.3	95.3	2	level2	Nucleosides, nucleotides, and analogues	5'-deoxyribonucleosides	5'-deoxy-5'-thionucleosides	Nucleic acids and analogues	map00270 Cysteine and methionine metabolism; map01100 Metabolic pathways;	other
3.504_145.053	1.3896	0.0864	0.2391	0.1	0.2003	MCAO:Sham	C18:pos	Fg7175000	C9 H7 N O	145.053	3.504	C06338	S5816		0.0002	1.6592			6	level4					NULL	other
3.504_191.0585	1.3273	0.073	0.227	0.1	0.2003	MCAO:Sham	C18:pos	5-hydroxyindoleacetate	C10 H9 N O3	191.059	3.504	C05635	BGI131	HMDB0000763	0.0003	1.4785	95	92	4	level1	Organoheterocyclic compounds	Indoles and derivatives	Indolyl carboxylic acids and derivatives	Indole and derivatives	map00380 Tryptophan metabolism; map01100 Metabolic pathways; map04726 Serotonergic synapse;	other
3.529_230.0363	0.6562	0.1885	0.3594	0.2	0.3314	MCAO:Sham	C18:pos	Asulam	C8 H10 N2 O4 S	230.036	3.529	C18350	S17707		0.0002	0.7624			1	level4					NULL	other
3.544_173.015	1.0746	0.9169	0.9454	0.7	0.7902	MCAO:Sham	C18:pos	Aniline-2-sulfonate	C6 H7 N O3 S	173.015	3.544	C06333	BGI574		0.0003	1.837	34.7	33.4	4	level3						other
3.553_280.1059	4.0343	0.0847	0.2369	0.2	0.3314	MCAO:Sham	C18:pos	Levosimendan	C14 H12 N6 O	280.106	3.553		S2298414	HMDB0015058	-0.0014	-4.9139			5	level4	Benzenoids	Benzene and substituted derivatives	Phenylhydrazines	Benzene and derivatives		other
3.556_143.0587	1.3368	0.3596	0.5068	0.7	0.7902	MCAO:Sham	C18:pos	Trimethadione	C6 H9 N O3	143.059	3.556		S5374	HMDB0014491	0.0005	3.342	52.3		5	level4	Organoheterocyclic compounds	Azolidines	Oxazolidines	Oxazolidines		other
3.557_191.0619	1.2911	0.4137	0.5542	0.7	0.7902	MCAO:Sham	C18:pos	Acetyl-l-methionine	C7 H13 N O3 S	191.062	3.557	C02712	S395338	HMDB0011745	0.0003	1.7821	72.9	84.6	2	level4	Organic acids and derivatives	Carboxylic acids and derivatives	Amino acids, peptides, and analogues	Amino acids, peptides, and analogues	NULL	other
3.57_228.1475	1.617	0.2543	0.4131	0.4	0.5487	MCAO:Sham	C18:pos	Leucylproline	C11 H20 N2 O3	228.148	3.57		MReference-468	HMDB0011175	0.0002	0.6732		88.8	2	level2	Organic acids and derivatives	Carboxylic acids and derivatives	Amino acids, peptides, and analogues	Amino acids, peptides, and analogues		other
3.592_400.2434	0.4597	0.1011	0.265	0.1	0.2003	MCAO:Sham	C18:pos		C17 H32 N6 O5	400.243	3.592								0	level5						other
3.601_399.8752	0.4806	0.1734	0.3452	0.2	0.3314	MCAO:Sham	C18:pos		C4 H7 N2 O10 P3 S2	399.875	3.601								0	level5						other
3.604_269.0722	0.2205	0.1203	0.2879	0.2	0.3314	MCAO:Sham	C18:pos		C12 H15 N O4 S	269.072	3.604								0	level5						other
3.61_131.0374	0.1365	0.0101	0.1044	0.1	0.2003	MCAO:Sham	C18:pos		C8 H5 N O	131.037	3.61								0	level5						down
3.611_149.0479	0.1354	0.0098	0.1044	0.1	0.2003	MCAO:Sham	C18:pos	Dihydroxyindole	C8 H7 N O2	149.048	3.611	C05578	S102690	HMDB0004058	0.0002	1.6387			8	level4	Organoheterocyclic compounds	Indoles and derivatives	Hydroxyindoles	Indole and derivatives	map00350 Tyrosine metabolism; map01100 Metabolic pathways;	down
3.617_144.9255	4.2312	0.2496	0.411	0.4	0.5487	MCAO:Sham	C18:pos			144.925	3.617								0	level5						other
3.617_146.9225	4.2532	0.2434	0.4058	0.4	0.5487	MCAO:Sham	C18:pos			146.923	3.617								0	level5						other
3.617_150.9166	4.5034	0.2419	0.4051	0.4	0.5487	MCAO:Sham	C18:pos			150.917	3.617								0	level5						other
3.617_187.9314	4.7686	0.219	0.3827	0.4	0.5487	MCAO:Sham	C18:pos			187.931	3.617								0	level5						other
3.617_189.9285	4.0776	0.2839	0.436	0.7	0.7902	MCAO:Sham	C18:pos			189.929	3.617								0	level5						other
3.617_207.939	4.5898	0.2615	0.4202	0.7	0.7902	MCAO:Sham	C18:pos			207.939	3.617								0	level5						other
3.618_205.942	4.8196	0.2335	0.3993	0.4	0.5487	MCAO:Sham	C18:pos			205.942	3.618								0	level5						other
3.618_413.8804	18.9651	0.3467	0.4969	0.7	0.7902	MCAO:Sham	C18:pos		C5 H5 O16 P3	413.88	3.618								0	level5						other
3.659_269.0722	0.2477	0.1215	0.2879	0.2	0.3314	MCAO:Sham	C18:pos		C12 H15 N O4 S	269.072	3.659								0	level5						other
3.733_163.0636	0.0284	0.0002	0.0474	0.1	0.2003	MCAO:Sham	C18:pos	Î³-oxo-3-pyridinebutanal	C9 H9 N O2	163.064	3.733	C19567	S102987	HMDB0062406	0.0002	1.4808			3	level4	Organic oxygen compounds	Organooxygen compounds	Carbonyl compounds	Carbonyl compounds	map00760 Nicotinate and nicotinamide metabolism; map00980 Metabolism of xenobiotics by cytochrome P450; map01100 Metabolic pathways; map05204 Chemical carcinogenesis;	down
3.829_510.281	0.5558	0.1271	0.2921	0.1	0.2003	MCAO:Sham	C18:pos	Methyl (5z,9alpha,11alpha,13e,15s)-9,11,18-triacetoxy-15-hydroxyprosta-5,13-dien-1-oate	C27 H42 O9	510.281	3.829		S34981392		-0.0019	-3.7809			3	level4						other
3.85_170.9993	0.7174	0.1444	0.3128	0.2	0.3314	MCAO:Sham	C18:pos		C6 H5 N O3 S	170.999	3.85								0	level5						other
3.874_260.1373	0.9912	0.984	0.9865	1	1	MCAO:Sham	C18:pos	L-gamma-glutamyl-l-leucine	C11 H20 N2 O5	260.137	3.874		S133115	HMDB0011171	0.0001	0.2582			7	level4	Organic acids and derivatives	Carboxylic acids and derivatives	Amino acids, peptides, and analogues	Amino acids, peptides, and analogues		other
3.916_231.1108	9.8993	0.4575	0.5815	0.4	0.5487	MCAO:Sham	C18:pos	2271703	C10 H17 N O5	231.111	3.916		S4956295	HMDB0000953	0.0002	0.7319			2	level4	Organic acids and derivatives	Carboxylic acids and derivatives	Amino acids, peptides, and analogues	Amino acids, peptides, and analogues		other
3.994_294.1215	0.554	0.0495	0.1971	0.1	0.2003	MCAO:Sham	C18:pos	Methyl alpha-aspartylphenylalaninate	C14 H18 N2 O5	294.122	3.994		S2155		0	-0.1614			10	level4						down
4.02_497.0113	1.1815	0.4478	0.5741	0.7	0.7902	MCAO:Sham	C18:pos		C9 H18 N5 O13 P3	497.011	4.02								0	level5						other
4.049_100.0162	1.9102	0.9701	0.9811	0.7	0.7902	MCAO:Sham	C18:pos	Succinic anhydride	C4 H4 O3	100.016	4.049	C19524	S7634	HMDB0032523	0.0002	2.0847			1	level4	Organic acids and derivatives	Carboxylic acids and derivatives	Dicarboxylic acids and derivatives	Organic acids	NULL	other
4.049_128.0476	2.0351	0.8499	0.896	1	1	MCAO:Sham	C18:pos	Furaneol	C6 H8 O3	128.048	4.049	C20717	S18218	HMDB0040594	0.0002	1.6635	54.5		16	level4	Organoheterocyclic compounds	Dihydrofurans	Furanones	Furanones	NULL	other
4.176_136.0527	1.8581	0.1333	0.2985	0.2	0.3314	MCAO:Sham	C18:pos	2145	C8 H8 O2	136.053	4.176	C05613	S7422	HMDB0041485	0.0003	2.0303			23	level4	Benzenoids	Benzene and substituted derivatives	Benzyloxycarbonyls	Benzene and derivatives	NULL	other
4.218_326.0936	1.2913	0.0129	0.1106	0.1	0.2003	MCAO:Sham	C18:pos		C14 H18 N2 O5 S	326.094	4.218								0	level5						up
4.233_193.0743	0.7557	0.9309	0.952	1	1	MCAO:Sham	C18:pos	Phenylacetylglycine	C10 H11 N O3	193.074	4.233	C05598	MReference-540	HMDB0000821	0.0004	1.9325		78	15	level2	Organic acids and derivatives	Carboxylic acids and derivatives	Amino acids, peptides, and analogues	Amino acids, peptides, and analogues	map00360 Phenylalanine metabolism;	other
4.329_327.0043	0.1372	0.0347	0.1747	0.1	0.2003	MCAO:Sham	C18:pos		C14 H6 N3 O5 P	327.004	4.329								0	level5						down
4.352_141.0251	0.5274	0.1405	0.3068	0.1	0.2003	MCAO:Sham	C18:pos	2-propionylthiazole	C6 H7 N O S	141.025	4.352		S58779	HMDB0037168	0.0003	2.0439			1	level4	Organic oxygen compounds	Organooxygen compounds	Carbonyl compounds	Carbonyl compounds		other
4.387_376.1382	1.335	0.0382	0.1828	0.1	0.2003	MCAO:Sham	C18:pos	(+)-riboflavin	C17 H20 N4 O6	376.138	4.387		S6501		-0.0001	-0.2144			2	level4						up
4.393_250.0955	0.6701	0.1849	0.355	0.4	0.5487	MCAO:Sham	C18:pos		C12 H14 N2 O4	250.095	4.393								0	level5						other
4.407_340.9835	0.1446	0.0767	0.2291	0.1	0.2003	MCAO:Sham	C18:pos		C6 H10 N5 O6 P3	340.983	4.407								0	level5						other
4.575_468.1683	0.8515	0.6557	0.7567	1	1	MCAO:Sham	C18:pos		C22 H35 N2 O P3 S	468.168	4.575								0	level5						other
4.671_301.1161	9.0174	0.0244	0.153	0.1	0.2003	MCAO:Sham	C18:pos		C13 H19 N O7	301.116	4.671								0	level5						up
4.688_133.053	0.0953	0.0598	0.2071	0.1	0.2003	MCAO:Sham	C18:pos	5-indolol	C8 H7 N O	133.053	4.688		S15244	HMDB0059805	0.0002	1.6273			9	level4	Organoheterocyclic compounds	Indoles and derivatives	Hydroxyindoles	Indole and derivatives		other
4.694_416.2272	0.7253	0.8247	0.8846	1	1	MCAO:Sham	C18:pos		C18 H32 N4 O7	416.227	4.694								0	level5						other
4.836_205.0742	6.0631	0.0233	0.1483	0.1	0.2003	MCAO:Sham	C18:pos	5-methoxy-3-indoleaceate	C11 H11 N O3	205.074	4.836	C05660	S17924	HMDB0004096	0.0003	1.4478			8	level4	Organoheterocyclic compounds	Indoles and derivatives	Indolyl carboxylic acids and derivatives	Indole and derivatives	map00380 Tryptophan metabolism;	up
4.964_261.0672	1.8213	0.9712	0.9811	0.7	0.7902	MCAO:Sham	C18:pos		C10 H15 N O5 S	261.067	4.964								0	level5						other
5.097_517.2756	2.6678	0.0834	0.2364	0.1	0.2003	MCAO:Sham	C18:pos		C20 H44 N3 O10 P	517.276	5.097								0	level5						other
5.146_203.116	0.8742	0.5371	0.6563	0.7	0.7902	MCAO:Sham	C18:pos	Acetylcarnitine	C9 H17 N O4	203.116	5.146		S21243783		0.0003	1.4368			4	level4						other
5.215_175.0636	1.4628	0.3167	0.4683	0.4	0.5487	MCAO:Sham	C18:pos	Indole-3-acetic acid	C10 H9 N O2	175.064	5.215	C00954	S780	HMDB0000197	0.0003	1.7279			10	level4	Organoheterocyclic compounds	Indoles and derivatives	Indolyl carboxylic acids and derivatives	Indole and derivatives	map00380 Tryptophan metabolism; map01100 Metabolic pathways;	other
5.241_237.1002	0.8091	0.3416	0.494	0.4	0.5487	MCAO:Sham	C18:pos	Ethopabate	C12 H15 N O4	237.1	5.241		S5812		0.0001	0.6082			6	level4						other
5.265_147.0686	0.011	0.0136	0.1155	0.1	0.2003	MCAO:Sham	C18:pos	Indole-3-carbidol	C9 H9 N O	147.069	5.265		S3581	HMDB0005785	0.0002	1.6131			6	level4	Organoheterocyclic compounds	Indoles and derivatives	Indoles	Indoles		down
5.608_203.0983	0.9209	0.7815	0.8556	1	1	MCAO:Sham	C18:pos		C9 H17 N O2 S	203.098	5.608								0	level5						other
5.657_217.2044	1.211	0.3473	0.4969	0.7	0.7902	MCAO:Sham	C18:pos		C12 H27 N O2	217.204	5.657								0	level5						other
5.696_242.0805	0.7649	0.0446	0.1918	0.1	0.2003	MCAO:Sham	C18:pos	Lumichrome	C12 H10 N4 O2	242.081	5.696	C01727	S4483963		0.0001	0.4277			1	level4					map00740 Riboflavin metabolism;	down
5.739_165.0285	1.0895	0.6346	0.7405	1	1	MCAO:Sham	C18:pos	8-oxoguanine	C5 H3 N5 O2	165.029	5.739		S106574	HMDB0041820	-0.0002	-0.932			2	level4	Organoheterocyclic compounds	Imidazopyrimidines	Purines and purine derivatives	Purines and derivatives		other
5.751_179.0442	1.0669	0.836	0.8895	1	1	MCAO:Sham	C18:pos	181594	C6 H5 N5 O2	179.044	5.751	C03975	S10277	HMDB0000704	-0.0002	-0.893			2	level4	Organoheterocyclic compounds	Pteridines and derivatives	Pterins and derivatives	Pteridines and derivatives	NULL	other
5.775_261.2305	1.093	0.5268	0.645	0.7	0.7902	MCAO:Sham	C18:pos		C14 H31 N O3	261.231	5.775								0	level5						other
6.101_309.194	8.3349	0.0452	0.1926	0.1	0.2003	MCAO:Sham	C18:pos	Metipranolol	C17 H27 N O4	309.194	6.101	C07915	S29193	HMDB0015345	0	-0.0918			3	level4	Benzenoids	Phenol esters	null	Benzene and derivatives	NULL	up
6.102_402.2874	0.6335	0.138	0.3049	0.1	0.2003	MCAO:Sham	C18:pos		C24 H38 N2 O3	402.287	6.102								0	level5						other
6.118_289.1348	0.7654	0.1469	0.314	0.4	0.5487	MCAO:Sham	C18:pos	Chloropyramine	C16 H20 Cl N3	289.135	6.118		S23628	HMDB0015690	0.0002	0.6118			1	level4	Benzenoids	Benzene and substituted derivatives	Benzylamines	Amines and derivatives		other
6.531_344.1987	2.7733	0.0333	0.1733	0.1	0.2003	MCAO:Sham	C18:pos	Nor-9-carboxy-δ9-thc	C21 H28 O4	344.199	6.531		MReference-2472		-0.0001	-0.2652		71.2	9	level2						up
6.683_330.1977	1.0812	0.9803	0.984	1	1	MCAO:Sham	C18:pos	(2e,4e,6e,8e,10e,12e,14e,16e,18e,20e,22e)-2,4,6,8,10,12,14,16,18,20,22-tetracosaundecaenal	C24 H26 O	330.198	6.683		S113368513		-0.0007	-2.1382			1	level4						other
6.901_162.1047	1.244	0.1376	0.3049	0.1	0.2003	MCAO:Sham	C18:pos	Valerophenone	C11 H14 O	162.105	6.901		MReference-935	HMDB0031208	0.0003	1.5932		51	11	level3	Organic oxygen compounds	Organooxygen compounds	Carbonyl compounds	Carbonyl compounds		other
6.903_289.2617	1.2148	0.2006	0.3735	0.2	0.3314	MCAO:Sham	C18:pos		C16 H35 N O3	289.262	6.903								0	level5						other
6.984_346.2143	2.7461	0.104	0.2706	0.1	0.2003	MCAO:Sham	C18:pos	Corticosterone	C21 H30 O4	346.214	6.984	C02140	MReference-354	HMDB0001547	-0.0001	-0.2191		96.5	29	level1	Lipids and lipid-like molecules	Steroids and steroid derivatives	Hydroxysteroids	Steroids and derivatives	map00140 Steroid hormone biosynthesis; map01100 Metabolic pathways; map04923 Regulation of lipolysis in adipocytes; map04925 Aldosterone synthesis and secretion; map05020 Prion diseases;	other
7.177_331.2139	1.5125	0.5425	0.6602	1	1	MCAO:Sham	C18:pos	Megastachine	C20 H29 N O3	331.214	7.177	C09888	S390920		-0.0009	-2.6718			1	level4					NULL	other
7.218_178.0997	1.2872	0.075	0.2281	0.1	0.2003	MCAO:Sham	C18:pos	Isobutyl benzoate	C11 H14 O2	178.1	7.218		MReference-2585	HMDB0040583	0.0003	1.6425		32	35	level3	Benzenoids	Benzene and substituted derivatives	Benzoic acids and derivatives	Benzene and derivatives		other
7.26_508.3462	1.8588	0.2389	0.403	0.1	0.2003	MCAO:Sham	C18:pos		C27 H50 N4 O P2	508.346	7.26								0	level5						other
7.273_503.3148	1.4166	0.3836	0.5308	0.4	0.5487	MCAO:Sham	C18:pos		C31 H41 N3 O3	503.315	7.273								0	level5						other
7.298_333.2295	1.4818	0.611	0.7183	1	1	MCAO:Sham	C18:pos	Pentoxyverine	C20 H31 N O3	333.229	7.298		S2464		-0.0009	-2.5899			1	level4						other
7.329_375.2521	1.465	0.0192	0.1373	0.1	0.2003	MCAO:Sham	C18:pos		C21 H33 N3 O3	375.252	7.329								0	level5						up
7.405_334.2144	3.5633	0.0092	0.1044	0.1	0.2003	MCAO:Sham	C18:pos	1886839	C20 H30 O4	334.214	7.405	C14504	S6528		0	-0.0187			123	level4					NULL	up
7.435_473.3337	1.9265	0.2038	0.3751	0.1	0.2003	MCAO:Sham	C18:pos		C23 H48 N5 O P S	473.334	7.435								0	level5						other
7.437_464.3034	1.4384	0.1674	0.3394	0.2	0.3314	MCAO:Sham	C18:pos	(1s,3r,5z,7e,11alpha)-11-(chloromethyl)-9,10-secocholesta-5,7,10-triene-1,3,25-triol	C28 H45 Cl O3	464.303	7.437		S7826408		-0.0023	-4.9246			1	level4						other
7.439_262.0743	0.0603	0.4689	0.5923	0.7	0.7902	MCAO:Sham	C18:pos		C16 H10 N2 O2	262.074	7.439								0	level5						other
7.503_318.2194	1.0687	0.9907	0.9913	0.7	0.7902	MCAO:Sham	C18:pos	15-deoxy-δ12,14-prostaglandin a1	C20 H30 O3	318.219	7.503		MReference-4724		-0.0001	-0.2045		78.5	86	level2						other
7.503_336.23	1.0489	0.9757	0.9819	0.7	0.7902	MCAO:Sham	C18:pos	Prostaglandin b1	C20 H32 O4	336.23	7.503	C00959	MReference-563	HMDB0002982	0	-0.0206		82.4	84	level2	Lipids and lipid-like molecules	Fatty Acyls	Eicosanoids	Fatty acyls[FA]	NULL	other
7.503_376.2225	0.9725	0.7703	0.8479	0.7	0.7902	MCAO:Sham	C18:pos		C18 H28 N6 O3	376.223	7.503								0	level5						other
7.575_615.169	1.6376	0.7564	0.842	1	1	MCAO:Sham	C18:pos		C34 H26 N5 O5 P	615.169	7.575								0	level5						other
7.599_350.2456	5.681	0.0001	0.0263	0.1	0.2003	MCAO:Sham	C18:pos	Carbaprostacyclin	C21 H34 O4	350.246	7.599		MReference-4728		-0.0001	-0.2001		83.6	20	level3						up
7.634_192.1155	1.3474	0.1299	0.2941	0.1	0.2003	MCAO:Sham	C18:pos	Ibufenac	C12 H16 O2	192.115	7.634		S14516		0.0004	2.2322			31	level4						other
7.667_273.267	1.2912	0.1633	0.3371	0.2	0.3314	MCAO:Sham	C18:pos	Hexadecasphinganine	C16 H35 N O2	273.267	7.667	C13915	S571105		0.0002	0.6316			1	level4	SP Sphingolipids	SP01 Sphingoid bases	SP0104 Sphingoid base homologs and variants	Sphingolipids[SP]	NULL	other
7.697_375.2401	1.1091	0.8044	0.8755	0.7	0.7902	MCAO:Sham	C18:pos	(3beta,6beta,9xi,13xi)-15-(dimethylamino)-3-hydroxy-6,18:14,16-diepoxypimar-7-en-18-one	C22 H33 N O4	375.24	7.697	C08689	S390340		-0.0008	-2.1756			3	level4	Alkaloids	Alkaloids derived by amination reactions	Terpenoid alkaloids	Alkaloids	NULL	other
7.71_423.2987	1.1855	0.3413	0.494	0.4	0.5487	MCAO:Sham	C18:pos		C24 H41 N O5	423.299	7.71								0	level5						other
7.726_190.1361	1.1739	0.3134	0.4655	0.4	0.5487	MCAO:Sham	C18:pos	3420	C13 H18 O	190.136	7.726		S4517997	HMDB0013804	0.0003	1.7501			6	level4	Organic oxygen compounds	Organooxygen compounds	Carbonyl compounds	Carbonyl compounds		other
7.753_120.0213	1.357	0.026	0.1582	0.1	0.2003	MCAO:Sham	C18:pos		C7 H4 O2	120.021	7.753						33.3		0	level5						up
7.753_166.0633	1.3117	0.0044	0.0958	0.1	0.2003	MCAO:Sham	C18:pos	Apocynin	C9 H10 O3	166.063	7.753	C11380	MReference-5847		0.0003	1.7499		71.8	44	level2	PK Polyketides	PK12 Flavonoids	PK1202 Flavans, Flavanols and Leucoanthocyanidins	Polyketides[PK]	NULL	up
7.753_194.0946	1.2921	0.0342	0.1747	0.1	0.2003	MCAO:Sham	C18:pos	Butylparaben	C11 H14 O3	194.095	7.753		S6916	HMDB0032575	0.0003	1.792			38	level4	Benzenoids	Benzene and substituted derivatives	Benzoic acids and derivatives	Benzene and derivatives		up
7.757_229.2407	1.1612	0.4049	0.546	0.4	0.5487	MCAO:Sham	C18:pos	Xestoaminol c	C14 H31 N O	229.241	7.757		S23339950		0.0002	0.6998			1	level4						other
7.816_185.2147	1.0422	0.8638	0.907	1	1	MCAO:Sham	C18:pos		C12 H27 N	185.215	7.816								0	level5						other
7.816_287.2824	1.6982	0.2899	0.4417	0.4	0.5487	MCAO:Sham	C18:pos	Sphinganine (d17:0)	C17 H37 N O2	287.282	7.816		S2497508		0	-0.0286			1	level4						other
7.883_148.0891	0.9725	0.8969	0.9296	1	1	MCAO:Sham	C18:pos	Trans-anethole	C10 H12 O	148.089	7.883	C10428	S553166		0.0002	1.6456			17	level4	Phenylpropanoids	Monolignols	Others	Phenylpropanoids		other
7.887_459.2624	1.1128	0.6935	0.7873	1	1	MCAO:Sham	C18:pos	Militarinone a	C26 H37 N O6	459.262	7.887	C12333	S26384876		0.0003	0.6977			2	level4					NULL	other
7.91_343.2722	4.7206	0.1805	0.3518	0.2	0.3314	MCAO:Sham	C18:pos	Lauroylcarnitine	C19 H37 N O4	343.272	7.91		BGI347		-0.0001	-0.152	94.2		3	level2						other
7.921_243.2563	1.5848	0.4346	0.5706	0.4	0.5487	MCAO:Sham	C18:pos		C15 H33 N O	243.256	7.921								0	level5						other
7.948_303.2774	1.5754	0.325	0.4779	0.4	0.5487	MCAO:Sham	C18:pos		C17 H37 N O3	303.277	7.948								0	level5						other
8_315.2189	1.3164	0.4236	0.5608	0.7	0.7902	MCAO:Sham	C18:pos	(-)-bremazocine	C20 H29 N O2	315.219	8	C11791	S391632		-0.0009	-2.8557			1	level4						other
8.054_303.2774	1.5004	0.5259	0.645	0.4	0.5487	MCAO:Sham	C18:pos		C17 H37 N O3	303.277	8.054								0	level5						other
8.058_243.2563	1.1511	0.8403	0.891	1	1	MCAO:Sham	C18:pos		C15 H33 N O	243.256	8.058								0	level5						other
8.133_245.2357	1.2884	0.2818	0.4336	0.4	0.5487	MCAO:Sham	C18:pos		C14 H31 N O2	245.236	8.133								0	level5						other
8.146_433.2137	1.0831	0.4974	0.6192	0.7	0.7902	MCAO:Sham	C18:pos	2-[(5-{(1r,2r,3r)-3-hydroxy-2-[(1e,3s)-3-hydroxy-1-octen-1-yl]-5-oxocyclopentyl}pentanoyl)amino]ethanesulfonic acid	C20 H35 N O7 S	433.214	8.146		S113371159		0.0002	0.5529			1	level4						other
8.146_451.1863	1.1945	0.0607	0.2077	0.1	0.2003	MCAO:Sham	C18:pos	Doxazosin	C23 H25 N5 O5	451.186	8.146	C06970	S3045	HMDB0014728	0.0008	1.719			1	level4	Organoheterocyclic compounds	Diazinanes	Piperazines	Piperazines	NULL	other
8.147_316.2404	1.1578	0.1169	0.285	0.1	0.2003	MCAO:Sham	C18:pos	Pregnane-3,20-dione	C21 H32 O2	316.24	8.147		S389575		0.0002	0.6463			34	level4						other
8.147_419.1978	1.1149	0.3396	0.4939	0.7	0.7902	MCAO:Sham	C18:pos		C21 H30 N3 O4 P	419.198	8.147								0	level5						other
8.147_449.1855	1.1081	0.3641	0.509	0.4	0.5487	MCAO:Sham	C18:pos		C17 H32 N5 O5 P S	449.185	8.147								0	level5						other
8.148_316.2314	1.1723	0.0637	0.2115	0.1	0.2003	MCAO:Sham	C18:pos			316.231	8.148								0	level5						other
8.148_317.2346	1.2009	0.1138	0.2816	0.1	0.2003	MCAO:Sham	C18:pos	4,17?-dimethyl-4-aza-5-androsten-17?-ol-3-one	C20 H31 N O2	317.235	8.148	C15175	S205466		-0.0009	-2.7141			1	level4					NULL	other
8.148_451.2244	1.1036	0.3851	0.5319	0.7	0.7902	MCAO:Sham	C18:pos		C21 H33 N5 O4 S	451.224	8.148								0	level5						other
8.149_362.2924	1.2247	0.0968	0.2583	0.1	0.2003	MCAO:Sham	C18:pos		C22 H38 N2 O2	362.292	8.149								0	level5						other
8.149_435.1691	1.1757	0.0753	0.2282	0.2	0.3314	MCAO:Sham	C18:pos			435.169	8.149								0	level5						other
8.149_633.4653	1.0981	0.751	0.8383	1	1	MCAO:Sham	C18:pos			633.465	8.149								0	level5						other
8.149_656.4512	1.1317	0.2651	0.4218	0.4	0.5487	MCAO:Sham	C18:pos	3-{[3-({2-o-[(2e)-2-decenoyl]-6-deoxy-alpha-l-mannopyranosyl}oxy)decanoyl]oxy}decanoic acid	C36 H64 O10	656.451	8.149		S113371243		0.0013	1.9268			1	level4						other
8.15_357.2274	1.1616	0.2671	0.4241	0.2	0.3314	MCAO:Sham	C18:pos		C17 H31 N3 O5	357.227	8.15								0	level5						other
8.157_317.0763	1.4569	0.5463	0.6627	0.7	0.7902	MCAO:Sham	C18:pos		C14 H15 N5 S2	317.076	8.157								0	level5						other
8.161_369.2876	3.6903	0.2347	0.3996	0.4	0.5487	MCAO:Sham	C18:pos	N-oleoyl-l-serine	C21 H39 N O4	369.288	8.161		S29341560		-0.0004	-0.9547			4	level4						other
8.25_413.3141	8.3833	0.0539	0.2017	0.1	0.2003	MCAO:Sham	C18:pos	Stearoyl glutamic acid	C23 H43 N O5	413.314	8.25		S85263		0	-0.003			3	level4						other
8.252_345.3242	0.7998	0.4067	0.5475	0.4	0.5487	MCAO:Sham	C18:pos		C20 H43 N O3	345.324	8.252								0	level5						other
8.339_413.3254	1.0565	0.7184	0.8077	0.7	0.7902	MCAO:Sham	C18:pos		C22 H43 N3 O4	413.325	8.339								0	level5						other
8.342_315.3136	1.3221	0.5784	0.6974	1	1	MCAO:Sham	C18:pos		C19 H41 N O2	315.314	8.342								0	level5						other
8.383_146.0734	1.1175	0.3463	0.4969	0.4	0.5487	MCAO:Sham	C18:pos	Benzylideneacetone	C10 H10 O	146.073	8.383		S21106584	HMDB0031617	0.0002	1.5614			11	level4	Benzenoids	Benzene and substituted derivatives	Styrenes	Benzene and derivatives		other
8.387_372.2663	1.3611	0.4618	0.586	0.4	0.5487	MCAO:Sham	C18:pos	(−)-nabilone	C24 H36 O3	372.266	8.387		S4447641	HMDB0014629	-0.0001	-0.2711			25	level4	Organoheterocyclic compounds	Naphthopyrans	Naphthopyranones	Naphthopyranones		other
8.387_425.3143	1.3389	0.3904	0.5365	0.4	0.5487	MCAO:Sham	C18:pos		C24 H43 N O5	425.314	8.387								0	level5						other
8.391_439.3299	15.9052	0.0413	0.1869	0.1	0.2003	MCAO:Sham	C18:pos	3-hydroxylinoleoylcarnitine	C25 H45 N O5	439.33	8.391		S28639189		0.0001	0.3158			1	level4						up
8.426_271.2876	1.1233	0.9604	0.976	1	1	MCAO:Sham	C18:pos		C17 H37 N O	271.288	8.426								0	level5						other
8.441_331.2503	0.7671	0.3544	0.5026	0.7	0.7902	MCAO:Sham	C18:pos		C15 H34 N5 O P	331.25	8.441								0	level5						other
8.442_339.2165	0.9664	0.8275	0.8852	1	1	MCAO:Sham	C18:pos		C19 H34 N P S	339.216	8.442								0	level5						other
8.456_302.1858	3.2044	0.0519	0.1995	0.1	0.2003	MCAO:Sham	C18:pos		C15 H22 N6 O	302.186	8.456								0	level5						other
8.457_262.1933	3.104	0.051	0.1971	0.1	0.2003	MCAO:Sham	C18:pos	11-phenylundecanoic acid	C17 H26 O2	262.193	8.457		S69314		0.0001	0.2185			17	level4						other
8.466_315.3136	1.1024	0.8089	0.8762	1	1	MCAO:Sham	C18:pos		C19 H41 N O2	315.314	8.466								0	level5						other
8.525_331.3085	1.2911	0.6733	0.771	0.7	0.7902	MCAO:Sham	C18:pos		C19 H41 N O3	331.308	8.525								0	level5						other
8.535_271.2876	1.0083	0.8803	0.9184	1	1	MCAO:Sham	C18:pos		C17 H37 N O	271.288	8.535								0	level5						other
8.607_357.9726	0.6926	0.5267	0.645	0.7	0.7902	MCAO:Sham	C18:pos		C7 H11 Cl N6 O3 S3	357.973	8.607								0	level5						other
8.633_441.3456	8.2347	0.0531	0.2	0.1	0.2003	MCAO:Sham	C18:pos	(4s)-4-{[(9z)-3-hydroxy-9-octadecenoyl]oxy}-4-(trimethylammonio)butanoate	C25 H47 N O5	441.346	8.633		S35032598		0.0001	0.3181			3	level4						other
8.667_447.335	1.2519	0.2254	0.3888	0.2	0.3314	MCAO:Sham	C18:pos	N-stearoyltyrosine	C27 H45 N O4	447.335	8.667		S2284895		0.0002	0.3774			4	level4						other
8.669_238.0878	1.3743	0.4123	0.5541	0.7	0.7902	MCAO:Sham	C18:pos			238.088	8.669								0	level5						other
8.669_463.1442	1.4201	0.2625	0.4202	0.4	0.5487	MCAO:Sham	C18:pos		C21 H27 N3 O5 P2	463.144	8.669								0	level5						other
8.679_357.9726	0.7522	0.2717	0.4274	0.4	0.5487	MCAO:Sham	C18:pos			357.973	8.679								0	level5						other
8.68_358.981	0.7497	0.3575	0.506	0.4	0.5487	MCAO:Sham	C18:pos		C11 H19 Cl N P S4	358.981	8.68								0	level5						other
8.708_301.2616	1.6012	0.3382	0.4928	0.4	0.5487	MCAO:Sham	C18:pos		C17 H35 N O3	301.262	8.708								0	level5						other
8.76_377.1475	0.7383	0.2	0.3733	0.4	0.5487	MCAO:Sham	C18:pos		C14 H28 N5 O P S2	377.147	8.76								0	level5						other
8.776_401.3506	92.0832	0.3817	0.5291	0.2	0.3314	MCAO:Sham	C18:pos		C23 H47 N O4	401.351	8.776								0	level5						other
8.805_399.3348	3.6189	0.0929	0.2507	0.1	0.2003	MCAO:Sham	C18:pos	Palmitoylcarnitine	C23 H45 N O4	399.335	8.805	C02990	BGI633	HMDB0000222	0	-0.0793	97.2	95	3	level2	FA Fatty acyls	FA07 Fatty esters	FA0707 Fatty acyl carnitines	Fatty acyls[FA]	map00071 Fatty acid degradation; map01212 Fatty acid metabolism;	other
8.829_356.2715	0.2007	0.3925	0.5375	0.4	0.5487	MCAO:Sham	C18:pos	Ethyl docosahexaenoate	C24 H36 O2	356.272	8.829	C16185	S8007148		-0.0001	-0.1666			11	level4	FA Fatty acyls	FA04 Docosanoids	Null	Fatty acyls[FA]	NULL	other
8.858_287.1919	0.8859	0.3281	0.4804	0.4	0.5487	MCAO:Sham	C18:pos		C15 H29 N O2 S	287.192	8.858							48.8	0	level5						other
8.88_443.3611	3.3589	0.1679	0.3397	0.2	0.3314	MCAO:Sham	C18:pos	3-hydroxyoctadecanoylcarnitine	C25 H49 N O5	443.361	8.88		S28639191		0.0001	0.1202			2	level4						other
8.922_326.2245	4.2907	0.0076	0.1017	0.1	0.2003	MCAO:Sham	C18:pos	Promegestone	C22 H30 O2	326.224	8.922	C14208	S33716		0	-0.1442			5	level4					NULL	up
8.968_357.3606	2.2131	0.3944	0.5392	0.4	0.5487	MCAO:Sham	C18:pos		C22 H47 N O2	357.361	8.968								0	level5						other
8.972_257.2355	1.3221	0.072	0.227	0.1	0.2003	MCAO:Sham	C18:pos		C15 H31 N O2	257.236	8.972								0	level5						other
8.992_316.1889	1.2871	0.0617	0.2084	0.1	0.2003	MCAO:Sham	C18:pos	Oscr#15	C16 H28 O6	316.189	8.992		S31150705		0.0003	1.0507			4	level4						other
9.055_429.3819	47.2086	0.3613	0.5068	0.1	0.2003	MCAO:Sham	C18:pos		C25 H51 N O4	429.382	9.055								0	level5						other
9.17_271.2512	5.5267	0.0463	0.1951	0.1	0.2003	MCAO:Sham	C18:pos	1785113	C16 H33 N O2	271.251	9.17		S362214		0.0001	0.2554			5	level4						up
9.282_484.2831	0.9872	0.9313	0.952	0.7	0.7902	MCAO:Sham	C18:pos	Stigmatellin y	C29 H40 O6	484.283	9.282	C12150	S4445302		0.0006	1.2725			1	level4					NULL	other
9.282_529.3413	0.9193	0.8319	0.8876	0.7	0.7902	MCAO:Sham	C18:pos		C31 H47 N O6	529.341	9.282								0	level5						other
9.29_297.2668	4.3514	0.0582	0.2061	0.2	0.3314	MCAO:Sham	C18:pos	Spiroxamine	C18 H35 N O2	297.267	9.29	C11124	S77719		0	-0.095			10	level4					NULL	other
9.349_302.2457	1.4354	0.1123	0.2805	0.1	0.2003	MCAO:Sham	C18:pos	Rac-glycerol 1-myristate	C17 H34 O4	302.246	9.349		BGI498		0	-0.1433	96.3		6	level2						other
9.356_315.2232	0.7447	0.1217	0.2879	0.2	0.3314	MCAO:Sham	C18:pos		C17 H33 N O2 S	315.223	9.356								0	level5						other
9.379_653.3247	1.5482	0.0551	0.2022	0.1	0.2003	MCAO:Sham	C18:pos		C35 H48 N3 O7 P	653.325	9.379								0	level5						other
9.408_371.2824	2.623	0.088	0.242	0.1	0.2003	MCAO:Sham	C18:pos	Synaptamide	C24 H37 N O2	371.282	9.408		S4446571	HMDB0013658	0	-0.0106			1	level4	Organic nitrogen compounds	Organonitrogen compounds	Amines	Amines		other
9.43_323.2824	4.011	0.0152	0.1229	0.1	0.2003	MCAO:Sham	C18:pos	Linoleoyl ethanolamide	C20 H37 N O2	323.282	9.43		MReference-9878	HMDB0012252	-0.0001	-0.1599		54.5	1	level3	Organic nitrogen compounds	Organonitrogen compounds	Amines	Amines		up
9.459_521.3517	4.4433	0.0055	0.0958	0.1	0.2003	MCAO:Sham	C18:pos		C25 H51 N3 O6 S	521.352	9.459								0	level5						up
9.47_495.3332	3.0614	0.0333	0.1733	0.1	0.2003	MCAO:Sham	C18:pos	Lysolecithin	C24 H50 N O7 P	495.333	9.47		S78064		0.0007	1.46			6	level4						up
9.471_275.1275	2.6241	0.0732	0.227	0.1	0.2003	MCAO:Sham	C18:pos	Alanyltryptophan	C14 H17 N3 O3	275.127	9.471		S231456	HMDB0013209	0.0006	2.0069			4	level4	Organic acids and derivatives	Carboxylic acids and derivatives	Amino acids, peptides, and analogues	Amino acids, peptides, and analogues		other
9.471_293.6366	2.5997	0.0393	0.1828	0.1	0.2003	MCAO:Sham	C18:pos			293.637	9.471								0	level5						up
9.473_1012.6473	15.845	0.023	0.1478	0.1	0.2003	MCAO:Sham	C18:pos		C58 H90 N6 O5 P2	1012.65	9.473								0	level5						up
9.473_522.2931	4.3004	0.0345	0.1747	0.1	0.2003	MCAO:Sham	C18:pos	[similar to: dl-dipalmitoylphosphatidylcholine; δmass: -211.2690 da]		522.293	9.473								0	level5						up
9.473_579.2851	2.0979	0.0086	0.1035	0.1	0.2003	MCAO:Sham	C18:pos		C24 H46 N5 O7 P S	579.285	9.473								0	level5						up
9.475_585.3027	2.1829	0.0078	0.1017	0.1	0.2003	MCAO:Sham	C18:pos	Tanespimycin	C31 H43 N3 O8	585.303	9.475		S21106220		-0.0023	-3.9299			1	level4						up
9.481_453.2859	2.3062	0.1131	0.2816	0.1	0.2003	MCAO:Sham	C18:pos	Glycerophospho-n-palmitoyl ethanolamine	C21 H44 N O7 P	453.286	9.481		MReference-2955		0.0003	0.7021		74.4	5	level2						other
9.528_400.259	0.818	0.7847	0.8579	1	1	MCAO:Sham	C18:pos		C21 H32 N6 O2	400.259	9.528								0	level5						other
9.532_343.2511	1.9485	0.0008	0.0643	0.1	0.2003	MCAO:Sham	C18:pos	Paravallarine	C22 H33 N O2	343.251	9.532	C10814	S391283		-0.0001	-0.2171			8	level4	Alkaloids	Alkaloids derived by amination reactions	Steroid alkaloids	Alkaloids	NULL	up
9.541_319.2511	5.5873	0.0023	0.0878	0.1	0.2003	MCAO:Sham	C18:pos	5,8,11,14-eicosatetraenamide, n-hydroxy-, (all-z)-	C20 H33 N O2	319.251	9.541		S4446535		0	-0.1475	28.2		2	level4						up
9.541_324.2064	5.6012	0.0006	0.0643	0.1	0.2003	MCAO:Sham	C18:pos		C16 H29 N4 O P	324.206	9.541						10.3		0	level5						up
9.541_384.3392	0.4355	0.008	0.1017	0.1	0.2003	MCAO:Sham	C18:pos	Cholecalciferol	C27 H44 O	384.339	9.541	C05443	MReference-1276	HMDB0000876	-0.0001	-0.1474	86.3	89.8	41	level2	Lipids and lipid-like molecules	Steroids and steroid derivatives	Vitamin D and derivatives	Vitamins and derivatives	map00100 Steroid biosynthesis; map01100 Metabolic pathways; map04977 Vitamin digestion and absorption; map05323 Rheumatoid arthritis;	down
9.542_302.2245	5.6043	0.0013	0.071	0.1	0.2003	MCAO:Sham	C18:pos	Eicosapentaenoate	C20 H30 O2	302.224	9.542	C06428	BGI624	HMDB0001999	-0.0001	-0.2091	36.6		65	level3	Lipids	Fatty acids [Fig]	Unsaturated fatty acids	Fatty acyls[FA]	map01040 Biosynthesis of unsaturated fatty acids;	up
9.561_376.2589	1.1489	0.5896	0.7019	1	1	MCAO:Sham	C18:pos		C18 H36 N2 O6	376.259	9.561							44.4	0	level5						other
9.567_569.2757	2.1523	0.0019	0.085	0.1	0.2003	MCAO:Sham	C18:pos	O-[{(2r)-3-[(4z,7z,10z,13z,16z,19z)-4,7,10,13,16,19-docosahexaenoyloxy]-2-hydroxypropoxy}(hydroxy)phosphoryl]-l-serine	C28 H44 N O9 P	569.276	9.567		S113376749		0.0003	0.5107			1	level4						up
9.568_316.1715	5.6305	0.0047	0.0958	0.1	0.2003	MCAO:Sham	C18:pos		C16 H30 O2 P2	316.171	9.568								0	level5						up
9.57_278.2246	4.8312	0.0049	0.0958	0.1	0.2003	MCAO:Sham	C18:pos	Gamma-linolenic acid	C18 H30 O2	278.225	9.57	C06426	BGI279	HMDB0003073	0	-0.1197	77.2		75	level2	Lipids	Fatty acids [Fig]	Unsaturated fatty acids	Fatty acyls[FA]	map00591 Linoleic acid metabolism; map01040 Biosynthesis of unsaturated fatty acids; map01100 Metabolic pathways;	up
9.572_295.2511	4.5491	0.0101	0.1044	0.1	0.2003	MCAO:Sham	C18:pos	(9z,12z)-n-hydroxy-9,12-octadecadienamide	C18 H33 N O2	295.251	9.572		S4952480		0	-0.081	64.6		3	level4						up
9.572_300.2065	5.1156	0.0111	0.1082	0.1	0.2003	MCAO:Sham	C18:pos		C16 H24 N6	300.207	9.572								0	level5						up
9.585_299.2824	15.4586	0.0138	0.116	0.1	0.2003	MCAO:Sham	C18:pos	D-sphingosine	C18 H37 N O2	299.282	9.585	C00319	MReference-418	HMDB0000252	0	-0.0756	85.8	64.9	8	level2	Organic nitrogen compounds	Organonitrogen compounds	Amines	Amines	map00600 Sphingolipid metabolism; map01100 Metabolic pathways; map04071 Sphingolipid signaling pathway; map04210 Apoptosis; map04217 Necroptosis;	up
9.586_322.2677	14.9511	0.0072	0.1017	0.1	0.2003	MCAO:Sham	C18:pos		C13 H34 N6 O3	322.268	9.586								0	level5						up
9.659_310.182	1.7999	0.0221	0.146	0.1	0.2003	MCAO:Sham	C18:pos		C16 H27 N2 O2 P	310.182	9.659								0	level5						up
9.66_292.1715	1.6058	0.0183	0.1356	0.1	0.2003	MCAO:Sham	C18:pos	Thioperamide	C15 H24 N4 S	292.171	9.66	C17933	S2300031		-0.0007	-2.325			1	level4						up
9.661_325.298	7.8566	0.0363	0.1788	0.1	0.2003	MCAO:Sham	C18:pos	Oleoyl ethanolamide	C20 H39 N O2	325.298	9.661	C20792	MReference-6838	HMDB0002088	0	-0.1209		93.9	5	level2	Organic nitrogen compounds	Organonitrogen compounds	Amines	Amines	map04024 cAMP signaling pathway;	up
9.669_481.3536	1.5639	0.5377	0.6563	0.7	0.7902	MCAO:Sham	C18:pos	Lyso-paf-c16	C24 H52 N O6 P	481.354	9.669		S142380		0.0004	0.7667			2	level4						other
9.681_463.3065	1.0666	0.9073	0.9366	1	1	MCAO:Sham	C18:pos		C22 H45 N3 O5 S	463.307	9.681								0	level5						other
9.694_366.1868	1.8063	0.0277	0.1638	0.1	0.2003	MCAO:Sham	C18:pos		C20 H30 O4 S	366.187	9.694								0	level5						up
9.694_372.2038	1.814	0.0085	0.1035	0.1	0.2003	MCAO:Sham	C18:pos		C21 H28 N2 O4	372.204	9.694								0	level5						up
9.695_162.1411	1.6657	0.0701	0.2266	0.1	0.2003	MCAO:Sham	C18:pos	Hexylbenzene	C12 H18	162.141	9.695		S13487	HMDB0061815	0.0002	1.4434			3	level4	Benzenoids	Benzene and substituted derivatives	null	Benzene and derivatives		other
9.695_382.1593	1.6986	0.0628	0.2107	0.2	0.3314	MCAO:Sham	C18:pos		C17 H27 N4 O2 P S	382.159	9.695								0	level5						other
9.696_328.2401	2.2627	0.0092	0.1044	0.1	0.2003	MCAO:Sham	C18:pos	Docosahexaenoic acid	C22 H32 O2	328.24	9.696	C06429	MReference-6801	HMDB0002183	-0.0001	-0.3371		97.2	17	level2	Lipids and lipid-like molecules	Fatty Acyls	Fatty acids and conjugates	Fatty acyls[FA]	map01040 Biosynthesis of unsaturated fatty acids;	up
9.698_244.1464	2.9799	0.005	0.0958	0.1	0.2003	MCAO:Sham	C18:pos	Fenestrel	C16 H20 O2	244.146	9.698		S22786		0.0001	0.3906			6	level4						up
9.708_633.5306	1.038	0.9913	0.9913	0.7	0.7902	MCAO:Sham	C18:pos		C33 H72 N5 O4 P	633.531	9.708								0	level5						other
9.714_375.3345	0.8746	0.5975	0.7071	0.7	0.7902	MCAO:Sham	C18:pos		C21 H45 N O4	375.334	9.714								0	level5						other
9.715_338.282	0.6702	0.7698	0.8479	1	1	MCAO:Sham	C18:pos	Glycidyl oleate	C21 H38 O3	338.282	9.715	C19426	S4510739		-0.0001	-0.3724			1	level4					NULL	other
9.716_352.2588	1.0332	0.9694	0.9811	1	1	MCAO:Sham	C18:pos		C17 H32 N6 O2	352.259	9.716								0	level5						other
9.716_682.535	0.7646	0.4741	0.5979	0.4	0.5487	MCAO:Sham	C18:pos	4-hydroxy-3-octaprenylbenzoic acid	C47 H70 O3	682.535	9.716	C05809	S4444380		0.0026	3.739			2	level4					map00130 Ubiquinone and other terpenoid-quinone biosynthesis;	other
9.717_238.2298	0.8926	0.6296	0.7369	0.4	0.5487	MCAO:Sham	C18:pos	(+/-)-muscone	C16 H30 O	238.23	9.717		S10483	HMDB0034181	0.0001	0.5474			29	level4	Organic oxygen compounds	Organooxygen compounds	Carbonyl compounds	Carbonyl compounds		other
9.719_378.2745	1.0262	0.6719	0.771	1	1	MCAO:Sham	C18:pos		C18 H38 N2 O6	378.274	9.719								0	level5						other
9.72_330.2769	0.9651	0.8412	0.891	0.7	0.7902	MCAO:Sham	C18:pos	1728235	C19 H38 O4	330.277	9.72		S14201		-0.0001	-0.4439			7	level4						other
9.729_234.1621	1.0376	0.8141	0.879	1	1	MCAO:Sham	C18:pos	3138020	C15 H22 O2	234.162	9.729	C09743	S4945176	HMDB0030016	0.0002	0.7245			87	level4	Terpenoids	Sesquiterpenoids (C15)	Others	Terpenoids	NULL	other
9.729_304.2402	1.0566	0.6784	0.7735	0.7	0.7902	MCAO:Sham	C18:pos	Arachidonic acid	C20 H32 O2	304.24	9.729	C00219	MReference-2742	HMDB0001043	0	-0.1064		97.4	56	level2	Lipids and lipid-like molecules	Fatty Acyls	Fatty acids and conjugates	Fatty acyls[FA]	map00590 Arachidonic acid metabolism; map00591 Linoleic acid metabolism; map01040 Biosynthesis of unsaturated fatty acids; map01100 Metabolic pathways; map04216 Ferroptosis; map04217 Necroptosis; map04270 Vascular smooth muscle contraction; map04611 Platelet activation; map04664 Fc epsilon RI signaling pathway; map04666 Fc gamma R-mediated phagocytosis; map04723 Retrograde endocannabinoid signali…	other
9.729_321.2667	1.0596	0.6286	0.7367	0.7	0.7902	MCAO:Sham	C18:pos	Α-linolenoyl ethanolamide	C20 H35 N O2	321.267	9.729		MReference-4417	HMDB0013624	-0.0001	-0.3776		61.8	3	level2	Organic nitrogen compounds	Organonitrogen compounds	Amines	Amines		other
9.729_360.1598	1.1063	0.3782	0.5252	0.4	0.5487	MCAO:Sham	C18:pos	2-{3-[2-(1h-imidazol-2-ylmethyl)-6-methoxyphenoxy]benzyl}-1h-imidazole	C21 H20 N4 O2	360.16	9.729		S30776998	HMDB0033437	0.0011	3.1549			2	level4	Benzenoids	Benzene and substituted derivatives	Diphenylethers	Benzene and derivatives		other
9.729_662.3992	1.0439	0.6987	0.791	0.7	0.7902	MCAO:Sham	C18:pos		C33 H64 N2 O5 P2 S	662.399	9.729								0	level5						other
9.73_342.187	1.1247	0.2789	0.4325	0.7	0.7902	MCAO:Sham	C18:pos		C20 H27 N2 O P	342.187	9.73								0	level5						other
9.73_358.1593	1.1249	0.3443	0.4966	0.4	0.5487	MCAO:Sham	C18:pos		C21 H26 O3 S	358.159	9.73								0	level5						other
9.73_646.4273	1.0452	0.7299	0.8172	1	1	MCAO:Sham	C18:pos		C38 H64 O4 P2	646.427	9.73								0	level5						other
9.732_349.2982	1.269	0.288	0.4414	0.7	0.7902	MCAO:Sham	C18:pos	N-homo-?-linolenoylethanolamine	C22 H39 N O2	349.298	9.732	C13828	S4445443	HMDB0013625	0.0001	0.3643			4	level4	Organic nitrogen compounds	Organonitrogen compounds	Amines	Amines	NULL	other
9.734_343.2541	0.444	0.0126	0.1098	0.1	0.2003	MCAO:Sham	C18:pos		C19 H37 N O2 S	343.254	9.734								0	level5						down
9.735_348.204	1.1245	0.3778	0.5252	0.7	0.7902	MCAO:Sham	C18:pos	Roxane	C19 H28 N2 O4	348.204	9.735		S4926	HMDB0015695	-0.0009	-2.7227			1	level4	Organoheterocyclic compounds	Piperidines	Benzylpiperidines	Benzylpiperidines		other
9.735_652.4446	1.0788	0.5922	0.7034	1	1	MCAO:Sham	C18:pos	(2r)-1-[(1z)-1-hexadecen-1-yloxy]-3-(phosphonooxy)-2-propanyl (6z,9z,12z,15z)-6,9,12,15-octadecatetraenoate	C37 H65 O7 P	652.445	9.735		S113379417		-0.0022	-3.3557			1	level4						other
9.765_318.187	1.701	0.0065	0.1017	0.1	0.2003	MCAO:Sham	C18:pos		C18 H27 N2 O P	318.187	9.765							46.1	0	level5						up
9.765_334.1593	1.7862	0.0113	0.1082	0.1	0.2003	MCAO:Sham	C18:pos	9-fluoro-16alpha-hydroxyandrost-4-ene-3,11,17-trione	C19 H23 F O4	334.159	9.765	C15105	S206745		0.0013	3.7561			1	level4					NULL	up
9.765_336.1597	1.8044	0.0078	0.1017	0.1	0.2003	MCAO:Sham	C18:pos	Plinabulin	C19 H20 N4 O2	336.16	9.765		S8125252		0.0011	3.2649			1	level4						up
9.765_336.1976	1.724	0.0073	0.1017	0.1	0.2003	MCAO:Sham	C18:pos		C18 H29 N2 O2 P	336.198	9.765							46.1	0	level5						up
9.767_324.2038	1.816	0.0059	0.1006	0.1	0.2003	MCAO:Sham	C18:pos		C17 H28 N2 O4	324.204	9.767								0	level5						up
9.771_345.2667	1.5109	0.6958	0.7889	0.7	0.7902	MCAO:Sham	C18:pos	Epea	C22 H35 N O2	345.267	9.771		S4446570	HMDB0013649	-0.0001	-0.2789		74.5	2	level4	Organic nitrogen compounds	Organonitrogen compounds	Amines	Amines		other
9.771_356.2925	0.7235	0.9589	0.976	1	1	MCAO:Sham	C18:pos	1-oleoyl-rac-glycerol	C21 H40 O4	356.293	9.771		BGI47		-0.0001	-0.3305	93.4		9	level2						other
9.796_369.2699	1.0285	0.8782	0.9183	0.7	0.7902	MCAO:Sham	C18:pos		C21 H39 N O2 S	369.27	9.796								0	level5						other
9.803_384.175	4.431	0.0266	0.1604	0.1	0.2003	MCAO:Sham	C18:pos		C25 H25 N2 P	384.175	9.803								0	level5						up
9.804_330.2558	6.474	0.0092	0.1044	0.1	0.2003	MCAO:Sham	C18:pos	Docosapentaenoic acid	C22 H34 O2	330.256	9.804		S4942831		-0.0001	-0.3132			23	level4						up
9.805_368.2025	7.2853	0.001	0.0643	0.1	0.2003	MCAO:Sham	C18:pos		C20 H32 O4 S	368.202	9.805								0	level5						up
9.866_352.2376	3.2274	0.0093	0.1044	0.1	0.2003	MCAO:Sham	C18:pos		C20 H28 N6	352.238	9.866								0	level5						up
9.867_347.2823	3.2768	0.0172	0.1329	0.1	0.2003	MCAO:Sham	C18:pos	Anandamide (aea)	C22 H37 N O2	347.282	9.867	C11695	MReference-821	HMDB0004080	-0.0001	-0.2516		55	4	level3	Organic nitrogen compounds	Organonitrogen compounds	Amines	Amines	map04080 Neuroactive ligand-receptor interaction; map04714 Thermogenesis; map04723 Retrograde endocannabinoid signaling; map04750 Inflammatory mediator regulation of TRP channels;	up
9.867_368.2025	4.02	0.0577	0.2061	0.1	0.2003	MCAO:Sham	C18:pos		C20 H32 O4 S	368.202	9.867								0	level5						other
9.868_344.2027	1.9382	0.0027	0.0927	0.1	0.2003	MCAO:Sham	C18:pos		C18 H34 O2 P2	344.203	9.868								0	level5						up
9.868_360.175	1.6616	0.0282	0.164	0.1	0.2003	MCAO:Sham	C18:pos		C23 H25 N2 P	360.175	9.868								0	level5						up
9.869_306.2558	1.9173	0.0203	0.1408	0.1	0.2003	MCAO:Sham	C18:pos	Eicosa-8,11,14-trienoic acid	C20 H34 O2	306.256	9.869		S4445953		-0.0001	-0.1892			41	level4						up
9.888_314.282	6.7814	0.0509	0.1971	0.1	0.2003	MCAO:Sham	C18:pos	2-hydroxynonadecanoic acid	C19 H38 O3	314.282	9.888		S4446043		-0.0001	-0.2114			3	level4						other
9.889_336.264	6.4204	0.0484	0.1951	0.1	0.2003	MCAO:Sham	C18:pos		C17 H32 N6 O	336.264	9.889							69.9	0	level5						up
9.912_373.298	4.874	0.002	0.085	0.1	0.2003	MCAO:Sham	C18:pos	(5z,8z,11z,14z)-1-(4-morpholinyl)-5,8,11,14-icosatetraen-1-one	C24 H39 N O2	373.298	9.912		S4446553		-0.0001	-0.2969			1	level4						up
9.913_327.3137	54.469	0.0118	0.1085	0.1	0.2003	MCAO:Sham	C18:pos	Stearoyl ethanolamide	C20 H41 N O2	327.314	9.913		MReference-9794		-0.0001	-0.1704		92.3	2	level2						up
9.914_378.2533	4.3288	0.0043	0.0958	0.1	0.2003	MCAO:Sham	C18:pos		C21 H34 N2 O4	378.253	9.914								0	level5						up
9.918_300.2041	1.1548	0.1111	0.2793	0.1	0.2003	MCAO:Sham	C18:pos		C17 H33 P S	300.204	9.918							49.3	0	level5						other
9.918_344.186	1.2898	0.1383	0.3049	0.1	0.2003	MCAO:Sham	C18:pos		C17 H29 Cl N2 O3	344.186	9.918								0	level5						other
9.918_353.1863	1.3184	0.1417	0.3086	0.2	0.3314	MCAO:Sham	C18:pos		C18 H28 Cl N3 O2	353.186	9.918								0	level5						other
9.918_550.4284	1.2039	0.0827	0.2353	0.1	0.2003	MCAO:Sham	C18:pos		C32 H59 N2 O3 P	550.428	9.918								0	level5						other
9.919_312.1598	1.2339	0.1283	0.2921	0.1	0.2003	MCAO:Sham	C18:pos	Propamidine	C17 H20 N4 O2	312.16	9.919		S58475		0.0012	3.8138			1	level4						other
9.921_328.2378	1.5039	0.9263	0.9513	0.7	0.7902	MCAO:Sham	C18:pos		C18 H28 N6	328.238	9.921							53.6	0	level5						other
9.932_340.2976	1.2651	0.8333	0.8879	1	1	MCAO:Sham	C18:pos	Glycidyl stearate	C21 H40 O3	340.298	9.932	C19427	S56394		-0.0001	-0.3868			6	level4					NULL	other
9.933_362.2796	1.4928	0.657	0.7567	0.7	0.7902	MCAO:Sham	C18:pos		C19 H34 N6 O	362.28	9.933								0	level5						other
9.934_248.2505	1.462	0.7033	0.795	1	1	MCAO:Sham	C18:pos	(3z,6z,9z)-3,6,9-octadecatriene	C18 H32	248.25	9.934		S32689681		0.0001	0.4017			2	level4						other
9.942_316.2976	2.904	0.1708	0.3428	0.2	0.3314	MCAO:Sham	C18:pos	1724514	C19 H40 O3	316.298	9.942	C13859	S65572		-0.0001	-0.3848			3	level4	FA Fatty acyls	FA10 Fatty ethers	Null	Fatty acyls[FA]	NULL	other
9.942_338.2796	2.5149	0.2177	0.3827	0.4	0.5487	MCAO:Sham	C18:pos		C17 H34 N6 O	338.28	9.942								0	level5						other
9.965_370.2182	2.7664	0.01	0.1044	0.1	0.2003	MCAO:Sham	C18:pos		C20 H34 O4 S	370.218	9.965								0	level5						up
9.967_366.2086	1.4078	0.0219	0.146	0.1	0.2003	MCAO:Sham	C18:pos		C20 H31 Cl N2 O2	366.209	9.967								0	level5						up
9.968_327.3136	3.341	0.0709	0.2266	0.1	0.2003	MCAO:Sham	C18:pos	Stearoylethanolamide	C20 H41 N O2	327.314	9.968		S25958	HMDB0013078	-0.0001	-0.3813		62.7	2	level4	Organic nitrogen compounds	Organonitrogen compounds	Amines	Amines		other
9.968_332.2715	2.1146	0.0469	0.1951	0.1	0.2003	MCAO:Sham	C18:pos	(7e,10e,13e,16e)-7,10,13,16-docosatetraenoic acid	C22 H36 O2	332.272	9.968		S4445971		-0.0001	-0.2103			18	level4						up
9.968_336.2515	0.9821	0.8266	0.8852	1	1	MCAO:Sham	C18:pos			336.252	9.968								0	level5						other
9.968_376.2353	2.0042	0.0564	0.2054	0.1	0.2003	MCAO:Sham	C18:pos		C21 H32 N2 O4	376.235	9.968								0	level5						other
9.968_386.1905	2.2762	0.0706	0.2266	0.1	0.2003	MCAO:Sham	C18:pos		C25 H27 N2 P	386.19	9.968								0	level5						other
9.969_338.2133	1.0679	0.4909	0.615	0.7	0.7902	MCAO:Sham	C18:pos		C18 H31 N2 O2 P	338.213	9.969								0	level5						other
9.969_379.2021	1.0697	0.8441	0.891	0.7	0.7902	MCAO:Sham	C18:pos	Icotidine	C21 H25 N5 O2	379.202	9.969		S65090		0.0012	3.2716			1	level4						other
9.969_602.4592	0.8467	0.396	0.5396	0.4	0.5487	MCAO:Sham	C18:pos		C30 H64 N6 O2 P2	602.459	9.969								0	level5						other
9.969_608.4761	0.7187	0.0321	0.1704	0.1	0.2003	MCAO:Sham	C18:pos		C29 H65 N6 O5 P	608.476	9.969								0	level5						down
9.97_282.2559	0.9547	0.7748	0.8506	1	1	MCAO:Sham	C18:pos	Oleate	C18 H34 O2	282.256	9.97	C00712	BGI445	HMDB0000207	0	-0.0372	65.1		59	level2	Lipids	Fatty acids [Fig]	Unsaturated fatty acids	Fatty acyls[FA]	map00061 Fatty acid biosynthesis; map01040 Biosynthesis of unsaturated fatty acids;	other
9.97_326.2197	0.8158	0.0931	0.2507	0.1	0.2003	MCAO:Sham	C18:pos		C17 H30 N2 O4	326.22	9.97								0	level5						other
9.97_338.1754	0.9652	0.7376	0.8245	0.7	0.7902	MCAO:Sham	C18:pos	13-methyl-10-(sulfooxy)tetradecanoic acid	C15 H30 O6 S	338.175	9.97		S113368165		-0.0009	-2.5742			2	level4						other
9.984_364.2953	1.2764	0.8985	0.93	1	1	MCAO:Sham	C18:pos		C19 H36 N6 O	364.295	9.984							46	0	level5						other
0.566_321.0693	0.5834	0.1321	0.2711	0.1	0.1702	MCAO:Sham	C18:neg	N-[3-carboxy-2-(carboxymethyl)-2-hydroxypropanoyl]glutamic acid	C11 H15 N O10	321.069	0.566		S19992713	HMDB0013220	-0.0003	-1.0303			1	level4	Organic acids and derivatives	Carboxylic acids and derivatives	Amino acids, peptides, and analogues	Amino acids, peptides, and analogues		other
0.57_383.993	0.143	0.0314	0.1438	0.1	0.1702	MCAO:Sham	C18:neg		C14 H14 N2 O3 P2 S2	383.993	0.57								0	level5						down
0.582_498.0719	0.2681	0.047	0.1704	0.1	0.1702	MCAO:Sham	C18:neg		C13 H27 N2 O12 P S2	498.072	0.582								0	level5						down
0.586_304.0903	0.4444	0.1305	0.2711	0.1	0.1702	MCAO:Sham	C18:neg	N-acetyl-1-aspartylglutamic acid	C11 H16 N2 O8	304.09	0.586	C12270	MReference-505	HMDB0001067	-0.0004	-1.2544		87.8	4	level2	Organic acids and derivatives	Carboxylic acids and derivatives	Amino acids, peptides, and analogues	Amino acids, peptides, and analogues	map00250 Alanine, aspartate and glutamate metabolism; map01100 Metabolic pathways; map04080 Neuroactive ligand-receptor interaction;	other
0.586_370.0063	0.9685	0.6664	0.7605	0.7	0.7961	MCAO:Sham	C18:neg	Sedoheptulose 1,7-bisphosphate	C7 H16 O13 P2	370.006	0.586	C00447	S144412	HMDB0060274	-0.0003	-0.9447			5	level4	Organic oxygen compounds	Organooxygen compounds	Carbohydrates and carbohydrate conjugates	Carbohydrates	map01100 Metabolic pathways; map01200 Carbon metabolism;	other
0.586_400.0168	0.6641	0.3501	0.4729	0.7	0.7961	MCAO:Sham	C18:neg		C8 H18 O14 P2	400.017	0.586								0	level5						other
0.588_339.9957	0.6217	0.2307	0.3682	0.4	0.5242	MCAO:Sham	C18:neg	Α-d-glucose-1,6-bisphosphate	C6 H14 O12 P2	339.996	0.588	C01231	MReference-1711	HMDB0003514	-0.0003	-0.9055		90.5	14	level2	Organic oxygen compounds	Organooxygen compounds	Carbohydrates and carbohydrate conjugates	Carbohydrates	map00500 Starch and sucrose metabolism; map01100 Metabolic pathways;	other
0.589_359.0614	1.1997	0.6918	0.7767	0.7	0.7961	MCAO:Sham	C18:neg		C10 H18 N O11 P	359.061	0.589								0	level5						other
0.592_389.0718	1.5746	0.72	0.7982	0.7	0.7961	MCAO:Sham	C18:neg	N-acetylneuraminic acid 9-phosphate	C11 H20 N O12 P	389.072	0.592	C06241	S389789	HMDB0004381	-0.0005	-1.329			3	level4	Organic oxygen compounds	Organooxygen compounds	Carbohydrates and carbohydrate conjugates	Carbohydrates	map00520 Amino sugar and nucleotide sugar metabolism; map01100 Metabolic pathways;	other
0.593_401.0483	0.8825	0.558	0.6712	0.7	0.7961	MCAO:Sham	C18:neg			401.048	0.593								0	level5						other
0.595_276.0241	1.5577	0.4471	0.5672	0.7	0.7961	MCAO:Sham	C18:neg	6-o-phosphono-d-gluconic acid	C6 H13 O10 P	276.024	0.595	C00345	S82615	HMDB0001316	-0.0005	-1.9917			4	level4	Organic oxygen compounds	Organooxygen compounds	Carbohydrates and carbohydrate conjugates	Carbohydrates	map00030 Pentose phosphate pathway; map01100 Metabolic pathways; map01200 Carbon metabolism;	other
0.595_403.0612	0.5828	0.2427	0.3778	0.1	0.1702	MCAO:Sham	C18:neg	1-s-[(3s)-3-hydroxy-n-(sulfooxy)-5-hexenimidoyl]-1-thio-beta-d-glucopyranose	C12 H21 N O10 S2	403.061	0.595	C08416	S4444580		0.0005	1.2756			1	level4	Amino acid related compounds	Glucosinolates	Glucosinolates derived from methionine	Amino acid related compounds	NULL	other
0.596_402.0576	0.7336	0.1737	0.3151	0.1	0.1702	MCAO:Sham	C18:neg	2-hydroxy-3-{[5-hydroxy-3-(4-hydroxyphenyl)-4-oxo-4h-chromen-7-yl]oxy}succinic acid	C19 H14 O10	402.058	0.596		S8176726	HMDB0034589	-0.0011	-2.8432			1	level4	Phenylpropanoids and polyketides	Isoflavonoids	Isoflav-2-enes	Flavonoids		other
0.601_192.0269	1.0015	0.9259	0.9541	1	1	MCAO:Sham	C18:neg	Citrate	C6 H8 O7	192.027	0.601	C00158	BGI188	HMDB0000094	-0.0001	-0.4613	96.7	96.1	13	level1	Organic acids	Carboxylic acids [Fig]	Tricarboxylic acids	Organic acids	map00020 Citrate cycle (TCA cycle); map00250 Alanine, aspartate and glutamate metabolism; map00630 Glyoxylate and dicarboxylate metabolism; map01100 Metabolic pathways; map01200 Carbon metabolism; map01210 2-Oxocarboxylic acid metabolism; map01230 Biosynthesis of amino acids; map04742 Taste transduction; map04922 Glucagon signaling pathway; map05230 Central carbon metabolism in cancer;	other
0.602_185.9928	1.0927	0.5967	0.706	0.7	0.7961	MCAO:Sham	C18:neg	3-phosphoglyceric acid	C3 H7 O7 P	185.993	0.602	C00597	MReference-366	HMDB0000807	-0.0001	-0.6821	99	88.9	4	level2	Organic oxygen compounds	Organooxygen compounds	Carbohydrates and carbohydrate conjugates	Carbohydrates	NULL	other
0.602_276.0953	0.2806	0.0328	0.1469	0.1	0.1702	MCAO:Sham	C18:neg	Glu-glu	C10 H16 N2 O7	276.095	0.602	C01425	S388598	HMDB0028818	-0.0005	-1.7869			4	level4	Organic acids and derivatives	Carboxylic acids and derivatives	Amino acids, peptides, and analogues	Amino acids, peptides, and analogues	NULL	down
0.602_283.9599	2.9115	0.0154	0.111	0.1	0.1702	MCAO:Sham	C18:neg		C3 H9 O11 P S	283.96	0.602								0	level5						up
0.603_97.9674	1.9832	0.2857	0.4035	0.4	0.5242	MCAO:Sham	C18:neg	Sulfuric acid	H2 O4 S	97.9674	0.603	C00059	S1086	HMDB0001448	0	0.109			1	level4	Homogeneous non-metal compounds	Non-metal oxoanionic compounds	Non-metal sulfates	Non-metal sulfates	map00230 Purine metabolism; map00270 Cysteine and methionine metabolism; map00920 Sulfur metabolism; map01100 Metabolic pathways; map02010 ABC transporters;	other
0.61_112.0161	0.4763	0.0737	0.2083	0.1	0.1702	MCAO:Sham	C18:neg	3-furoic acid	C5 H4 O3	112.016	0.61		MReference-1735	HMDB0000444	0.0001	0.4791		86.5	4	level2	Organoheterocyclic compounds	Furans	Furoic acid and derivatives	Furoic acid and derivatives		other
0.611_337.0228	1.1268	0.9589	0.9722	0.7	0.7961	MCAO:Sham	C18:neg		C7 H16 N O10 P S	337.023	0.611								0	level5						other
0.612_134.0215	1.4412	0.1162	0.2571	0.1	0.1702	MCAO:Sham	C18:neg	(s)-malate	C4 H6 O5	134.022	0.612	C00149	BGI34	HMDB0000156	0	-0.289	99.1	98.2	5	level1	Organic acids	Carboxylic acids [Fig]	Hydroxycarboxylic acids	Organic acids	map00020 Citrate cycle (TCA cycle); map00620 Pyruvate metabolism; map00630 Glyoxylate and dicarboxylate metabolism; map01100 Metabolic pathways; map01200 Carbon metabolism; map04742 Taste transduction; map04922 Glucagon signaling pathway; map04964 Proximal tubule bicarbonate reclamation; map05200 Pathways in cancer; map05211 Renal cell carcinoma; map05230 Central carbon metabolism in cancer;	other
0.612_272.0102	0.6553	0.1979	0.3382	0.2	0.3081	MCAO:Sham	C18:neg		C9 H8 N2 O6 S	272.01	0.612								0	level5						other
0.612_394.0508	3.9316	0.002	0.075	0.1	0.1702	MCAO:Sham	C18:neg	Epithienamycin f	C13 H18 N2 O8 S2	394.051	0.612	C17399	S8541281		0.0003	0.7965			1	level4						up
0.613_210.0374	1.7443	0.4824	0.605	0.4	0.5242	MCAO:Sham	C18:neg	Hexaric acid	C6 H10 O8	210.037	0.613		S587		-0.0002	-0.8802			3	level4						other
0.613_357.9968	5.0069	0.0043	0.0816	0.1	0.1702	MCAO:Sham	C18:neg		C7 H11 N4 O9 P S	357.997	0.613								0	level5						up
0.614_273.0068	0.6297	0.1718	0.3142	0.2	0.3081	MCAO:Sham	C18:neg		C6 H12 N O7 P S	273.007	0.614								0	level5						other
0.614_367.0335	1.7815	0.6685	0.7605	0.7	0.7961	MCAO:Sham	C18:neg		C8 H18 N O11 P S	367.034	0.614								0	level5						other
0.615_435.0772	1.1001	0.6368	0.7377	1	1	MCAO:Sham	C18:neg		C12 H22 N O14 P	435.077	0.615								0	level5						other
0.621_116.011	1.0965	0.3224	0.4465	0.4	0.5242	MCAO:Sham	C18:neg	Fumaric acid	C4 H4 O4	116.011	0.621	C00122	MReference-1274	HMDB0000134	0	0.1575	85.4	85.4	3	level2	Organic acids and derivatives	Carboxylic acids and derivatives	Dicarboxylic acids and derivatives	Organic acids	map00020 Citrate cycle (TCA cycle); map00190 Oxidative phosphorylation; map00220 Arginine biosynthesis; map00250 Alanine, aspartate and glutamate metabolism; map00350 Tyrosine metabolism; map00360 Phenylalanine metabolism; map00620 Pyruvate metabolism; map00650 Butanoate metabolism; map00760 Nicotinate and nicotinamide metabolism; map01100 Metabolic pathways; map01200 Carbon metabolism; map04922 …	other
0.621_157.0375	0.3298	0.1339	0.2711	0.1	0.1702	MCAO:Sham	C18:neg	Furaspor	C6 H7 N O4	157.037	0.621	C14293	S10985		0	-0.0624			4	level4					NULL	other
0.621_260.0291	2.6742	0.052	0.1784	0.1	0.1702	MCAO:Sham	C18:neg	D-glucose 6-phosphate	C6 H13 O9 P	260.029	0.621	C00092	BGI16	HMDB0001401	-0.0006	-2.2213	98	97.4	47	level2	Organic oxygen compounds	Organooxygen compounds	Carbohydrates and carbohydrate conjugates	Carbohydrates	map00500 Starch and sucrose metabolism; map00524 Neomycin, kanamycin and gentamicin biosynthesis; map00562 Inositol phosphate metabolism; map01100 Metabolic pathways; map04911 Insulin secretion; map04917 Prolactin signaling pathway; map04918 Thyroid hormone synthesis; map04931 Insulin resistance; map04973 Carbohydrate digestion and absorption; map05230 Central carbon metabolism in cancer;	other
0.622_129.0425	0.3615	0.1336	0.2711	0.1	0.1702	MCAO:Sham	C18:neg	4-oxoproline	C5 H7 N O3	129.042	0.622	C01877	MReference-1268		-0.0001	-1.0722		98.7	10	level2					map00330 Arginine and proline metabolism; map01100 Metabolic pathways;	other
0.622_131.0582	0.3652	0.1208	0.2625	0.1	0.1702	MCAO:Sham	C18:neg	5-aminolevulinic acid	C5 H9 N O3	131.058	0.622	C00430	MReference-250	HMDB0001149	0	0.011		75.3	19	level2	Organic acids and derivatives	Carboxylic acids and derivatives	Amino acids, peptides, and analogues	Amino acids, peptides, and analogues	map00260 Glycine, serine and threonine metabolism; map00860 Porphyrin and chlorophyll metabolism; map01100 Metabolic pathways; map02010 ABC transporters;	other
0.622_290.0398	2.2119	0.1165	0.2571	0.2	0.3081	MCAO:Sham	C18:neg	D-sedoheptulose 7-phosphate	C7 H15 O10 P	290.04	0.622	C05382	MReference-1503	HMDB0001068	-0.0005	-1.7988		91.2	11	level2	Organic oxygen compounds	Organooxygen compounds	Carbohydrates and carbohydrate conjugates	Carbohydrates	map00030 Pentose phosphate pathway; map01100 Metabolic pathways; map01200 Carbon metabolism; map01230 Biosynthesis of amino acids;	other
0.623_136.0372	1.0973	0.9942	0.9965	0.7	0.7961	MCAO:Sham	C18:neg	L-threonic acid	C4 H8 O5	136.037	0.623	C01620	MReference-1314	HMDB0000943	0	-0.086		77.7	5	level2	Organic oxygen compounds	Organooxygen compounds	Carbohydrates and carbohydrate conjugates	Carbohydrates	map00053 Ascorbate and aldarate metabolism; map01100 Metabolic pathways;	other
0.623_273.0244	0.5838	0.2459	0.3778	0.2	0.3081	MCAO:Sham	C18:neg		C6 H12 N O9 P	273.024	0.623								0	level5						other
0.624_358.0062	1.1689	0.9202	0.9505	0.7	0.7961	MCAO:Sham	C18:neg		C6 H16 O13 P2	358.006	0.624								0	level5						other
0.627_177.943	0.2244	0.0045	0.0816	0.1	0.1702	MCAO:Sham	C18:neg	Pyrophosphoric acid	H4 O7 P2	177.943	0.627	C00013	S996	HMDB0000250	-0.0002	-1.2842			1	level4	Homogeneous non-metal compounds	Non-metal oxoanionic compounds	Non-metal pyrophosphates	Non-metal pyrophosphates	map00190 Oxidative phosphorylation; map05012 Parkinson disease;	down
0.628_230.0188	0.7046	0.3312	0.4557	0.4	0.5242	MCAO:Sham	C18:neg	D-ribose-1-phosphate	C5 H11 O8 P	230.019	0.628	C00620	MReference-1506	HMDB0001489	-0.0004	-1.6686		89.2	18	level2	Organic oxygen compounds	Organooxygen compounds	Carbohydrates and carbohydrate conjugates	Carbohydrates	map00030 Pentose phosphate pathway; map00230 Purine metabolism; map01100 Metabolic pathways;	other
0.628_274.0448	3.8247	0.0032	0.075	0.1	0.1702	MCAO:Sham	C18:neg	1-deoxy-d-altro-heptulose 7-phosphate	C7 H15 O9 P	274.045	0.628	C04359	S13085531		-0.0006	-2.0123			2	level4					NULL	up
0.628_97.9769	0.4881	0.0027	0.075	0.1	0.1702	MCAO:Sham	C18:neg	Phosphoric acid	H3 O4 P	97.9769	0.628	C00009	S979	HMDB0001429	0	-0.4003			1	level4	Homogeneous non-metal compounds	Non-metal oxoanionic compounds	Non-metal phosphates	Non-metal phosphates	map00190 Oxidative phosphorylation; map02010 ABC transporters; map04928 Parathyroid hormone synthesis, secretion and action; map04978 Mineral absorption; map05012 Parkinson disease;	down
0.629_206.0424	1.0613	0.9297	0.9558	1	1	MCAO:Sham	C18:neg	2-methylcitric acid	C7 H10 O7	206.042	0.629		S500	HMDB0000379	-0.0002	-1.0659			7	level4	Organic acids and derivatives	Carboxylic acids and derivatives	Tricarboxylic acids and derivatives	Organic acids		other
0.63_148.0372	1.6066	0.1931	0.3364	0.4	0.5242	MCAO:Sham	C18:neg	(+/-)-2-hydroxyglutaric acid	C5 H8 O5	148.037	0.63	C02630	S42	HMDB0059655	0	0.095			20	level4	Organic acids and derivatives	Hydroxy acids and derivatives	Short-chain hydroxy acids and derivatives	Organic acids	map00650 Butanoate metabolism; map01100 Metabolic pathways;	other
0.63_207.0086	2.1702	0.0245	0.1352	0.1	0.1702	MCAO:Sham	C18:neg	Quinoclamine	C10 H6 Cl N O2	207.009	0.63	C18584	S16770		-0.0001	-0.6398			1	level4					NULL	up
0.631_141.0191	0.583	0.17	0.3136	0.1	0.1702	MCAO:Sham	C18:neg	Ethanolamine phosphate	C2 H8 N O4 P	141.019	0.631	C00346	BGI261	HMDB0000224	0	-0.0919	97.7	88.4	2	level1	Organic acids and derivatives	Organic phosphoric acids and derivatives	Phosphate esters	Organic acids	map00564 Glycerophospholipid metabolism; map00600 Sphingolipid metabolism; map01100 Metabolic pathways; map04071 Sphingolipid signaling pathway;	other
0.631_306.0762	0.5238	0.3426	0.4656	0.4	0.5242	MCAO:Sham	C18:neg		C5 H18 N6 O5 S2	306.076	0.631								0	level5						other
0.631_426.0872	0.4513	0.165	0.3096	0.1	0.1702	MCAO:Sham	C18:neg	Cysteine-glutathione disulfide	C13 H22 N4 O8 S2	426.087	0.631	C05526	S8630564		-0.0007	-1.5776			2	level4					map00270 Cysteine and methionine metabolism; map01100 Metabolic pathways;	other
0.632_133.0375	0.4428	0.0029	0.075	0.1	0.1702	MCAO:Sham	C18:neg	D-aspartate	C4 H7 N O4	133.037	0.632	C00402	BGI209	HMDB0006483	0	-0.3216	93.8	90	4	level1	Peptides	Amino acids	Other amino acids [Fig]	Amino acids	map00250 Alanine, aspartate and glutamate metabolism; map01100 Metabolic pathways;	down
0.632_147.053	0.7597	0.0645	0.1982	0.1	0.1702	MCAO:Sham	C18:neg	L-glutamic acid	C5 H9 N O4	147.053	0.632	C00025	MReference-470	HMDB0000148	-0.0001	-0.9339	64.5	89.9	13	level1	Organic acids and derivatives	Carboxylic acids and derivatives	Amino acids, peptides, and analogues	Amino acids	map00220 Arginine biosynthesis; map00250 Alanine, aspartate and glutamate metabolism; map00330 Arginine and proline metabolism; map00340 Histidine metabolism; map00430 Taurine and hypotaurine metabolism; map00471 D-Glutamine and D-glutamate metabolism; map00480 Glutathione metabolism; map00524 Neomycin, kanamycin and gentamicin biosynthesis; map00630 Glyoxylate and dicarboxylate metabolism; map00…	other
0.632_281.0425	0.7588	0.4169	0.5354	0.4	0.5242	MCAO:Sham	C18:neg		C6 H11 N5 O6 S	281.043	0.632								0	level5						other
0.632_331.8862	0.0475	0.0359	0.1521	0.1	0.1702	MCAO:Sham	C18:neg			331.886	0.632								0	level5						down
0.632_372.0778	0.1259	0.046	0.1704	0.1	0.1702	MCAO:Sham	C18:neg			372.078	0.632								0	level5						down
0.633_103.0633	0.7051	0.0879	0.2302	0.1	0.1702	MCAO:Sham	C18:neg	Υ-aminobutyric acid (gaba)	C4 H9 N O2	103.063	0.633	C00334	MReference-796	HMDB0000112	0	0.078		87.8	15	level2	Organic acids and derivatives	Carboxylic acids and derivatives	Amino acids, peptides, and analogues	Amino acids, peptides, and analogues	map00250 Alanine, aspartate and glutamate metabolism; map00330 Arginine and proline metabolism; map00410 beta-Alanine metabolism; map00650 Butanoate metabolism; map00760 Nicotinate and nicotinamide metabolism; map01100 Metabolic pathways; map04024 cAMP signaling pathway; map04080 Neuroactive ligand-receptor interaction; map04721 Synaptic vesicle cycle; map04723 Retrograde endocannabinoid signalin…	other
0.633_275.1112	0.2833	0.049	0.1748	0.1	0.1702	MCAO:Sham	C18:neg	Gamma-glu-gln	C10 H17 N3 O6	275.111	0.633	C05283	S133013	HMDB0011738	-0.0006	-2.096			6	level4	Organic acids and derivatives	Carboxylic acids and derivatives	Amino acids, peptides, and analogues	Amino acids, peptides, and analogues	NULL	down
0.634_169.0504	1.2843	0.028	0.1438	0.1	0.1702	MCAO:Sham	C18:neg	P-dmea	C4 H12 N O4 P	169.05	0.634	C13482	S133469	HMDB0060244	0	-0.2681			1	level4	Organic acids and derivatives	Organic phosphoric acids and derivatives	Phosphate esters	Organic acids	map00564 Glycerophospholipid metabolism;	up
0.634_344.0827	0.5106	0.272	0.3928	0.2	0.3081	MCAO:Sham	C18:neg			344.083	0.634								0	level5						other
0.635_267.0114	0.8407	0.2291	0.3671	0.1	0.1702	MCAO:Sham	C18:neg		C5 H11 N5 O2 P2 S	267.011	0.635								0	level5						other
0.635_295.0064	0.2561	0.1272	0.2698	0.1	0.1702	MCAO:Sham	C18:neg		C6 H11 N5 O3 P2 S	295.006	0.635								0	level5						other
0.636_133.9536	1.0506	0.9013	0.9369	0.7	0.7961	MCAO:Sham	C18:neg	[similar to: dl-malic acid; δmass: -0.0680 da]		133.954	0.636								0	level5						other
0.636_238.9958	0.325	0.0877	0.2302	0.1	0.1702	MCAO:Sham	C18:neg		C3 H5 N5 O6 S	238.996	0.636								0	level5						other
0.636_252.9959	0.4048	0.0284	0.1438	0.1	0.1702	MCAO:Sham	C18:neg		C8 H3 N3 O7	252.996	0.636								0	level5						down
0.636_317.9879	9.6876	0.0009	0.075	0.1	0.1702	MCAO:Sham	C18:neg		C4 H8 Cl N6 O7 P	317.988	0.636								0	level5						up
0.637_198.9775	3.2188	0.0031	0.075	0.1	0.1702	MCAO:Sham	C18:neg		C6 H2 Cl N3 O3	198.977	0.637								0	level5						up
0.638_332.0618	0.5831	0.052	0.1784	0.1	0.1702	MCAO:Sham	C18:neg		C8 H17 N2 O10 P	332.062	0.638								0	level5						other
0.638_333.9619	1.9439	0.8013	0.8622	0.7	0.7961	MCAO:Sham	C18:neg		C7 H12 Cl N2 O5 P S2	333.962	0.638								0	level5						other
0.639_155.9355	2.0004	0.1056	0.2491	0.1	0.1702	MCAO:Sham	C18:neg	[similar to: d-glucose 6-phosphate; δmass: -104.0942 da]		155.935	0.639								0	level5						other
0.639_318.0461	0.2099	0.1284	0.2709	0.1	0.1702	MCAO:Sham	C18:neg		C12 H11 N6 O P S	318.046	0.639								0	level5						other
0.64_169.0349	2.0642	0.0182	0.1155	0.1	0.1702	MCAO:Sham	C18:neg		C3 H11 N3 O S2	169.035	0.64								0	level5						up
0.64_212.9778	4.3534	0.0598	0.1933	0.1	0.1702	MCAO:Sham	C18:neg		C5 H9 Cl N O2 P S	212.978	0.64								0	level5						other
0.64_268.9697	0.1007	0.066	0.2012	0.1	0.1702	MCAO:Sham	C18:neg		C2 H7 N O12 S	268.97	0.64								0	level5						other
0.64_304.9674	0.275	0.1105	0.2567	0.1	0.1702	MCAO:Sham	C18:neg		C3 H10 N5 O4 P3 S	304.967	0.64								0	level5						other
0.64_328.0167	6.0786	0.0027	0.075	0.1	0.1702	MCAO:Sham	C18:neg		C11 H8 N2 O10	328.017	0.64								0	level5						up
0.641_171.9095	0.2653	0.0954	0.2393	0.1	0.1702	MCAO:Sham	C18:neg			171.91	0.641								0	level5						other
0.641_176.0319	1.4932	0.0123	0.1038	0.1	0.1702	MCAO:Sham	C18:neg	Ascorbic acid	C6 H8 O6	176.032	0.641	C00072	MReference-325	HMDB0000044	-0.0001	-0.8426		89.4	21	level2	Organoheterocyclic compounds	Dihydrofurans	Furanones	Furanones	map00053 Ascorbate and aldarate metabolism; map00480 Glutathione metabolism; map01100 Metabolic pathways; map04066 HIF-1 signaling pathway; map04977 Vitamin digestion and absorption;	up
0.641_226.9934	6.7336	0.0148	0.111	0.1	0.1702	MCAO:Sham	C18:neg		C4 H6 Cl N3 O6	226.993	0.641								0	level5						up
0.641_228.9517	0.7056	0.2651	0.3875	0.4	0.5242	MCAO:Sham	C18:neg		C2 H6 Cl N5 P2 S	228.952	0.641								0	level5						other
0.641_260.9778	0.9442	0.7233	0.7998	1	1	MCAO:Sham	C18:neg		C7 H4 Cl N3 O6	260.978	0.641								0	level5						other
0.642_185.0087	0.3052	0.0991	0.2429	0.1	0.1702	MCAO:Sham	C18:neg	L-serine o-phosphate	C3 H8 N O6 P	185.009	0.642	C01005	S62074	HMDB0000272	-0.0002	-1.0882			3	level4	Organic acids and derivatives	Carboxylic acids and derivatives	Amino acids, peptides, and analogues	Amino acids, peptides, and analogues	map00260 Glycine, serine and threonine metabolism; map00270 Cysteine and methionine metabolism; map00970 Aminoacyl-tRNA biosynthesis; map01100 Metabolic pathways; map01200 Carbon metabolism; map01230 Biosynthesis of amino acids;	other
0.642_258.9411	0.2179	0.1379	0.2763	0.1	0.1702	MCAO:Sham	C18:neg		C4 H9 Cl N3 P3 S	258.941	0.642								0	level5						other
0.643_233.9903	2.7348	0.0402	0.1604	0.1	0.1702	MCAO:Sham	C18:neg		C4 H3 Cl N6 O4	233.99	0.643								0	level5						up
0.643_235.8758	11.2549	0.0425	0.1638	0.1	0.1702	MCAO:Sham	C18:neg			235.876	0.643								0	level5						up
0.643_284.9518	22.6234	0.0184	0.1155	0.1	0.1702	MCAO:Sham	C18:neg		C7 H8 Cl N O5 S2	284.952	0.643								0	level5						up
0.644_242.9673	0.9387	0.715	0.7947	1	1	MCAO:Sham	C18:neg		C7 H2 Cl N3 O5	242.967	0.644								0	level5						other
0.644_276.9516	0.2122	0.1142	0.2571	0.1	0.1702	MCAO:Sham	C18:neg		C2 H4 Cl N5 O7 S	276.952	0.644								0	level5						other
0.645_178.9749	0.3809	0.2139	0.3505	0.1	0.1702	MCAO:Sham	C18:neg		C3 H6 N3 P S2	178.975	0.645								0	level5						other
0.645_260.9468	0.1911	0.1312	0.2711	0.1	0.1702	MCAO:Sham	C18:neg		C2 H4 N3 O8 P S	260.947	0.645								0	level5						other
0.645_300.926	2.339	0.0675	0.203	0.1	0.1702	MCAO:Sham	C18:neg		C2 H N5 O9 P2	300.926	0.645								0	level5						other
0.646_216.0398	2.0375	0.0832	0.2242	0.1	0.1702	MCAO:Sham	C18:neg	2-c-methylerythritol 4-phosphate	C5 H13 O7 P	216.04	0.646	C11434	S391470		0	-0.2234	39.2		1	level4					map00900 Terpenoid backbone biosynthesis; map01100 Metabolic pathways;	other
0.646_240.9315	12.875	0.0081	0.098	0.1	0.1702	MCAO:Sham	C18:neg		C3 H4 Cl N5 S3	240.931	0.646								0	level5						up
0.647_244.9255	0.243	0.0016	0.075	0.1	0.1702	MCAO:Sham	C18:neg		C3 H5 Cl N3 O2 P S2	244.925	0.647								0	level5						down
0.648_161.9226	40.6128	0.0304	0.1438	0.1	0.1702	MCAO:Sham	C18:neg	[similar to: 3-hydroxy-3-methylglutaric acid; δmass: -0.1302 da]		161.923	0.648								0	level5						up
0.648_182.9732	2.6053	0.0098	0.1	0.1	0.1702	MCAO:Sham	C18:neg	[similar to: taurine; δmass: 57.9585 da]		182.973	0.648								0	level5						up
0.649_163.001	2.9081	0.0275	0.1438	0.1	0.1702	MCAO:Sham	C18:neg		C6 H N3 O3	163.001	0.649								0	level5						up
0.649_198.947	0.4467	0.2504	0.3778	0.1	0.1702	MCAO:Sham	C18:neg	Bronopol	C3 H6 Br N O4	198.947	0.649	C13034	S2356		-0.001	-4.9788			1	level4					NULL	other
0.65_217.0559	1.2178	0.3193	0.4449	0.4	0.5242	MCAO:Sham	C18:neg		C6 H12 N5 P S	217.056	0.65								0	level5						other
0.651_119.938	0.5594	0.1506	0.2938	0.1	0.1702	MCAO:Sham	C18:neg	[similar to: l-threo-3-phenylserine; δmass: -61.1359 da]		119.938	0.651								0	level5						other
0.651_287.8682	82.0986	0.1787	0.3199	0.1	0.1702	MCAO:Sham	C18:neg			287.868	0.651								0	level5						other
0.652_103.9641	5.1171	0.0626	0.1982	0.1	0.1702	MCAO:Sham	C18:neg	[similar to: docosahexaenoyl ethanolamide; δmass: -267.3183 da]		103.964	0.652								0	level5						other
0.652_132.0534	0.6682	0.0644	0.1982	0.1	0.1702	MCAO:Sham	C18:neg	3-ureidopropionic acid	C4 H8 N2 O3	132.053	0.652	C02642	MReference-221	HMDB0000026	-0.0001	-0.4367	31.6	85.5	8	level2	Organic acids and derivatives	Organic carbonic acids and derivatives	Ureas	Organic acids	map00240 Pyrimidine metabolism; map00410 beta-Alanine metabolism; map00770 Pantothenate and CoA biosynthesis; map01100 Metabolic pathways;	other
0.652_181.9381	0.1609	0.0974	0.2407	0.1	0.1702	MCAO:Sham	C18:neg		C2 H5 N2 P3 S	181.938	0.652								0	level5						other
0.652_221.8782	32.2854	0.0643	0.1982	0.1	0.1702	MCAO:Sham	C18:neg		C5 H2 Cl P3 S	221.878	0.652								0	level5						other
0.652_229.9097	85.8152	0.043	0.1643	0.1	0.1702	MCAO:Sham	C18:neg	[similar to: d-ribose-1-phosphate; δmass: -0.1094 da]		229.91	0.652								0	level5						up
0.652_245.8837	3.4783	0.0127	0.1055	0.1	0.1702	MCAO:Sham	C18:neg			245.884	0.652								0	level5						up
0.652_423.8432	21.101	0.2425	0.3778	0.7	0.7961	MCAO:Sham	C18:neg		C H3 N2 O16 P3 S	423.843	0.652								0	level5						other
0.654_105.0426	0.8574	0.3844	0.5052	1	1	MCAO:Sham	C18:neg	L-serine	C3 H7 N O3	105.043	0.654	C00065	BGI378	HMDB0000187	0	0.2733	92.7	88.1	3	level1	Peptides	Amino acids	Common amino acids [Fig]	Amino acids	map00260 Glycine, serine and threonine metabolism; map00270 Cysteine and methionine metabolism; map00600 Sphingolipid metabolism; map00630 Glyoxylate and dicarboxylate metabolism; map00920 Sulfur metabolism; map00970 Aminoacyl-tRNA biosynthesis; map01100 Metabolic pathways; map01200 Carbon metabolism; map01230 Biosynthesis of amino acids; map02010 ABC transporters; map04071 Sphingolipid signaling…	other
0.654_171.0504	1.0621	0.5826	0.6913	0.7	0.7961	MCAO:Sham	C18:neg			171.05	0.654								0	level5						other
0.654_204.0276	1.6285	0.093	0.2347	0.1	0.1702	MCAO:Sham	C18:neg	1-oxo-1,2,4-butanetricarboxylic acid	C7 H8 O7	204.028	0.654	C05533	S389591		0.0006	2.9737			2	level4					map01210 2-Oxocarboxylic acid metabolism;	other
0.654_237.0222	2.3924	0.0509	0.1775	0.1	0.1702	MCAO:Sham	C18:neg		C7 H12 N O4 P S	237.022	0.654								0	level5						other
0.654_241.9788	0.2395	0.1128	0.2571	0.1	0.1702	MCAO:Sham	C18:neg		C3 H8 N4 O3 P2 S	241.979	0.654								0	level5						other
0.654_245.9044	9.994	0.0413	0.1607	0.1	0.1702	MCAO:Sham	C18:neg		C7 H Cl O4 P2	245.904	0.654								0	level5						up
0.654_297.8971	87.3469	0.0727	0.2083	0.1	0.1702	MCAO:Sham	C18:neg		C5 H12 Cl P S5	297.897	0.654								0	level5						other
0.654_309.1055	0.6664	0.0205	0.1234	0.1	0.1702	MCAO:Sham	C18:neg	N-acetylneuraminic acid	C11 H19 N O9	309.106	0.654	C19910	S392810	HMDB0000230	-0.0005	-1.5645			4	level4	Organic oxygen compounds	Organooxygen compounds	Carbohydrates and carbohydrate conjugates	Carbohydrates	NULL	down
0.655_125.0147	0.8686	0.5735	0.6823	1	1	MCAO:Sham	C18:neg	Taurine	C2 H7 N O3 S	125.015	0.655	C00245	MReference-654	HMDB0000251	0	0.0716		90.2	1	level1	Organic acids and derivatives	Organic sulfonic acids and derivatives	Organosulfonic acids and derivatives	Organic acids	map00120 Primary bile acid biosynthesis; map00430 Taurine and hypotaurine metabolism; map00920 Sulfur metabolism; map01100 Metabolic pathways; map02010 ABC transporters; map04080 Neuroactive ligand-receptor interaction;	other
0.655_220.0014	0.3224	0.1636	0.3096	0.1	0.1702	MCAO:Sham	C18:neg		C3 H10 Cl N2 O5 P	220.001	0.655								0	level5						other
0.655_226.0686	0.7947	0.2647	0.3875	0.4	0.5242	MCAO:Sham	C18:neg	Glucoheptonic acid	C7 H14 O8	226.069	0.655		S55750	HMDB0240292	-0.0003	-1.3461		74.6	1	level4	Organic oxygen compounds	Organooxygen compounds	Carbohydrates and carbohydrate conjugates	Carbohydrates		other
0.655_254.9543	0.1181	0.0473	0.1704	0.1	0.1702	MCAO:Sham	C18:neg		C4 H2 Cl N3 O8	254.954	0.655								0	level5						down
0.655_271.8862	0.4983	0.2654	0.3875	0.1	0.1702	MCAO:Sham	C18:neg		C5 H Cl O7 S2	271.886	0.655								0	level5						other
0.655_313.871	10.5269	0.0353	0.1518	0.1	0.1702	MCAO:Sham	C18:neg		C6 H3 Cl N2 O3 S4	313.871	0.655								0	level5						up
0.655_365.8846	54.479	0.2223	0.3615	0.2	0.3081	MCAO:Sham	C18:neg		C4 H8 Cl N6 P S5	365.885	0.655								0	level5						other
0.656_237.0278	1.3825	0.5349	0.656	0.7	0.7961	MCAO:Sham	C18:neg		C5 H12 N5 P S2	237.028	0.656								0	level5						other
0.657_147.9902	3.3212	0.0116	0.1038	0.1	0.1702	MCAO:Sham	C18:neg		C H Cl N6 O	147.99	0.657								0	level5						up
0.657_163.9642	0.4955	0.2455	0.3778	0.2	0.3081	MCAO:Sham	C18:neg			163.964	0.657								0	level5						other
0.657_171.9514	12.1563	0.0394	0.1589	0.1	0.1702	MCAO:Sham	C18:neg		C3 H6 Cl O2 P S	171.951	0.657								0	level5						up
0.657_215.0767	0.6067	0.1437	0.2855	0.2	0.3081	MCAO:Sham	C18:neg		C13 H13 N S	215.077	0.657								0	level5						other
0.657_255.9124	2.5682	0.0031	0.075	0.1	0.1702	MCAO:Sham	C18:neg		C2 H7 Cl O6 P2 S	255.912	0.657								0	level5						up
0.657_273.9358	17.6016	0.0884	0.2302	0.1	0.1702	MCAO:Sham	C18:neg		C10 H7 Cl O S3	273.936	0.657								0	level5						other
0.657_313.9913	2.5862	0.0085	0.098	0.1	0.1702	MCAO:Sham	C18:neg		C23 H3 Cl	313.991	0.657								0	level5						up
0.657_339.8738	1.2208	0.8402	0.8887	0.7	0.7961	MCAO:Sham	C18:neg		C4 H7 Cl N2 O4 P2 S3	339.874	0.657								0	level5						other
0.658_180.0632	1.1909	0.0919	0.2332	0.1	0.1702	MCAO:Sham	C18:neg	D-allose	C6 H12 O6	180.063	0.658	C01487	BGI208		-0.0002	-1.3321	96.9	95.4	58	level1	Carbohydrates	Monosaccharides	Aldoses [Fig]	Carbohydrates	map00051 Fructose and mannose metabolism; map01100 Metabolic pathways; map02010 ABC transporters;	other
0.658_189.0037	0.2129	0.1064	0.2498	0.1	0.1702	MCAO:Sham	C18:neg		C2 H8 N O7 P	189.004	0.658								0	level5						other
0.658_238.9804	0.4509	0.2078	0.3443	0.2	0.3081	MCAO:Sham	C18:neg		C9 H6 N O3 P S	238.98	0.658								0	level5						other
0.658_259.0663	0.9447	0.6785	0.7666	1	1	MCAO:Sham	C18:neg	Azatepa	C8 H14 N5 O P S	259.066	0.658		S29057		0.0006	2.2387			1	level4						other
0.658_282.0013	0.1278	0.034	0.1494	0.1	0.1702	MCAO:Sham	C18:neg	(1e)-4-{6-[(formyloxy)methyl]-1,2-dithiin-3-yl}-1-buten-3-yn-1-yl acetate	C12 H10 O4 S2	282.001	0.658		S113368949		-0.0007	-2.5911			1	level4						down
0.658_341.9235	22.6075	0.1052	0.2491	0.1	0.1702	MCAO:Sham	C18:neg		C6 H12 Cl O6 P S3	341.923	0.658								0	level5						other
0.659_173.03	1.5362	0.1949	0.3373	0.1	0.1702	MCAO:Sham	C18:neg			173.03	0.659								0	level5						other
0.659_193.0019	1.4389	0.1113	0.2571	0.2	0.3081	MCAO:Sham	C18:neg	[similar to: taurine; δmass: 67.9873 da]		193.002	0.659								0	level5						other
0.659_208.9758	0.2472	0.1657	0.3096	0.1	0.1702	MCAO:Sham	C18:neg		C3 H5 N3 O4 P2	208.976	0.659								0	level5						other
0.659_239.9386	30.8527	0.036	0.1521	0.1	0.1702	MCAO:Sham	C18:neg		C2 H2 Cl N6 O2 P S	239.939	0.659								0	level5						up
0.659_323.8999	8.9834	0.0122	0.1038	0.1	0.1702	MCAO:Sham	C18:neg		C5 H5 Cl O10 S2	323.9	0.659								0	level5						up
0.659_433.8718	21.0606	0.3662	0.4872	0.2	0.3081	MCAO:Sham	C18:neg		C6 H12 Cl N2 O6 P S5	433.872	0.659								0	level5						other
0.66_190.9959	1.4009	0.0587	0.1933	0.1	0.1702	MCAO:Sham	C18:neg		C7 H N3 O4	190.996	0.66								0	level5						other
0.66_253.0018	0.2875	0.1492	0.2926	0.1	0.1702	MCAO:Sham	C18:neg		C5 H9 N3 O5 P2	253.002	0.66								0	level5						other
0.66_258.0823	0.6457	0.214	0.3505	0.1	0.1702	MCAO:Sham	C18:neg		C5 H14 N4 O8	258.082	0.66								0	level5						other
0.66_275.0401	0.3162	0.0918	0.2332	0.1	0.1702	MCAO:Sham	C18:neg	D-glucosaminic acid 6-phosphate	C6 H14 N O9 P	275.04	0.66	C20589	S30785717		-0.0005	-1.7824			1	level4					map00030 Pentose phosphate pathway;	other
0.66_293.0652	0.6327	0.3107	0.4354	0.1	0.1702	MCAO:Sham	C18:neg		C4 H15 N5 O8 S	293.065	0.66								0	level5						other
0.66_307.9259	88.6043	0.0498	0.1762	0.1	0.1702	MCAO:Sham	C18:neg		C5 H7 Cl O9 P2	307.926	0.66								0	level5						up
0.66_309.0391	0.1773	0.1008	0.2444	0.1	0.1702	MCAO:Sham	C18:neg	Fluxofenim	C12 H11 Cl F3 N O3	309.039	0.66	C18735	S82845		0.0012	3.7373			1	level4					NULL	other
0.661_202.0451	0.9322	0.6687	0.7605	1	1	MCAO:Sham	C18:neg		C4 H6 N6 O4	202.045	0.661								0	level5						other
0.661_215.9776	9.8068	0.0048	0.0835	0.1	0.1702	MCAO:Sham	C18:neg		C5 H10 Cl O3 P S	215.978	0.661								0	level5						up
0.661_272.0152	15.4497	0.1868	0.3307	0.1	0.1702	MCAO:Sham	C18:neg		C7 H16 Cl N2 O P3	272.015	0.661								0	level5						other
0.661_391.8873	26.3629	0.0228	0.1315	0.1	0.1702	MCAO:Sham	C18:neg		C5 H4 Cl N4 O9 P3	391.887	0.661								0	level5						up
0.662_283.9646	25.9656	0.0078	0.098	0.1	0.1702	MCAO:Sham	C18:neg		C3 H12 Cl N2 O5 P3	283.965	0.662								0	level5						up
0.662_375.9133	20.7917	0.1541	0.2993	0.2	0.3081	MCAO:Sham	C18:neg		C4 H3 Cl N6 O9 P2	375.913	0.662								0	level5						other
0.662_381.9787	0.1723	0.0886	0.2302	0.1	0.1702	MCAO:Sham	C18:neg		C8 H11 Cl O15	381.979	0.662								0	level5						other
0.662_459.8743	13.7687	0.09	0.2313	0.1	0.1702	MCAO:Sham	C18:neg		C7 H8 Cl O15 P3	459.874	0.662								0	level5						other
0.662_90.0317	0.9587	0.6793	0.7666	1	1	MCAO:Sham	C18:neg	Dl-lactic acid	C3 H6 O3	90.0317	0.662	C01432	MReference-2603	HMDB0144295	0	0.1782		89.4	11	level2	Organic acids and derivatives	Hydroxy acids and derivatives	Alpha hydroxy acids and derivatives	Organic acids	NULL	other
0.663_146.069	0.4265	0.0034	0.075	0.1	0.1702	MCAO:Sham	C18:neg	L-glutamine	C5 H10 N2 O3	146.069	0.663	C00064	BGI357	HMDB0000641	-0.0001	-0.8091	89.6	86.4	6	level1	Peptides	Amino acids	Common amino acids [Fig]	Amino acids	map00220 Arginine biosynthesis; map00230 Purine metabolism; map00240 Pyrimidine metabolism; map00250 Alanine, aspartate and glutamate metabolism; map00471 D-Glutamine and D-glutamate metabolism; map00630 Glyoxylate and dicarboxylate metabolism; map00910 Nitrogen metabolism; map00970 Aminoacyl-tRNA biosynthesis; map01100 Metabolic pathways; map01230 Biosynthesis of amino acids; map02010 ABC transp…	down
0.663_158.0189	1.4176	0.0312	0.1438	0.1	0.1702	MCAO:Sham	C18:neg			158.019	0.663								0	level5						up
0.663_173.9929	0.3283	0.1586	0.3039	0.1	0.1702	MCAO:Sham	C18:neg		C2 H7 O7 P	173.993	0.663								0	level5						other
0.663_214.0563	0.8896	0.542	0.6591	0.7	0.7961	MCAO:Sham	C18:neg	1-methyl-3-(2-thiazolyl)-1h-indole	C12 H10 N2 S	214.056	0.663		S9450932	HMDB0034965	-0.0001	-0.6602			1	level4	Organoheterocyclic compounds	Indoles and derivatives	N-alkylindoles	Indole and derivatives		other
0.663_218.0189	0.1918	0.1259	0.2686	0.1	0.1702	MCAO:Sham	C18:neg		C4 H11 O8 P	218.019	0.663								0	level5						other
0.663_260.9889	4.5644	0.0116	0.1038	0.1	0.1702	MCAO:Sham	C18:neg		C7 H9 N3 O2 P2 S	260.989	0.663								0	level5						up
0.663_274.0561	0.1845	0.0772	0.2133	0.1	0.1702	MCAO:Sham	C18:neg		C8 H10 N4 O7	274.056	0.663								0	level5						other
0.663_276.9629	0.5958	0.3207	0.4456	0.2	0.3081	MCAO:Sham	C18:neg		C6 H3 N3 O8 S	276.963	0.663								0	level5						other
0.663_351.9522	40.646	0.0457	0.1704	0.1	0.1702	MCAO:Sham	C18:neg		C7 H11 Cl O10 P2	351.952	0.663								0	level5						up
0.663_367.926	6.5678	0.0183	0.1155	0.1	0.1702	MCAO:Sham	C18:neg		C7 H9 Cl O11 S2	367.926	0.663								0	level5						up
0.663_443.9006	15.3588	0.1229	0.2655	0.1	0.1702	MCAO:Sham	C18:neg		C4 H12 Cl O16 P3	443.901	0.663								0	level5						other
0.664_146.1054	1.3088	0.4411	0.563	0.7	0.7961	MCAO:Sham	C18:neg	Dl-lysine	C6 H14 N2 O2	146.105	0.664	C16440	S843	HMDB0142894	-0.0001	-1.02			8	level4	Organic acids and derivatives	Carboxylic acids and derivatives	Amino acids, peptides, and analogues	Amino acids, peptides, and analogues	NULL	other
0.664_177.0168	3.7298	0.0701	0.2056	0.1	0.1702	MCAO:Sham	C18:neg		C7 H3 N3 O3	177.017	0.664								0	level5						other
0.664_213.928	0.1869	0.1025	0.2459	0.1	0.1702	MCAO:Sham	C18:neg		C2 H5 N2 O2 P3 S	213.928	0.664								0	level5						other
0.664_230.0301	0.1769	0.105	0.2491	0.1	0.1702	MCAO:Sham	C18:neg		C4 H11 N2 O7 P	230.03	0.664								0	level5						other
0.664_265.9411	1.9238	0.0194	0.118	0.1	0.1702	MCAO:Sham	C18:neg		C5 H5 N2 O5 P3	265.941	0.664								0	level5						up
0.664_281.9151	0.3204	0.1652	0.3096	0.1	0.1702	MCAO:Sham	C18:neg		C8 H N2 O4 P3	281.915	0.664								0	level5						other
0.664_297.8891	0.1218	0.0818	0.2229	0.1	0.1702	MCAO:Sham	C18:neg		C4 H Cl N4 O4 P2 S	297.889	0.664								0	level5						other
0.664_298.0175	0.3726	0.1165	0.2571	0.1	0.1702	MCAO:Sham	C18:neg		C5 H12 N6 O3 P2 S	298.017	0.664								0	level5						other
0.664_326.132	0.8108	0.3918	0.5104	0.7	0.7961	MCAO:Sham	C18:neg	3-(4-fluorophenyl)-2,2,4-trimethyl-2h-chromen-7-yl acetate	C20 H19 F O3	326.132	0.664	C15056	S223802		0.0002	0.5864			1	level4					NULL	other
0.664_419.9396	22.1202	0.1751	0.3163	0.1	0.1702	MCAO:Sham	C18:neg		C10 H11 Cl O12 P2	419.94	0.664								0	level5						other
0.664_527.8613	14.3851	0.1926	0.3364	0.1	0.1702	MCAO:Sham	C18:neg		C6 H4 Cl N6 O15 P3	527.861	0.664								0	level5						other
0.665_197.9541	0.6198	0.2028	0.339	0.2	0.3081	MCAO:Sham	C18:neg		C7 H3 O3 P S	197.954	0.665								0	level5						other
0.665_241.9801	0.5528	0.272	0.3928	0.4	0.5242	MCAO:Sham	C18:neg		C H3 N6 O7 P	241.98	0.665								0	level5						other
0.665_293.9934	9.9073	0.0121	0.1038	0.1	0.1702	MCAO:Sham	C18:neg		C4 H13 N2 O7 P3	293.993	0.665								0	level5						up
0.665_299.9387	2.351	0.0631	0.1982	0.2	0.3081	MCAO:Sham	C18:neg		C6 H8 Cl N2 O4 P3	299.939	0.665								0	level5						other
0.665_349.9026	0.7199	0.3964	0.5149	0.4	0.5242	MCAO:Sham	C18:neg		C9 H2 O11 S2	349.903	0.665								0	level5						other
0.665_365.8766	0.1835	0.1194	0.2621	0.1	0.1702	MCAO:Sham	C18:neg		C8 H2 Cl N2 O7 P3	365.877	0.665								0	level5						other
0.665_511.8875	14.6843	0.2315	0.3682	0.1	0.1702	MCAO:Sham	C18:neg		C11 H12 Cl O13 P3 S	511.887	0.665								0	level5						other
0.666_129.9668	0.3572	0.0583	0.1933	0.1	0.1702	MCAO:Sham	C18:neg			129.967	0.666								0	level5						other
0.666_181.9802	5.6774	0.0407	0.1607	0.1	0.1702	MCAO:Sham	C18:neg		C2 H2 N2 O8	181.98	0.666								0	level5						up
0.666_214.0927	2.6451	0.2437	0.3778	0.1	0.1702	MCAO:Sham	C18:neg	[similar to: n-acetyl-l-glutamine; δmass: 26.0130 da]		214.093	0.666								0	level5						other
0.666_287.0671	9.1132	0.0209	0.1243	0.1	0.1702	MCAO:Sham	C18:neg		C8 H17 N O8 S	287.067	0.666								0	level5						up
0.666_309.9674	1.1804	0.7795	0.845	0.7	0.7961	MCAO:Sham	C18:neg		C7 H9 N2 O6 P3	309.967	0.666								0	level5						other
0.666_325.9414	0.3556	0.1973	0.3382	0.1	0.1702	MCAO:Sham	C18:neg		C6 H3 N2 O12 P	325.941	0.666								0	level5						other
0.666_333.9287	4.3491	0.0231	0.1315	0.1	0.1702	MCAO:Sham	C18:neg	Costatol	C10 H14 Br Cl3 O	333.929	0.666	C17103	S10260525		-0.0007	-1.9468			1	level4					NULL	up
0.666_361.981	25.9098	0.017	0.1155	0.1	0.1702	MCAO:Sham	C18:neg		C7 H11 N2 O11 P S	361.981	0.666								0	level5						up
0.667_226.0063	3.7347	0.0067	0.0952	0.1	0.1702	MCAO:Sham	C18:neg		C4 H6 N2 O9	226.006	0.667								0	level5						up
0.667_231.0715	0.9796	0.8956	0.9346	1	1	MCAO:Sham	C18:neg		C7 H14 N5 P S	231.071	0.667								0	level5						other
0.667_247.0453	0.1524	0.0962	0.24	0.1	0.1702	MCAO:Sham	C18:neg		C8 H15 N3 P2 S	247.045	0.667								0	level5						other
0.667_249.9673	13.3994	0.0525	0.1785	0.1	0.1702	MCAO:Sham	C18:neg		C10 H3 O6 P	249.967	0.667								0	level5						other
0.667_272.1099	0.8441	0.6144	0.7192	1	1	MCAO:Sham	C18:neg		C12 H21 N2 O P S	272.11	0.667								0	level5						other
0.667_282.0434	2.36	0.0509	0.1775	0.1	0.1702	MCAO:Sham	C18:neg	Etoprine	C12 H12 Cl2 N4	282.043	0.667		S27110		-0.0005	-1.7165			1	level4						other
0.667_317.9547	46.6654	0.0586	0.1933	0.1	0.1702	MCAO:Sham	C18:neg	Mitotane	C14 H10 Cl4	317.955	0.667		S4066	HMDB0014786	0.0011	3.3472			3	level4	Benzenoids	Benzene and substituted derivatives	Diphenylmethanes	Benzene and derivatives		other
0.667_385.942	11.3072	0.224	0.3615	0.4	0.5242	MCAO:Sham	C18:neg		C5 H4 N6 O11 P2	385.942	0.667								0	level5						other
0.668_187.0455	1.5142	0.2852	0.4035	0.7	0.7961	MCAO:Sham	C18:neg		C11 H9 N S	187.046	0.668								0	level5						other
0.668_203.0194	0.2734	0.1019	0.2458	0.1	0.1702	MCAO:Sham	C18:neg		C3 H10 N O7 P	203.019	0.668								0	level5						other
0.668_401.916	14.3758	0.0246	0.1352	0.1	0.1702	MCAO:Sham	C18:neg		C4 H8 N2 O14 P2 S	401.916	0.668								0	level5						up
0.668_453.9292	4.8254	0.4662	0.5897	0.7	0.7961	MCAO:Sham	C18:neg		C15 H2 O17	453.929	0.668								0	level5						other
0.67_201.0248	0.4278	0.0055	0.0872	0.1	0.1702	MCAO:Sham	C18:neg			201.025	0.67								0	level5						down
0.672_119.0583	0.8089	0.2005	0.3382	0.2	0.3081	MCAO:Sham	C18:neg	L-threonine	C4 H9 N O3	119.058	0.672	C00188	BGI380	HMDB0000167	0.0001	0.5759	99.3	86.1	10	level1	Peptides	Amino acids	Common amino acids [Fig]	Amino acids	map00260 Glycine, serine and threonine metabolism; map00290 Valine, leucine and isoleucine biosynthesis; map00860 Porphyrin and chlorophyll metabolism; map00970 Aminoacyl-tRNA biosynthesis; map01100 Metabolic pathways; map01230 Biosynthesis of amino acids; map02010 ABC transporters; map04974 Protein digestion and absorption; map04978 Mineral absorption;	other
0.672_270.0945	2.5517	0.0001	0.0469	0.1	0.1702	MCAO:Sham	C18:neg		C9 H18 O9	270.094	0.672								0	level5						up
0.673_157.0351	1.992	0.0336	0.1489	0.1	0.1702	MCAO:Sham	C18:neg	[similar to: d-glucose 6-phosphate; δmass: -102.9947 da]		157.035	0.673								0	level5						up
0.674_174.1115	0.8129	0.3608	0.4815	0.4	0.5242	MCAO:Sham	C18:neg	Dl-arginine	C6 H14 N4 O2	174.112	0.674	C02385	MReference-408		-0.0002	-0.878		48	3	level3					NULL	other
0.676_132.0898	1.1774	0.8226	0.8744	1	1	MCAO:Sham	C18:neg	Ornithine	C5 H12 N2 O2	132.09	0.676	C01602	MReference-531		-0.0001	-0.4233		30.8	4	level3					NULL	other
0.676_175.0955	1.7045	0.4995	0.6194	0.7	0.7961	MCAO:Sham	C18:neg	L-citrulline	C6 H13 N3 O3	175.095	0.676	C00327	BGI349	HMDB0000904	-0.0001	-0.8418	20		3	level3	Peptides	Amino acids	Other amino acids [Fig]	Amino acids	map00220 Arginine biosynthesis; map01100 Metabolic pathways; map01230 Biosynthesis of amino acids;	other
0.677_283.1625	0.1346	0.0811	0.2225	0.1	0.1702	MCAO:Sham	C18:neg		C11 H25 N O7	283.163	0.677								0	level5						other
0.678_207.1104	1.4581	0.0724	0.2083	0.1	0.1702	MCAO:Sham	C18:neg	Miglitol	C8 H17 N O5	207.11	0.678	C07708	S390074	HMDB0014634	-0.0003	-1.2083			3	level4	Organoheterocyclic compounds	Piperidines	null	Piperidines	NULL	other
0.679_242.0993	1.4646	0.0599	0.1933	0.1	0.1702	MCAO:Sham	C18:neg		C8 H18 O8	242.099	0.679								0	level5						other
0.68_182.0789	2.2286	0.0132	0.107	0.1	0.1702	MCAO:Sham	C18:neg	Hexitol	C6 H14 O6	182.079	0.68		S440		-0.0001	-0.6665			7	level4						up
0.68_295.0357	0.3376	0.1162	0.2571	0.1	0.1702	MCAO:Sham	C18:neg		C9 H13 N O8 S	295.036	0.68								0	level5						other
0.682_140.9918	0.9551	0.6563	0.7542	0.7	0.7961	MCAO:Sham	C18:neg		C2 H7 N O2 S2	140.992	0.682								0	level5						other
0.686_152.0684	1.6884	0.0177	0.1155	0.1	0.1702	MCAO:Sham	C18:neg	L-arabitol	C5 H12 O5	152.068	0.686	C00532	BGI342	HMDB0001851	-0.0001	-0.5646	12.1		8	level3	Organic oxygen compounds	Organooxygen compounds	Carbohydrates and carbohydrate conjugates	Carbohydrates	map00040 Pentose and glucuronate interconversions; map01100 Metabolic pathways;	up
0.687_195.1105	0.5528	0.0308	0.1438	0.1	0.1702	MCAO:Sham	C18:neg	Meglumine	C7 H17 N O5	195.111	0.687		S8249	HMDB0240291	-0.0002	-1.0818			1	level4	Organic oxygen compounds	Organooxygen compounds	Carbohydrates and carbohydrate conjugates	Carbohydrates		down
0.687_278.0804	9.9565	0.0733	0.2083	0.1	0.1702	MCAO:Sham	C18:neg	2-(1,2-dihydroxy-2-propanyl)-9-hydroxy-2,3-dihydro-7h-furo[3,2-g]chromen-7-one	C14 H14 O6	278.08	0.687		S74853048	HMDB0132919	0.0013	4.7526			2	level4	Phenylpropanoids and polyketides	Coumarins and derivatives	Furanocoumarins	Coumarins and derivatives		other
0.688_120.0422	2.2108	0.0215	0.1256	0.1	0.1702	MCAO:Sham	C18:neg	D-(−)-threose	C4 H8 O4	120.042	0.688		S388736		0	-0.2689			13	level4						up
0.69_223.0566	1.4595	0.4763	0.5991	0.7	0.7961	MCAO:Sham	C18:neg		C6 H16 N3 P3	223.057	0.69								0	level5						other
0.691_299.1206	1.1504	0.2657	0.3875	0.4	0.5242	MCAO:Sham	C18:neg	Pentiapine	C15 H17 N5 S	299.121	0.691		S49448		0.0001	0.4107			1	level4						other
0.692_155.0694	0.6177	0.0605	0.1937	0.1	0.1702	MCAO:Sham	C18:neg	L-histidine	C6 H9 N3 O2	155.069	0.692	C00135	MReference-473	HMDB0000177	-0.0001	-0.4416		93.1	5	level2	Organic acids and derivatives	Carboxylic acids and derivatives	Amino acids, peptides, and analogues	Amino acids	map00340 Histidine metabolism; map00410 beta-Alanine metabolism; map00970 Aminoacyl-tRNA biosynthesis; map01100 Metabolic pathways; map01230 Biosynthesis of amino acids; map02010 ABC transporters; map04974 Protein digestion and absorption; map05230 Central carbon metabolism in cancer;	other
0.692_197.0298	0.8988	0.6193	0.723	1	1	MCAO:Sham	C18:neg		C4 H13 N3 P2 S	197.03	0.692								0	level5						other
0.692_226.1062	0.2653	0.2048	0.3406	0.4	0.5242	MCAO:Sham	C18:neg	Carnosine	C9 H14 N4 O3	226.106	0.692	C00386	BGI177	HMDB0000033	-0.0004	-1.5937	41.3		7	level3	Peptides	Peptides	Dipeptides [Fig]	Amino acids, peptides, and analogues	map00340 Histidine metabolism; map00410 beta-Alanine metabolism; map01100 Metabolic pathways;	other
0.692_241.0559	0.3733	0.0023	0.075	0.1	0.1702	MCAO:Sham	C18:neg		C8 H12 N5 P S	241.056	0.692								0	level5						down
0.692_259.0564	0.2599	0.1736	0.3151	0.1	0.1702	MCAO:Sham	C18:neg		C7 H9 N5 O6	259.056	0.692								0	level5						other
0.693_298.9918	0.1853	0.126	0.2686	0.1	0.1702	MCAO:Sham	C18:neg		C5 H10 N5 O4 P S2	298.992	0.693								0	level5						other
0.693_382.9531	0.1061	0.0674	0.203	0.1	0.1702	MCAO:Sham	C18:neg		C10 H6 Cl N O13	382.953	0.693								0	level5						other
0.693_388.1212	16.4858	0.0121	0.1038	0.1	0.1702	MCAO:Sham	C18:neg		C13 H24 O13	388.121	0.693								0	level5						up
0.694_243.0827	0.6991	0.2499	0.3778	0.2	0.3081	MCAO:Sham	C18:neg		C5 H17 N5 O2 S2	243.083	0.694							45.7	0	level5						other
0.694_300.1044	1.3664	0.3588	0.4815	0.7	0.7961	MCAO:Sham	C18:neg	2846	C17 H17 Cl N2 O	300.104	0.694		S28547		0.0015	4.9314			12	level4						other
0.694_342.1158	20.3342	0.0067	0.0952	0.1	0.1702	MCAO:Sham	C18:neg	Sucrose	C12 H22 O11	342.116	0.694	C00089	S5768	HMDB0000258	-0.0004	-1.2938			45	level4	Organic oxygen compounds	Organooxygen compounds	Carbohydrates and carbohydrate conjugates	Carbohydrates	map00052 Galactose metabolism; map00500 Starch and sucrose metabolism; map01100 Metabolic pathways; map02010 ABC transporters; map04742 Taste transduction; map04973 Carbohydrate digestion and absorption;	up
0.694_351.0052	1.2633	0.6639	0.7605	0.7	0.7961	MCAO:Sham	C18:neg		C6 H15 N3 O8 P2 S	351.005	0.694								0	level5						other
0.694_366.9792	0.3544	0.2006	0.3382	0.1	0.1702	MCAO:Sham	C18:neg		C7 H14 N O10 P S2	366.979	0.694								0	level5						other
0.695_174.0163	0.6604	0.2342	0.3686	0.1	0.1702	MCAO:Sham	C18:neg	Dehydroascorbic acid	C6 H6 O6	174.016	0.695	C05422	S812	HMDB0001264	-0.0001	-0.8149	2		6	level4	Organoheterocyclic compounds	Lactones	Gamma butyrolactones	Gamma butyrolactones	map00053 Ascorbate and aldarate metabolism; map00480 Glutathione metabolism; map01100 Metabolic pathways;	other
0.695_283.0177	0.5571	0.255	0.3796	0.2	0.3081	MCAO:Sham	C18:neg	Procymidone	C13 H11 Cl2 N O2	283.018	0.695	C10986	S33326		0.0011	3.7752			1	level4					NULL	other
0.695_294.0395	0.3621	0.2239	0.3615	0.4	0.5242	MCAO:Sham	C18:neg		C4 H15 N4 O7 P S	294.039	0.695								0	level5						other
0.695_311.1322	1.3443	0.4002	0.5181	0.4	0.5242	MCAO:Sham	C18:neg	Citalopram alcohol	C19 H18 F N O2	311.132	0.695	C16611	S30791780		0.0001	0.1745			1	level4					NULL	other
0.695_315.094	0.1546	0.1162	0.2571	0.1	0.1702	MCAO:Sham	C18:neg	Protizinic acid	C17 H17 N O3 S	315.094	0.695		S64879		0.0011	3.5675			1	level4						other
0.695_325.0025	37.948	0.0295	0.1438	0.1	0.1702	MCAO:Sham	C18:neg		C10 H14 Cl N O5 P2	325.002	0.695								0	level5						up
0.695_335.0313	8.8677	0.0135	0.1076	0.1	0.1702	MCAO:Sham	C18:neg		C11 H15 N O7 P2	335.031	0.695								0	level5						up
0.695_403.0187	38.2757	0.0365	0.1524	0.1	0.1702	MCAO:Sham	C18:neg	Cytidine diphosphate	C9 H15 N3 O11 P2	403.019	0.695	C00112	S5902	HMDB0001546	0.0005	1.2634			1	level4	Nucleosides, nucleotides, and analogues	Pyrimidine nucleotides	Pyrimidine ribonucleotides	Nucleic acids and analogues	map00240 Pyrimidine metabolism; map01100 Metabolic pathways;	up
0.696_189.028	1.9445	0.0353	0.1518	0.1	0.1702	MCAO:Sham	C18:neg		C6 H7 N O6	189.028	0.696								0	level5						up
0.696_205.0017	0.5128	0.2469	0.3778	0.1	0.1702	MCAO:Sham	C18:neg	[similar to: s-lactoylglutathione; δmass: -174.1032 da]		205.002	0.696								0	level5						other
0.696_215.0306	0.3023	0.1566	0.3029	0.1	0.1702	MCAO:Sham	C18:neg		C3 H10 N3 O6 P	215.031	0.696								0	level5						other
0.696_251.0278	0.6414	0.2858	0.4035	0.4	0.5242	MCAO:Sham	C18:neg		C7 H9 N O9	251.028	0.696								0	level5						other
0.696_257.0151	9.4176	0.015	0.111	0.1	0.1702	MCAO:Sham	C18:neg		C8 H8 Cl N5 O S	257.015	0.696								0	level5						up
0.696_267.0017	0.1924	0.1423	0.2839	0.1	0.1702	MCAO:Sham	C18:neg		C4 H6 N5 O7 P	267.002	0.696								0	level5						other
0.696_267.0437	3.0623	0.0078	0.098	0.1	0.1702	MCAO:Sham	C18:neg		C9 H9 N5 O3 S	267.044	0.696								0	level5						up
0.697_199.0567	1.2132	0.1592	0.3039	0.2	0.3081	MCAO:Sham	C18:neg		C4 H16 N3 P3	199.057	0.697								0	level5						other
0.697_240.0842	0.989	0.7843	0.8481	0.7	0.7961	MCAO:Sham	C18:neg		C11 H17 N2 P S	240.084	0.697								0	level5						other
0.697_278.0655	0.8079	0.4968	0.6179	1	1	MCAO:Sham	C18:neg	1-(2-deoxy-5-o-phosphono-beta-d-erythro-pentofuranosyl)-1,2-dihydropyrimidine	C9 H15 N2 O6 P	278.065	0.697		S390164		-0.0013	-4.6074			1	level4						other
0.697_300.0944	0.2538	0.1763	0.3172	0.1	0.1702	MCAO:Sham	C18:neg	Coronene	C24 H12	300.094	0.697	C19375	S8761		0.0005	1.5479			1	level4					NULL	other
0.698_131.0694	0.5906	0.1711	0.3142	0.1	0.1702	MCAO:Sham	C18:neg	Creatine	C4 H9 N3 O2	131.069	0.698	C00300	BGI195	HMDB0000064	-0.0001	-0.7864	96.8	91.8	2	level1	Organic acids and derivatives	Carboxylic acids and derivatives	Amino acids, peptides, and analogues	Amino acids, peptides, and analogues	map00260 Glycine, serine and threonine metabolism; map00330 Arginine and proline metabolism; map01100 Metabolic pathways;	other
0.698_240.1219	0.3475	0.0034	0.075	0.1	0.1702	MCAO:Sham	C18:neg	L-anserine	C10 H16 N4 O3	240.122	0.698	C01262	MReference-1308	HMDB0000194	-0.0004	-1.5337		36.4	5	level3	Organic acids and derivatives	Peptidomimetics	Hybrid peptides	Organic acids	map00340 Histidine metabolism; map00410 beta-Alanine metabolism; map01100 Metabolic pathways;	down
0.698_284.1203	0.8237	0.493	0.6166	0.7	0.7961	MCAO:Sham	C18:neg	Articaine	C13 H20 N2 O3 S	284.12	0.698		S29837		0.0009	3.0283			2	level4						other
0.698_298.0675	0.1186	0.0768	0.2133	0.1	0.1702	MCAO:Sham	C18:neg	Zaltoprofen	C17 H14 O3 S	298.067	0.698		S5518		0.0011	3.7673			4	level4						other
0.698_368.0818	0.4705	0.2545	0.3796	0.1	0.1702	MCAO:Sham	C18:neg		C11 H20 N4 O6 S2	368.082	0.698								0	level5						other
0.698_89.0477	0.6171	0.1854	0.3296	0.1	0.1702	MCAO:Sham	C18:neg	Β-alanine	C3 H7 N O2	89.0477	0.698	C00099	MReference-599	HMDB0000056	0.0001	0.6091		80.1	8	level2	Organic acids and derivatives	Carboxylic acids and derivatives	Amino acids, peptides, and analogues	Amino acids, peptides, and analogues	map00240 Pyrimidine metabolism; map00410 beta-Alanine metabolism; map00640 Propanoate metabolism; map00770 Pantothenate and CoA biosynthesis; map01100 Metabolic pathways; map04080 Neuroactive ligand-receptor interaction; map04974 Protein digestion and absorption;	other
0.703_190.0952	3.6273	0.0072	0.0961	0.1	0.1702	MCAO:Sham	C18:neg	Meso-2,6-diaminopimelic acid	C7 H14 N2 O4	190.095	0.703	C00680	S89700		-0.0002	-0.9443			6	level4					map01100 Metabolic pathways; map01230 Biosynthesis of amino acids;	up
0.704_190.0647	1.8533	0.5397	0.6591	0.7	0.7961	MCAO:Sham	C18:neg			190.065	0.704								0	level5						other
0.706_168.0282	6.6436	0.0414	0.1607	0.1	0.1702	MCAO:Sham	C18:neg	Uric acid	C5 H4 N4 O3	168.028	0.706	C00366	MReference-753	HMDB0000289	-0.0001	-0.6884		88.4	1	level2	Organoheterocyclic compounds	Imidazopyrimidines	Purines and purine derivatives	Purines and derivatives	map00230 Purine metabolism; map01100 Metabolic pathways; map04976 Bile secretion;	up
0.706_427.0287	0.3728	0.0901	0.2313	0.1	0.1702	MCAO:Sham	C18:neg	Adenosine diphosphate (adp)	C10 H15 N5 O10 P2	427.029	0.706	C00008	MReference-298	HMDB0001341	-0.0007	-1.5882		83.6	4	level2	Nucleosides, nucleotides, and analogues	Purine nucleotides	Purine ribonucleotides	Purines and derivatives	map00190 Oxidative phosphorylation; map00230 Purine metabolism; map01100 Metabolic pathways; map04068 FoxO signaling pathway; map04080 Neuroactive ligand-receptor interaction; map04142 Lysosome; map04152 AMPK signaling pathway; map04611 Platelet activation; map04714 Thermogenesis; map04742 Taste transduction; map04924 Renin secretion; map05012 Parkinson disease;	other
0.707_311.1211	0.7428	0.1687	0.3125	0.1	0.1702	MCAO:Sham	C18:neg		C11 H21 N O9	311.121	0.707								0	level5						other
0.707_363.0575	0.1287	0.0096	0.1	0.1	0.1702	MCAO:Sham	C18:neg	Guanosine monophosphate	C10 H14 N5 O8 P	363.058	0.707	C00144	S6545	HMDB0001397	-0.0005	-1.266			6	level4	Nucleosides, nucleotides, and analogues	Purine nucleotides	Purine ribonucleotides	Purines and derivatives	map00230 Purine metabolism; map01100 Metabolic pathways; map01523 Antifolate resistance; map04022 cGMP-PKG signaling pathway; map04740 Olfactory transduction; map04742 Taste transduction; map04744 Phototransduction;	down
0.707_550.173	160.791	0.0011	0.075	0.1	0.1702	MCAO:Sham	C18:neg		C19 H34 O18	550.173	0.707								0	level5						up
0.708_115.0633	0.7195	0.1587	0.3039	0.1	0.1702	MCAO:Sham	C18:neg	L-proline	C5 H9 N O2	115.063	0.708	C00148	S128566	HMDB0000162	0	-0.163			6	level4	Organic acids and derivatives	Carboxylic acids and derivatives	Amino acids, peptides, and analogues	Amino acids	map00330 Arginine and proline metabolism; map00970 Aminoacyl-tRNA biosynthesis; map01100 Metabolic pathways; map01230 Biosynthesis of amino acids; map02010 ABC transporters; map04974 Protein digestion and absorption; map04978 Mineral absorption; map05230 Central carbon metabolism in cancer;	other
0.708_188.0795	1.0976	0.5619	0.674	1	1	MCAO:Sham	C18:neg	Aceglutamide	C7 H12 N2 O4	188.079	0.708		S158492	HMDB0006029	-0.0002	-0.8747			3	level4	Organic acids and derivatives	Carboxylic acids and derivatives	Amino acids, peptides, and analogues	Amino acids, peptides, and analogues		other
0.709_307.0833	1.0892	0.5494	0.6662	1	1	MCAO:Sham	C18:neg	Reduced glutathione	C10 H17 N3 O6 S	307.083	0.709		S725	HMDB0062697	-0.0005	-1.6051			2	level4	Organic acids and derivatives	Carboxylic acids and derivatives	Amino acids, peptides, and analogues	Amino acids, peptides, and analogues		other
0.71_172.0347	14.4095	0.0381	0.1555	0.1	0.1702	MCAO:Sham	C18:neg		C3 H4 N6 O3	172.035	0.71								0	level5						up
0.71_254.0996	1.1023	0.8098	0.8692	1	1	MCAO:Sham	C18:neg	3-o-beta-d-galactosyl-sn-glycerol	C9 H18 O8	254.1	0.71	C05401	S10263569		-0.0006	-2.4043			3	level4					map00052 Galactose metabolism; map00561 Glycerolipid metabolism;	other
0.71_284.1104	5.4391	0.0304	0.1438	0.1	0.1702	MCAO:Sham	C18:neg		C7 H20 N6 O2 S2	284.11	0.71								0	level5						up
0.711_104.0473	4.5122	0.0092	0.0989	0.1	0.1702	MCAO:Sham	C18:neg	3-hydroxybutyric acid	C4 H8 O3	104.047	0.711		MReference-199	HMDB0000357	0	0.0595		73.2	14	level2						up
0.711_216.0607	2.7276	0.0192	0.118	0.1	0.1702	MCAO:Sham	C18:neg		C5 H8 N6 O4	216.061	0.711								0	level5						up
0.711_257.0662	6.2498	0.1234	0.2655	0.1	0.1702	MCAO:Sham	C18:neg		C8 H16 Cl N O6	257.066	0.711								0	level5						other
0.712_234.0848	3.4102	0.0976	0.2407	0.2	0.3081	MCAO:Sham	C18:neg	Glu-ser	C8 H14 N2 O6	234.085	0.712		S5363587	HMDB0028828	-0.0004	-1.5559			5	level4	Organic acids and derivatives	Carboxylic acids and derivatives	Amino acids, peptides, and analogues	Amino acids, peptides, and analogues		other
0.712_348.0467	0.1092	0.0071	0.0961	0.1	0.1702	MCAO:Sham	C18:neg	Inosinic acid	C10 H13 N4 O8 P	348.047	0.712	C00130	S8264	HMDB0000175	-0.0004	-1.133			5	level4	Nucleosides, nucleotides, and analogues	Purine nucleotides	Purine ribonucleotides	Purines and derivatives	map00230 Purine metabolism; map01100 Metabolic pathways; map01523 Antifolate resistance; map04742 Taste transduction;	down
0.713_200.0448	1.3548	0.6119	0.7187	1	1	MCAO:Sham	C18:neg		C5 H13 O6 P	200.045	0.713								0	level5						other
0.713_210.0737	1.0961	0.542	0.6591	0.7	0.7961	MCAO:Sham	C18:neg	Hept-2-ulose	C7 H14 O7	210.074	0.713		S92980		-0.0002	-1.1476			5	level4						other
0.713_347.0626	0.333	0.0267	0.1419	0.1	0.1702	MCAO:Sham	C18:neg	Adenosine monophosphate	C10 H14 N5 O7 P	347.063	0.713	C00020	S5858	HMDB0000045	-0.0005	-1.3613			8	level4	Nucleosides, nucleotides, and analogues	Purine nucleotides	Purine ribonucleotides	Purines and derivatives	map00230 Purine metabolism; map01100 Metabolic pathways; map01523 Antifolate resistance; map04022 cGMP-PKG signaling pathway; map04024 cAMP signaling pathway; map04068 FoxO signaling pathway; map04150 mTOR signaling pathway; map04151 PI3K-Akt signaling pathway; map04152 AMPK signaling pathway; map04211 Longevity regulating pathway; map04740 Olfactory transduction; map04742 Taste transduction; map…	down
0.714_131.0582	0.8124	0.5203	0.6416	0.7	0.7961	MCAO:Sham	C18:neg	N-acetylalanine	C5 H9 N O3	131.058	0.714		MReference-1375	HMDB0000766	0	-0.137		45.3	19	level3	Organic acids and derivatives	Carboxylic acids and derivatives	Amino acids, peptides, and analogues	Amino acids, peptides, and analogues		other
0.717_243.0844	1.9402	0.1894	0.3339	0.4	0.5242	MCAO:Sham	C18:neg	Cytidine	C9 H13 N3 O5	243.084	0.717	C00475	S5940	HMDB0000089	-0.0011	-4.6078	42.3	45.7	5	level4	Nucleosides, nucleotides, and analogues	Pyrimidine nucleosides	null	Nucleic acids and analogues	map00240 Pyrimidine metabolism; map01100 Metabolic pathways; map02010 ABC transporters;	other
0.718_289.0902	1.1629	0.5199	0.6416	0.7	0.7961	MCAO:Sham	C18:neg		C6 H21 N5 O2 P2 S	289.09	0.718								0	level5						other
0.72_144.0058	0.7251	0.3605	0.4815	0.7	0.7961	MCAO:Sham	C18:neg		C5 H4 O5	144.006	0.72								0	level5						other
0.72_185.0662	2.196	0.0707	0.2056	0.1	0.1702	MCAO:Sham	C18:neg			185.066	0.72								0	level5						other
0.72_264.0475	1.098	0.999	0.999	0.7	0.7961	MCAO:Sham	C18:neg		C9 H12 O9	264.048	0.72								0	level5						other
0.723_117.079	0.8987	0.4251	0.5441	0.4	0.5242	MCAO:Sham	C18:neg	5-aminovaleric acid	C5 H11 N O2	117.079	0.723	C00431	MReference-251	HMDB0003355	0	0.1436		83.5	15	level2	Organic acids and derivatives	Carboxylic acids and derivatives	Amino acids, peptides, and analogues	Amino acids, peptides, and analogues	map00310 Lysine degradation; map00330 Arginine and proline metabolism; map01100 Metabolic pathways;	other
0.727_224.0406	1.0655	0.9737	0.9836	0.7	0.7961	MCAO:Sham	C18:neg		C6 H15 N2 O P3	224.041	0.727								0	level5						other
0.73_219.9996	0.1984	0.1152	0.2571	0.1	0.1702	MCAO:Sham	C18:neg		C6 H10 N2 O P2 S	220	0.73								0	level5						other
0.731_229.0584	0.8046	0.5999	0.708	1	1	MCAO:Sham	C18:neg	5-(l-alanin-3-yl)-2-hydroxy-cis,cis-muconate 6-semialdehyde	C9 H11 N O6	229.058	0.731	C04797	S20118017		-0.0002	-1.0285			4	level4					map00350 Tyrosine metabolism;	other
0.732_204.0257	0.9959	0.9409	0.9628	1	1	MCAO:Sham	C18:neg		C11 H10 P2	204.026	0.732								0	level5						other
0.732_352.0417	0.2864	0.2031	0.339	0.1	0.1702	MCAO:Sham	C18:neg	4-[2-(5-carboxy-2-hydroxy-3-methoxyphenyl)-2-oxoethylidene]-2-hydroxy-2-pentenedioate	C15 H12 O10	352.042	0.732	C18349	S30791372		-0.0013	-3.7741			3	level4						other
0.736_180.0632	1.1958	0.6362	0.7377	1	1	MCAO:Sham	C18:neg	D-(+)-mannose	C6 H12 O6	180.063	0.736	C00936	MReference-2621	HMDB0000169	-0.0002	-1.0021	92.9	94.8	58	level2	Organic oxygen compounds	Organooxygen compounds	Carbohydrates and carbohydrate conjugates	Carbohydrates	NULL	other
0.739_334.1008	0.4138	0.2327	0.3686	0.1	0.1702	MCAO:Sham	C18:neg	Aramite	C15 H23 Cl O4 S	334.101	0.739	C19019	S8479		0.0002	0.7214			1	level4					NULL	other
0.74_188.0491	1.0105	0.9028	0.9369	1	1	MCAO:Sham	C18:neg			188.049	0.74								0	level5						other
0.741_136.0384	0.4488	0.018	0.1155	0.1	0.1702	MCAO:Sham	C18:neg	Hypoxanthine	C5 H4 N4 O	136.038	0.741	C00262	BGI318	HMDB0000157	-0.0001	-0.8057	97.6	94.3	3	level1	Alkaloids	Others	Purine alkaloids	Alkaloids	map00230 Purine metabolism; map01100 Metabolic pathways;	down
0.744_181.0738	0.643	0.0315	0.1438	0.1	0.1702	MCAO:Sham	C18:neg	L-tyrosine	C9 H11 N O3	181.074	0.744	C00082	MReference-2255	HMDB0000158	-0.0001	-0.4907		81.9	15	level1	Organic acids and derivatives	Carboxylic acids and derivatives	Amino acids, peptides, and analogues	Amino acids	map00130 Ubiquinone and other terpenoid-quinone biosynthesis; map00350 Tyrosine metabolism; map00360 Phenylalanine metabolism; map00400 Phenylalanine, tyrosine and tryptophan biosynthesis; map00730 Thiamine metabolism; map00970 Aminoacyl-tRNA biosynthesis; map01100 Metabolic pathways; map01210 2-Oxocarboxylic acid metabolism; map01230 Biosynthesis of amino acids; map04728 Dopaminergic synapse; ma…	down
0.75_241.9801	0.242	0.1208	0.2625	0.1	0.1702	MCAO:Sham	C18:neg		C7 H2 N2 O8	241.98	0.75								0	level5						other
0.751_226.0063	1.3514	0.2336	0.3686	0.4	0.5242	MCAO:Sham	C18:neg		C4 H6 N2 O9	226.006	0.751								0	level5						other
0.761_294.0558	5.0702	0.0088	0.098	0.1	0.1702	MCAO:Sham	C18:neg	2-hydroxy-1,2-diphenylethyl hydrogen sulfate	C14 H14 O5 S	294.056	0.761		S74853754	HMDB0135202	-0.0004	-1.3457			1	level4	Phenylpropanoids and polyketides	Stilbenes	null	Polyketides[PK]		up
0.766_249.9672	3.0454	0.0747	0.209	0.1	0.1702	MCAO:Sham	C18:neg		C2 H7 N2 O8 P S	249.967	0.766								0	level5						other
0.768_159.9857	0.7903	0.2828	0.403	0.7	0.7961	MCAO:Sham	C18:neg		C H4 O9	159.986	0.768								0	level5						other
0.771_382.0733	0.6293	0.2667	0.3876	0.1	0.1702	MCAO:Sham	C18:neg	3,7-dihydroxy-2-(4-hydroxy-3,5-dimethoxyphenyl)-5-chromanesulfinic acid	C17 H18 O8 S	382.073	0.771		S74852028	HMDB0127811	0.001	2.7432			4	level4	Phenylpropanoids and polyketides	Flavonoids	O-methylated flavonoids	Flavonoids		other
0.774_219.1104	2.0334	0.0302	0.1438	0.1	0.1702	MCAO:Sham	C18:neg	D-pantothenic acid	C9 H17 N O5	219.11	0.774	C00864	S6361	HMDB0000210	-0.0002	-1.0903			2	level4	Organic oxygen compounds	Organooxygen compounds	Alcohols and polyols	Alcohols	map00410 beta-Alanine metabolism; map00770 Pantothenate and CoA biosynthesis; map01100 Metabolic pathways; map04977 Vitamin digestion and absorption;	up
0.776_358.0621	0.4661	0.2629	0.3875	0.1	0.1702	MCAO:Sham	C18:neg		C10 H21 N2 O6 P3	358.062	0.776								0	level5						other
0.778_149.0511	0.5723	0.0087	0.098	0.1	0.1702	MCAO:Sham	C18:neg	L-(-)-methionine	C5 H11 N O2 S	149.051	0.778	C00073	S5907	HMDB0000696	0	0.1252			5	level4	Organic acids and derivatives	Carboxylic acids and derivatives	Amino acids, peptides, and analogues	Amino acids	map00270 Cysteine and methionine metabolism; map00970 Aminoacyl-tRNA biosynthesis; map01100 Metabolic pathways; map01210 2-Oxocarboxylic acid metabolism; map01230 Biosynthesis of amino acids; map01523 Antifolate resistance; map04974 Protein digestion and absorption; map04978 Mineral absorption; map05230 Central carbon metabolism in cancer;	down
0.78_306.0194	0.8855	0.5544	0.6687	1	1	MCAO:Sham	C18:neg		C7 H17 O7 P3	306.019	0.78								0	level5						other
0.79_266.0258	0.8628	0.1493	0.2926	0.2	0.3081	MCAO:Sham	C18:neg	Chlorfenethol	C14 H12 Cl2 O	266.026	0.79	C19023	S6372		-0.0007	-2.6463			3	level4					NULL	other
0.954_112.0273	0.9946	0.888	0.9327	0.7	0.7961	MCAO:Sham	C18:neg	Uracil	C4 H4 N2 O2	112.027	0.954	C00106	MReference-2531	HMDB0000300	0	0.159		89.8	3	level1	Organoheterocyclic compounds	Diazines	Pyrimidines and pyrimidine derivatives	Pyrimidines and pyrimidine derivatives	map00240 Pyrimidine metabolism; map00410 beta-Alanine metabolism; map00770 Pantothenate and CoA biosynthesis; map01100 Metabolic pathways;	other
1.159_152.0333	0.7253	0.2099	0.3465	0.4	0.5242	MCAO:Sham	C18:neg	Xanthine	C5 H4 N4 O2	152.033	1.159	C00385	MReference-781	HMDB0000292	-0.0002	-1.0551		88.9	3	level1	Organoheterocyclic compounds	Imidazopyrimidines	Purines and purine derivatives	Purines and derivatives	map00230 Purine metabolism; map00232 Caffeine metabolism; map01100 Metabolic pathways;	other
1.277_131.0946	0.7938	0.3562	0.4796	0.4	0.5242	MCAO:Sham	C18:neg	Dl-β-leucine	C6 H13 N O2	131.095	1.277	C02486	MReference-414		0	-0.343		89.5	18	level2					NULL	other
1.291_134.1134	1.3741	0.7053	0.7873	1	1	MCAO:Sham	C18:neg	[similar to: dl-malic acid; δmass: 0.0919 da]		134.113	1.291								0	level5						other
1.361_280.0457	0.6389	0.3274	0.452	0.4	0.5242	MCAO:Sham	C18:neg		C9 H13 Cl N2 O6	280.046	1.361						87.9		0	level5						other
1.372_307.0648	0.4615	0.1981	0.3382	0.1	0.1702	MCAO:Sham	C18:neg		C9 H13 N3 O9	307.065	1.372								0	level5						other
1.375_244.069	0.5301	0.2513	0.3778	0.2	0.3081	MCAO:Sham	C18:neg	Uridine	C9 H12 N2 O6	244.069	1.375	C00299	BGI558	HMDB0000296	-0.0005	-2.0296	96.9	90.3	3	level1	Nucleic acids	Nucleosides [Fig]	Ribonucleosides	Nucleic acids	map00240 Pyrimidine metabolism; map01100 Metabolic pathways; map02010 ABC transporters;	other
10.055_331.2588	4.9459	0.0255	0.1382	0.1	0.1702	MCAO:Sham	C18:neg		C15 H33 N5 O3	331.259	10.055								0	level5						up
10.081_361.2744	7.1749	0.0383	0.1555	0.1	0.1702	MCAO:Sham	C18:neg		C20 H40 Cl N O2	361.274	10.081								0	level5						up
10.085_330.2555	4.7755	0.0089	0.098	0.1	0.1702	MCAO:Sham	C18:neg	Docosapentaenoic acid	C22 H34 O2	330.255	10.085		S4942831		-0.0004	-1.1686			23	level4						up
10.085_398.2428	2.8476	0.0314	0.1438	0.1	0.1702	MCAO:Sham	C18:neg	Kj9800000	C18 H39 O7 P	398.243	10.085	C14446	S6292		-0.0005	-1.33			1	level4					NULL	up
10.109_306.2555	1.6992	0.0535	0.1805	0.1	0.1702	MCAO:Sham	C18:neg	8z,11z,14z-eicosatrienoic acid	C20 H34 O2	306.255	10.109	C03242	MReference-349	HMDB0002925	-0.0004	-1.3684		79.5	41	level2	Lipids and lipid-like molecules	Fatty Acyls	Fatty acids and conjugates	Fatty acyls[FA]	map00591 Linoleic acid metabolism; map01040 Biosynthesis of unsaturated fatty acids; map01100 Metabolic pathways;	other
10.111_374.2429	1.5853	0.0646	0.1982	0.1	0.1702	MCAO:Sham	C18:neg		C17 H35 N4 O3 P	374.243	10.111								0	level5						other
10.148_187.1207	1.1844	0.8583	0.9036	1	1	MCAO:Sham	C18:neg	Pivagabine	C9 H17 N O3	187.121	10.148		S62118		-0.0001	-0.6093			5	level4						other
10.148_256.2398	1.2409	0.3766	0.4964	0.7	0.7961	MCAO:Sham	C18:neg	Palmitic acid	C16 H32 O2	256.24	10.148	C00249	MReference-9949	HMDB0000220	-0.0004	-1.7417		98	32	level2	Lipids and lipid-like molecules	Fatty Acyls	Fatty acids and conjugates	Fatty acyls[FA]	map00061 Fatty acid biosynthesis; map00062 Fatty acid elongation; map00071 Fatty acid degradation; map01040 Biosynthesis of unsaturated fatty acids; map01100 Metabolic pathways; map01212 Fatty acid metabolism;	other
10.149_324.2272	1.1994	0.446	0.5672	0.7	0.7961	MCAO:Sham	C18:neg		C15 H28 N6 O2	324.227	10.149								0	level5						other
10.149_460.2017	1.1584	0.2004	0.3382	0.4	0.5242	MCAO:Sham	C18:neg		C19 H34 N4 O5 P2	460.202	10.149								0	level5						other
10.149_534.461	1.2489	0.4755	0.5991	1	1	MCAO:Sham	C18:neg		C30 H58 N6 O2	534.461	10.149								0	level5						other
10.15_392.2146	1.1456	0.2496	0.3778	0.4	0.5242	MCAO:Sham	C18:neg		C17 H32 N2 O8	392.215	10.15								0	level5						other
10.152_366.2533	0.983	0.9559	0.9722	1	1	MCAO:Sham	C18:neg		C19 H39 Cl O4	366.253	10.152								0	level5						other
10.152_586.517	1.1015	0.7973	0.86	1	1	MCAO:Sham	C18:neg		C36 H66 N4 O2	586.517	10.152								0	level5						other
10.156_376.2821	0.6294	0.5325	0.6549	0.4	0.5242	MCAO:Sham	C18:neg		C20 H40 O6	376.282	10.156								0	level5						other
10.156_392.2689	0.695	0.9924	0.9965	1	1	MCAO:Sham	C18:neg		C21 H41 Cl O4	392.269	10.156								0	level5						other
10.16_402.2976	0.6522	0.9583	0.9722	1	1	MCAO:Sham	C18:neg	Ascr#28	C22 H42 O6	402.298	10.16		S31150637		-0.0005	-1.2972			4	level4						other
10.2_356.2712	4.6698	0.0012	0.075	0.1	0.1702	MCAO:Sham	C18:neg	Ethyl docosahexaenoate	C24 H36 O2	356.271	10.2	C16185	S8007148		-0.0004	-1.034			11	level4	FA Fatty acyls	FA04 Docosanoids	Null	Fatty acyls[FA]	NULL	up
10.245_350.2429	0.9593	0.7738	0.8408	1	1	MCAO:Sham	C18:neg		C16 H34 N2 O6	350.243	10.245								0	level5						other
10.245_418.2302	0.9701	0.7294	0.8045	1	1	MCAO:Sham	C18:neg		C19 H34 N2 O8	418.23	10.245								0	level5						other
10.245_486.2173	0.9607	0.704	0.7873	0.7	0.7961	MCAO:Sham	C18:neg		C20 H37 N6 O2 P3	486.217	10.245								0	level5						other
10.245_586.4934	0.9532	0.816	0.8715	1	1	MCAO:Sham	C18:neg	Octacosyl (2e)-3-(3-hydroxy-4-methoxyphenyl)acrylate	C38 H66 O4	586.493	10.245		S30777289	HMDB0038713	-0.0027	-4.6453			1	level4	Phenylpropanoids and polyketides	Cinnamic acids and derivatives	Hydroxycinnamic acids and derivatives	Polyketides[PK]		other
10.245_654.4817	0.9146	0.5686	0.6783	0.4	0.5242	MCAO:Sham	C18:neg		C37 H62 N6 O4	654.482	10.245								0	level5						other
10.246_282.2554	0.9356	0.7461	0.8209	1	1	MCAO:Sham	C18:neg	Oleic acid	C18 H34 O2	282.255	10.246	C00712	MReference-10	HMDB0000207	-0.0005	-1.7141		84	59	level2	Lipids and lipid-like molecules	Fatty Acyls	Fatty acids and conjugates	Fatty acyls[FA]	map00061 Fatty acid biosynthesis; map01040 Biosynthesis of unsaturated fatty acids;	other
10.248_614.5314	1.0867	0.8155	0.8715	1	1	MCAO:Sham	C18:neg		C37 H76 O2 P2	614.531	10.248								0	level5						other
10.275_332.2711	2.3167	0.074	0.2083	0.1	0.1702	MCAO:Sham	C18:neg	(7e,10e,13e,16e)-7,10,13,16-docosatetraenoic acid	C22 H36 O2	332.271	10.275		S4445971		-0.0004	-1.1337			18	level4						other
10.276_400.2585	2.162	0.0471	0.1704	0.1	0.1702	MCAO:Sham	C18:neg		C19 H37 N4 O3 P	400.259	10.276								0	level5						up
10.276_569.3692	1.73	0.3761	0.4964	0.4	0.5242	MCAO:Sham	C18:neg	O-(hydroxy{(2r)-2-hydroxy-3-[(2-methoxyicosyl)oxy]propoxy}phosphoryl)-l-serine	C27 H56 N O9 P	569.369	10.276		S113376785		-0.0001	-0.203			1	level4						other
10.278_468.2456	2.1483	0.0164	0.1144	0.1	0.1702	MCAO:Sham	C18:neg		C23 H36 N2 O8	468.246	10.278								0	level5						up
10.391_308.2711	1.9726	0.0465	0.1704	0.1	0.1702	MCAO:Sham	C18:neg	11(z),14(z)-eicosadienoic acid	C20 H36 O2	308.271	10.391	C16525	MReference-6815	HMDB0005060	-0.0005	-1.4679		78.9	38	level2	Lipids and lipid-like molecules	Fatty Acyls	Fatty acids and conjugates	Fatty acyls[FA]	map01040 Biosynthesis of unsaturated fatty acids;	up
10.469_363.2901	78.9138	0.016	0.1135	0.1	0.1702	MCAO:Sham	C18:neg		C20 H42 Cl N O2	363.29	10.469								0	level5						up
10.469_373.3188	52.3506	0.0177	0.1155	0.1	0.1702	MCAO:Sham	C18:neg		C21 H43 N O4	373.319	10.469								0	level5						up
10.524_378.2797	0.4358	0.1331	0.2711	0.2	0.3081	MCAO:Sham	C18:neg		C20 H42 O4 S	378.28	10.524								0	level5						other
10.671_404.3132	0.6848	0.3501	0.4729	0.4	0.5242	MCAO:Sham	C18:neg		C23 H40 N4 O2	404.313	10.671								0	level5						other
10.672_394.2847	0.6961	0.3763	0.4964	0.4	0.5242	MCAO:Sham	C18:neg		C21 H43 Cl O4	394.285	10.672								0	level5						other
10.688_284.271	1.0399	0.896	0.9346	1	1	MCAO:Sham	C18:neg	Stearic acid	C18 H36 O2	284.271	10.688	C01530	MReference-919	HMDB0000827	-0.0005	-1.7141		90.1	27	level2	Lipids and lipid-like molecules	Fatty Acyls	Fatty acids and conjugates	Fatty acyls[FA]	map00061 Fatty acid biosynthesis; map01040 Biosynthesis of unsaturated fatty acids;	other
10.688_352.2585	1.0358	0.9374	0.9615	1	1	MCAO:Sham	C18:neg		C17 H32 N6 O2	352.259	10.688								0	level5						other
10.688_420.2458	0.9821	0.8254	0.8752	0.7	0.7961	MCAO:Sham	C18:neg		C19 H36 N2 O8	420.246	10.688								0	level5						other
10.763_360.3024	2.6939	0.1003	0.2444	0.1	0.1702	MCAO:Sham	C18:neg	5beta-cholanoic acid	C24 H40 O2	360.302	10.763	C19642	S83775		-0.0004	-1.0768			8	level4					NULL	other
10.787_310.2867	0.9541	0.7692	0.8379	1	1	MCAO:Sham	C18:neg	11(z)-eicosenoic acid	C20 H38 O2	310.287	10.787	C16526	MReference-9832	HMDB0002231	-0.0004	-1.4178		84.6	43	level2	Lipids and lipid-like molecules	Fatty Acyls	Fatty acids and conjugates	Fatty acyls[FA]	map01040 Biosynthesis of unsaturated fatty acids;	other
2.034_163.9012	0.7196	0.3891	0.5084	0.4	0.5242	MCAO:Sham	C18:neg	Molybdic(vi) acid	H2 Mo O4	163.901	2.034		S74188		0.0005	2.8432			1	level4						other
2.037_161.9041	0.8069	0.6123	0.7187	1	1	MCAO:Sham	C18:neg	Trichloroacetic acid	C2 H Cl3 O2	161.904	2.037	C11150	S10772050	HMDB0042048	-0.0001	-0.5257			1	level4	Organic acids and derivatives	Carboxylic acids and derivatives	Alpha-halocarboxylic acids and derivatives	Organic acids	map00980 Metabolism of xenobiotics by cytochrome P450; map05204 Chemical carcinogenesis;	other
2.143_268.0802	0.6868	0.3416	0.4656	0.7	0.7961	MCAO:Sham	C18:neg	Inosine	C10 H12 N4 O5	268.08	2.143	C00294	BGI328	HMDB0000195	-0.0006	-2.1351	99.2		9	level1	Nucleosides, nucleotides, and analogues	Purine nucleosides	null	Purines and derivatives	map00230 Purine metabolism; map01100 Metabolic pathways; map02010 ABC transporters;	other
2.149_558.1436	0.4925	0.2773	0.3965	0.1	0.1702	MCAO:Sham	C18:neg		C21 H26 N4 O14	558.144	2.149								0	level5						other
2.152_331.076	0.5272	0.2551	0.3796	0.1	0.1702	MCAO:Sham	C18:neg		C10 H13 N5 O8	331.076	2.152								0	level5						other
2.153_336.0677	0.6773	0.3053	0.4296	0.4	0.5242	MCAO:Sham	C18:neg	3,7-dihydroxy-2-(3-methoxyphenyl)-5-chromanesulfinic acid	C16 H16 O6 S	336.068	2.153		S74852020	HMDB0127797	0.0009	2.805			8	level4	Phenylpropanoids and polyketides	Flavonoids	O-methylated flavonoids	Flavonoids		other
2.226_283.0912	0.0981	0.032	0.1447	0.1	0.1702	MCAO:Sham	C18:neg	Guanosine	C10 H13 N5 O5	283.091	2.226	C00387	BGI301	HMDB0000133	-0.0005	-1.6547	97.5	84.7	3	level1	Nucleic acids	Nucleosides [Fig]	Ribonucleosides	Nucleic acids	map00230 Purine metabolism; map01100 Metabolic pathways; map02010 ABC transporters;	down
2.531_174.109	0.9758	0.9777	0.9844	1	1	MCAO:Sham	C18:neg	Dl-arginine	C6 H14 N4 O2	174.109	2.531							54.7	0	level5						other
2.547_165.0789	1.0396	0.9106	0.9428	1	1	MCAO:Sham	C18:neg	L-phenylalanine	C9 H11 N O2	165.079	2.547	C02057	BGI374		0	-0.1607	97.7	93.4	17	level1					NULL	other
2.583_284.0752	1.3943	0.5521	0.6677	0.7	0.7961	MCAO:Sham	C18:neg	Xanthosine	C10 H12 N4 O6	284.075	2.583	C01762	MReference-1429	HMDB0000299	-0.0005	-1.7175		84.6	1	level2	Nucleosides, nucleotides, and analogues	Purine nucleosides	null	Purines and derivatives	map00230 Purine metabolism; map00232 Caffeine metabolism; map01100 Metabolic pathways; map02010 ABC transporters;	other
2.857_313.1018	0.4815	0.0844	0.2258	0.1	0.1702	MCAO:Sham	C18:neg		C11 H15 N5 O6	313.102	2.857								0	level5						other
2.902_173.9986	0.1979	0.0305	0.1438	0.1	0.1702	MCAO:Sham	C18:neg	4-phenolsulfonic acid	C6 H6 O4 S	173.999	2.902	C12849	S4601		-0.0001	-0.6633			2	level4					NULL	down
2.932_135.0545	0.4452	0.1457	0.288	0.1	0.1702	MCAO:Sham	C18:neg	Adenine	C5 H5 N5	135.054	2.932	C00147	MReference-296	HMDB0000034	0	0.0548		81.9	1	level2	Organoheterocyclic compounds	Imidazopyrimidines	Purines and purine derivatives	Purines and derivatives	map00230 Purine metabolism; map01100 Metabolic pathways;	other
2.935_313.1018	0.4688	0.134	0.2711	0.1	0.1702	MCAO:Sham	C18:neg		C11 H15 N5 O6	313.102	2.935								0	level5						other
3.008_277.1082	1.2008	0.3372	0.4611	0.4	0.5242	MCAO:Sham	C18:neg		C11 H20 N O5 P	277.108	3.008								0	level5						other
3.022_440.2239	1.1221	0.6491	0.7499	1	1	MCAO:Sham	C18:neg		C25 H33 N2 O3 P	440.224	3.022								0	level5						other
3.025_209.1209	0.6871	0.3114	0.4354	0.1	0.1702	MCAO:Sham	C18:neg			209.121	3.025								0	level5						other
3.039_435.1925	0.7933	0.2011	0.3382	0.4	0.5242	MCAO:Sham	C18:neg		C21 H30 N3 O5 P	435.192	3.039								0	level5						other
3.043_213.0093	0.5617	0.2482	0.3778	0.4	0.5242	MCAO:Sham	C18:neg	3-indoxyl sulphate	C8 H7 N O4 S	213.009	3.043		MReference-1303	HMDB0000682	-0.0003	-1.3503		90.7	1	level2	Organic acids and derivatives	Organic sulfuric acids and derivatives	Arylsulfates	Organic acids		other
3.061_204.0897	0.7648	0.1324	0.2711	0.2	0.3081	MCAO:Sham	C18:neg	L-tryptophan	C11 H12 N2 O2	204.09	3.061	C00078	BGI382	HMDB0000929	-0.0002	-0.7694	99	95.1	12	level1	Peptides	Amino acids	Common amino acids [Fig]	Amino acids	map00260 Glycine, serine and threonine metabolism; map00380 Tryptophan metabolism; map00400 Phenylalanine, tyrosine and tryptophan biosynthesis; map00970 Aminoacyl-tRNA biosynthesis; map01100 Metabolic pathways; map01210 2-Oxocarboxylic acid metabolism; map01230 Biosynthesis of amino acids; map04726 Serotonergic synapse; map04974 Protein digestion and absorption; map04978 Mineral absorption; map0…	other
3.074_272.0768	0.9362	0.6792	0.7666	1	1	MCAO:Sham	C18:neg		C11 H19 N2 P3	272.077	3.074								0	level5						other
3.192_255.0561	1.9966	0.1347	0.2713	0.2	0.3081	MCAO:Sham	C18:neg		C11 H13 N O4 S	255.056	3.192								0	level5						other
3.674_241.918	4.3523	0.2761	0.3962	0.7	0.7961	MCAO:Sham	C18:neg			241.918	3.674								0	level5						other
3.674_243.9149	4.2304	0.2617	0.3875	0.4	0.5242	MCAO:Sham	C18:neg			243.915	3.674								0	level5						other
3.674_268.9368	2.6595	0.2494	0.3778	0.4	0.5242	MCAO:Sham	C18:neg			268.937	3.674								0	level5						other
3.675_270.9338	2.6525	0.251	0.3778	0.4	0.5242	MCAO:Sham	C18:neg		C3 H3 Cl N5 O4 P S	270.934	3.675								0	level5						other
3.675_88.0273	4.4154	0.2743	0.3948	0.7	0.7961	MCAO:Sham	C18:neg		C2 H4 N2 O2	88.0273	3.675								0	level5						other
3.676_233.925	3.2934	0.1951	0.3373	0.4	0.5242	MCAO:Sham	C18:neg		C3 H N4 O3 P3	233.925	3.676								0	level5						other
3.676_235.9221	3.1423	0.2288	0.3671	0.4	0.5242	MCAO:Sham	C18:neg		C5 H4 Cl N2 O P3	235.922	3.676								0	level5						other
4.122_188.0142	0.9602	0.9747	0.9836	1	1	MCAO:Sham	C18:neg	P-cresylsulfate	C7 H8 O4 S	188.014	4.122		S3806481	HMDB0011635	-0.0001	-0.5512			3	level4	Organic acids and derivatives	Organic sulfuric acids and derivatives	Arylsulfates	Organic acids		other
4.275_343.0947	0.7292	0.2235	0.3615	0.1	0.1702	MCAO:Sham	C18:neg		C12 H17 N5 O5 S	343.095	4.275								0	level5						other
7.136_350.2453	9.1032	0.001	0.075	0.1	0.1702	MCAO:Sham	C18:neg	10-gingerol	C21 H34 O4	350.245	7.136	C17496	S147055	HMDB0033616	-0.0004	-1.1297			20	level4	Benzenoids	Phenols	Methoxyphenols	Phenols and derivatives	NULL	up
7.207_354.2402	0.9124	0.6295	0.7331	1	1	MCAO:Sham	C18:neg	Ent-prostaglandin f2α	C20 H34 O5	354.24	7.207		MReference-9777		-0.0004	-1.1487		88.7	98	level2						other
8.16_460.209	0.9496	0.7629	0.8331	1	1	MCAO:Sham	C18:neg	Tu4153400	C25 H32 O8	460.209	8.16		S571099		-0.0007	-1.4953			6	level4						other
8.336_280.2034	2.7782	0.047	0.1704	0.1	0.1702	MCAO:Sham	C18:neg	12-hhtre	C17 H28 O3	280.203	8.336		S4472190		-0.0005	-1.7579			14	level4						up
8.824_334.1422	0.8309	0.7066	0.7873	1	1	MCAO:Sham	C18:neg	Pimobendan	C19 H18 N4 O2	334.142	8.824		S4657		-0.0008	-2.4283			1	level4						other
8.985_320.2347	2.0697	0.0245	0.1352	0.1	0.1702	MCAO:Sham	C18:neg	(+/-)11(12)-eet	C20 H32 O3	320.235	8.985		MReference-9807		-0.0004	-1.3265		84.1	85	level2						up
9.348_348.1784	1.2225	0.4012	0.5181	0.7	0.7961	MCAO:Sham	C18:neg	2-hydroxy-2-(4-methyl-2-oxocyclohexyl)propyl hexopyranoside	C16 H28 O8	348.178	9.348	C17638	S30791612		0	0.0855			2	level4					NULL	other
9.35_591.257	1.7416	0.0031	0.075	0.1	0.1702	MCAO:Sham	C18:neg		C25 H42 N3 O11 P	591.257	9.35								0	level5						up
9.351_659.2453	1.6494	0.0053	0.0872	0.1	0.1702	MCAO:Sham	C18:neg		C26 H47 N O14 P2	659.245	9.351								0	level5						up
9.377_556.2801	0.3229	0.0028	0.075	0.1	0.1702	MCAO:Sham	C18:neg	(2r)-3-({[(2s)-2,3-dihydroxypropoxy](hydroxy)phosphoryl}oxy)-2-hydroxypropyl (4z,7z,10z,13z,16z,19z)-4,7,10,13,16,19-docosahexaenoate	C28 H45 O9 P	556.28	9.377		S113377819		0	-0.0806			1	level4						down
9.435_569.2753	2.8955	0.0142	0.1091	0.1	0.1702	MCAO:Sham	C18:neg	O-[{(2r)-3-[(4z,7z,10z,13z,16z,19z)-4,7,10,13,16,19-docosahexaenoyloxy]-2-hydroxypropoxy}(hydroxy)phosphoryl]-l-serine	C28 H44 N O9 P	569.275	9.435		S113376749		-0.0001	-0.1181			1	level4						up
9.435_659.2453	2.5013	0.0058	0.0872	0.1	0.1702	MCAO:Sham	C18:neg		C32 H44 N3 O6 P3	659.245	9.435								0	level5						up
9.436_591.257	2.6176	0.004	0.0816	0.1	0.1702	MCAO:Sham	C18:neg		C25 H42 N3 O11 P	591.257	9.436								0	level5						up
9.535_453.285	30.1714	0.0008	0.075	0.1	0.1702	MCAO:Sham	C18:neg	Glycerophospho-n-palmitoyl ethanolamine	C21 H44 N O7 P	453.285	9.535		MReference-2955		-0.0006	-1.2832		90.1	5	level2						up
9.561_613.339	2.5467	0.0368	0.1524	0.1	0.1702	MCAO:Sham	C18:neg		C31 H52 N O9 P	613.339	9.561								0	level5						up
9.574_589.3377	3.2965	0.0005	0.075	0.1	0.1702	MCAO:Sham	C18:neg		C30 H48 N5 O5 P	589.338	9.574								0	level5						up
9.644_613.339	3.7177	0.0864	0.2299	0.1	0.1702	MCAO:Sham	C18:neg		C31 H52 N O9 P	613.339	9.644								0	level5						other
9.653_593.2725	1.5735	0.1929	0.3364	0.2	0.3081	MCAO:Sham	C18:neg		C24 H45 N5 O8 P2	593.273	9.653								0	level5						other
9.664_589.3377	4.0654	0.0685	0.2044	0.1	0.1702	MCAO:Sham	C18:neg		C29 H52 N O9 P	589.338	9.664								0	level5						other
9.687_228.2087	2.2421	0.0042	0.0816	0.1	0.1702	MCAO:Sham	C18:neg	Myristic acid	C14 H28 O2	228.209	9.687	C06424	MReference-6728	HMDB0000806	-0.0003	-1.1865		76.1	31	level2	Lipids and lipid-like molecules	Fatty Acyls	Fatty acids and conjugates	Fatty acyls[FA]	map00061 Fatty acid biosynthesis; map01100 Metabolic pathways;	up
9.801_417.2874	2.6683	0.1624	0.3086	0.1	0.1702	MCAO:Sham	C18:neg		C26 H35 N5	417.287	9.801								0	level5						other
9.809_254.2241	1.7797	0.01	0.1002	0.1	0.1702	MCAO:Sham	C18:neg	Palmitoleic acid	C16 H30 O2	254.224	9.809	C08362	MReference-1256	HMDB0003229	-0.0005	-1.8244		80	62	level2	Lipids and lipid-like molecules	Fatty Acyls	Fatty acids and conjugates	Fatty acyls[FA]	map00061 Fatty acid biosynthesis;	up
9.81_322.2115	1.5115	0.1685	0.3125	0.4	0.5242	MCAO:Sham	C18:neg		C15 H26 N6 O2	322.212	9.81								0	level5						other
9.818_393.2872	3.6416	0.0707	0.2056	0.1	0.1702	MCAO:Sham	C18:neg	(5z)-7-{(1r,4s,5r,6r)-6-[(1e,3s)-3-hydroxy-1-octen-1-yl]-2,3-dioxabicyclo[2.2.1]hept-5-yl}-n-propyl-5-heptenamide	C23 H39 N O4	393.287	9.818		S113369435		-0.0007	-1.6875			1	level4						other
9.86_823.5748	2.3122	0.116	0.2571	0.1	0.1702	MCAO:Sham	C18:neg	O-(hydroxy{(2r)-2-[(5z,8z,11z,14z)-5,8,11,14-icosatetraenoyloxy]-3-[(1z)-1-icosen-1-yloxy]propoxy}phosphoryl)-l-serine	C46 H82 N O9 P	823.575	9.86		S113376735		0.0021	2.5697			3	level4						other
9.861_284.2503	2.1564	0.0154	0.111	0.1	0.1702	MCAO:Sham	C18:neg		C21 H32	284.25	9.861								0	level5						up
9.862_328.24	2.1526	0.0137	0.1077	0.1	0.1702	MCAO:Sham	C18:neg	Docosahexaenoic acid	C22 H32 O2	328.24	9.862	C06429	MReference-6801	HMDB0002183	-0.0003	-0.8008		87.3	17	level2	Lipids and lipid-like molecules	Fatty Acyls	Fatty acids and conjugates	Fatty acyls[FA]	map01040 Biosynthesis of unsaturated fatty acids;	up
9.862_678.4646	1.6453	0.0695	0.2056	0.1	0.1702	MCAO:Sham	C18:neg	(2r)-1-[(1z)-1-hexadecen-1-yloxy]-3-(phosphonooxy)-2-propanyl (5z,8z,11z,14z,17z)-5,8,11,14,17-icosapentaenoate	C39 H67 O7 P	678.465	9.862		S113379424		0.0021	3.1329			1	level4						other
9.864_396.2273	1.2314	0.0117	0.1038	0.0765	0.1702	MCAO:Sham	C18:neg	Dinaciclib	C21 H28 N6 O2	396.227	9.864		S25027387		-0.0001	-0.2457			3	level4						up
9.864_541.3368	1.7417	0.0826	0.2238	0.1	0.1702	MCAO:Sham	C18:neg	O-(hydroxy{(2r)-2-hydroxy-3-[(2-methoxyoctadecyl)oxy]propoxy}phosphoryl)-l-serine	C25 H52 N O9 P	541.337	9.864		S113376783		-0.0012	-2.2263			1	level4						other
9.865_464.2144	0.6618	0.1793	0.3199	0.4	0.5242	MCAO:Sham	C18:neg	N-hexanoyl-1-(2,3,4,5,6-pentahydroxycyclohexyl)tryptophan	C23 H32 N2 O8	464.214	9.865		S35014812	HMDB0039501	-0.0015	-3.1471			1	level4	Organic acids and derivatives	Carboxylic acids and derivatives	Amino acids, peptides, and analogues	Amino acids, peptides, and analogues		other
9.873_609.325	1.0842	0.8195	0.8732	0.7	0.7961	MCAO:Sham	C18:neg	(7r,13e)-1-amino-4,12-dihydroxy-9-oxo-7-[(palmitoyloxy)methyl]-3,5,8-trioxa-4-phosphapentadec-13-en-15-oic acid 4-oxide	C28 H52 N O11 P	609.325	9.873		S113380836		-0.0028	-4.532			1	level4						other
9.918_304.0954	0.5083	0.4171	0.5354	0.4	0.5242	MCAO:Sham	C18:neg	Heraclenol	C16 H16 O6	304.095	9.918		S290709	HMDB0030745	0.0007	2.3786			46	level4	Phenylpropanoids and polyketides	Coumarins and derivatives	Furanocoumarins	Coumarins and derivatives		other
9.918_304.2397	0.8861	0.6894	0.776	1	1	MCAO:Sham	C18:neg	Arachidonic acid	C20 H32 O2	304.24	9.918	C00219	MReference-2742	HMDB0001043	-0.0005	-1.7628		86.6	56	level2	Lipids and lipid-like molecules	Fatty Acyls	Fatty acids and conjugates	Fatty acyls[FA]	map00590 Arachidonic acid metabolism; map00591 Linoleic acid metabolism; map01040 Biosynthesis of unsaturated fatty acids; map01100 Metabolic pathways; map04216 Ferroptosis; map04217 Necroptosis; map04270 Vascular smooth muscle contraction; map04611 Platelet activation; map04664 Fc epsilon RI signaling pathway; map04666 Fc gamma R-mediated phagocytosis; map04723 Retrograde endocannabinoid signali…	other
9.919_341.2199	1.0275	0.7566	0.8304	0.7	0.7961	MCAO:Sham	C18:neg		C13 H32 Cl N5 O3	341.22	9.919								0	level5						other
9.92_362.1986	1.0431	0.8494	0.8963	1	1	MCAO:Sham	C18:neg	Benzetimide	C23 H26 N2 O2	362.199	9.92		S20533		-0.0008	-2.2293			3	level4						other
9.92_373.2306	1.2457	0.4952	0.6176	0.4	0.5242	MCAO:Sham	C18:neg		C18 H36 N3 O P S	373.231	9.92								0	level5						other
9.92_698.4516	1.1238	0.9516	0.9715	1	1	MCAO:Sham	C18:neg		C40 H62 N2 O8	698.452	9.92								0	level5						other
9.921_372.2273	1.1273	0.653	0.7524	0.7	0.7961	MCAO:Sham	C18:neg		C17 H33 N4 O3 P	372.227	9.921								0	level5						other
9.921_630.4634	1.3078	0.5669	0.6781	0.4	0.5242	MCAO:Sham	C18:neg	(2r)-1-[(1z)-1-octadecen-1-yloxy]-3-(phosphonooxy)-2-propanyl (9z)-9-tetradecenoate	C35 H67 O7 P	630.463	9.921		S113379433		0.0009	1.4811			2	level4						other
9.922_372.2249	0.7648	0.8963	0.9346	1	1	MCAO:Sham	C18:neg		C20 H39 P3	372.225	9.922								0	level5						other
9.925_342.2138	0.8538	0.7618	0.8331	1	1	MCAO:Sham	C18:neg		C21 H30 N2 S	342.214	9.925								0	level5						other
9.925_440.2146	1.2531	0.3879	0.5083	0.4	0.5242	MCAO:Sham	C18:neg		C23 H39 O2 P3	440.215	9.925								0	level5						other
9.927_636.5161	1.4332	0.334	0.4583	0.4	0.5242	MCAO:Sham	C18:neg		C32 H74 N6 P2 S	636.516	9.927								0	level5						other
9.945_567.3536	2.8689	0.1335	0.2711	0.2	0.3081	MCAO:Sham	C18:neg	O-{[(2r)-3-(henicosanoyloxy)-2-hydroxypropoxy](hydroxy)phosphoryl}-l-serine	C27 H54 N O9 P	567.354	9.945		S113376762		0	-0.0281			1	level4						other
9.947_635.3419	2.675	0.1081	0.2525	0.1	0.1702	MCAO:Sham	C18:neg	(7r,13e)-1-amino-4,12-dihydroxy-7-{[(9z)-9-octadecenoyloxy]methyl}-9-oxo-3,5,8-trioxa-4-phosphapentadec-13-en-15-oic acid 4-oxide	C30 H54 N O11 P	635.342	9.947		S113380862		-0.0016	-2.492			1	level4						other
9.954_280.2398	1.6827	0.0596	0.1933	0.1	0.1702	MCAO:Sham	C18:neg	Linoleic acid	C18 H32 O2	280.24	9.954	C01595	MReference-2706	HMDB0000673	-0.0004	-1.5548		90.9	123	level2	Lipids and lipid-like molecules	Fatty Acyls	Lineolic acids and derivatives	Fatty acyls[FA]	map00591 Linoleic acid metabolism; map01040 Biosynthesis of unsaturated fatty acids; map01100 Metabolic pathways;	other
9.955_348.2272	1.6875	0.0056	0.0872	0.1	0.1702	MCAO:Sham	C18:neg		C17 H28 N6 O2	348.227	9.955								0	level5						up
9.994_345.2875	9.9241	0.0268	0.1419	0.1	0.1702	MCAO:Sham	C18:neg		C19 H39 N O4	345.288	9.994								0	level5						up
9.995_335.2588	13.4597	0.0118	0.1038	0.1	0.1702	MCAO:Sham	C18:neg		C18 H38 Cl N O2	335.259	9.995								0	level5						up
