# Supplementary material for: Expression and metabolism profiles of CVT associated with inflammatory responses and oxygen carrier ability in the brain
Source: CNS Neurosci Ther. 2023 Oct 30;30(4):e14494. doi: 10.1111/cns.14494 (PMC11017414; doi:10.1111/cns.14494)
Supplement: Supplementary file 10 — Table S7. [file CNS-30-e14494-s003.csv]

	f.value	p.value	-log10(p)	FDR	Fisher's LSD
0.88_279.1552	2276.9	2.2784e-09	8.6424	2.8139e-06	Sham - CVT; Sham - MCAO
2.89_327.1318	84.857	3.9814e-05	4.4	0.012044	CVT - Sham; MCAO - Sham
9.868_344.2027	82.168	4.3706e-05	4.3595	0.012044	MCAO - CVT; CVT - Sham; MCAO - Sham
0.707_550.173	79.583	4.7938e-05	4.3193	0.012044	MCAO - CVT; CVT - Sham; MCAO - Sham
2.303_430.1337	79.117	4.876e-05	4.3119	0.012044	CVT - Sham; MCAO - Sham
0.731_111.9928	61.672	9.9819e-05	4.0008	0.016791	MCAO - CVT; CVT - Sham; MCAO - Sham
0.64_328.0167	61.047	0.00010277	3.9881	0.016791	MCAO - CVT; CVT - Sham; MCAO - Sham
9.805_368.2025	59.652	0.00010979	3.9595	0.016791	MCAO - CVT; CVT - Sham; MCAO - Sham
9.687_228.2087	57.428	0.00012237	3.9123	0.016791	MCAO - CVT; CVT - Sham; MCAO - Sham
0.67_443.0954	51.181	0.00016975	3.7702	0.019437	MCAO - CVT; CVT - Sham; MCAO - Sham
9.659_310.182	50.114	0.00018019	3.7443	0.019437	MCAO - CVT; CVT - Sham; MCAO - Sham
1.036_132.0006	49.289	0.00018886	3.7239	0.019437	CVT - Sham; MCAO - Sham
0.658_198.0772	46.288	0.00022549	3.6469	0.01999	MCAO - CVT; MCAO - Sham
0.7_278.0403	46.207	0.00022661	3.6447	0.01999	CVT - Sham; MCAO - Sham
9.809_254.2241	44.483	0.00025221	3.5982	0.020765	MCAO - CVT; MCAO - Sham
0.714_126.0319	43.258	0.00027277	3.5642	0.02092	MCAO - CVT; CVT - Sham; MCAO - Sham
10.052_380.2691	42.43	0.00028797	3.5407	0.02092	MCAO - CVT; CVT - Sham; MCAO - Sham
3.611_149.0479	40.603	0.0003257	3.4872	0.021393	CVT - MCAO; Sham - MCAO
0.692_241.0559	39.978	0.00034011	3.4684	0.021393	CVT - MCAO; Sham - MCAO
3.61_131.0374	39.524	0.00035113	3.4545	0.021393	CVT - MCAO; Sham - MCAO
0.663_327.0598	38.915	0.00036665	3.4358	0.021393	MCAO - CVT; MCAO - Sham
8.667_447.335	38.379	0.00038109	3.419	0.021393	CVT - MCAO; CVT - Sham
0.694_342.1158	34.995	0.00049224	3.3078	0.025573	CVT - Sham; MCAO - Sham
9.765_336.1976	34.198	0.00052457	3.2802	0.025573	MCAO - CVT; CVT - Sham; MCAO - Sham
9.912_373.298	33.224	0.00056805	3.2456	0.025573	MCAO - CVT; CVT - Sham; MCAO - Sham
9.804_330.2558	32.807	0.00058814	3.2305	0.025573	MCAO - CVT; CVT - Sham; MCAO - Sham
0.703_190.0952	32.287	0.0006145	3.2115	0.025573	MCAO - CVT; MCAO - Sham
0.967_129.0792	32.261	0.00061584	3.2105	0.025573	CVT - MCAO; CVT - Sham
9.377_556.2801	31.288	0.00066978	3.1741	0.025573	CVT - MCAO; Sham - CVT; Sham - MCAO
0.677_282.0116	31.252	0.00067192	3.1727	0.025573	MCAO - CVT; CVT - Sham; MCAO - Sham
7.753_166.0633	31.157	0.00067752	3.1691	0.025573	MCAO - CVT; MCAO - Sham
0.672_270.0945	31.043	0.00068436	3.1647	0.025573	CVT - Sham; MCAO - Sham
0.636_317.9879	30.345	0.00072824	3.1377	0.025573	MCAO - CVT; CVT - Sham; MCAO - Sham
9.914_378.2533	30.115	0.00074351	3.1287	0.025573	MCAO - CVT; MCAO - Sham
9.574_589.3377	29.929	0.00075619	3.1214	0.025573	MCAO - CVT; MCAO - Sham
0.657_382.1085	29.309	0.00080059	3.0966	0.025573	MCAO - CVT; MCAO - Sham
3.733_163.0636	28.912	0.00083081	3.0805	0.025573	CVT - MCAO; Sham - CVT; Sham - MCAO
0.668_407.0262	28.824	0.00083768	3.0769	0.025573	MCAO - CVT; CVT - Sham; MCAO - Sham
9.765_318.187	28.763	0.00084257	3.0744	0.025573	MCAO - CVT; CVT - Sham; MCAO - Sham
0.628_274.0448	28.433	0.00086938	3.0608	0.025573	CVT - Sham; MCAO - Sham
9.586_322.2677	28.412	0.00087111	3.0599	0.025573	MCAO - CVT; MCAO - Sham
10.2_356.2712	28.229	0.00088651	3.0523	0.025573	MCAO - CVT; MCAO - Sham
0.675_180.0636	28.184	0.00089039	3.0504	0.025573	MCAO - CVT; CVT - Sham; MCAO - Sham
0.761_294.0558	27.351	0.0009657	3.0152	0.026091	MCAO - CVT; CVT - Sham; MCAO - Sham
0.696_267.0437	27.332	0.00096748	3.0144	0.026091	MCAO - CVT; MCAO - Sham
0.693_388.1212	27.287	0.00097181	3.0124	0.026091	CVT - Sham; MCAO - Sham
10.053_375.3137	26.875	0.0010126	2.9946	0.026435	MCAO - CVT; MCAO - Sham
0.612_394.0508	26.723	0.0010282	2.9879	0.026435	MCAO - CVT; CVT - Sham; MCAO - Sham
4.836_205.0742	26.408	0.0010616	2.974	0.026435	CVT - MCAO; CVT - Sham; MCAO - Sham
0.573_145.0228	26.329	0.0010702	2.9705	0.026435	MCAO - CVT; CVT - Sham; MCAO - Sham
0.712_274.0454	25.765	0.0011344	2.9452	0.026526	MCAO - CVT; CVT - Sham; MCAO - Sham
0.666_287.0671	25.593	0.001155	2.9374	0.026526	CVT - Sham; MCAO - Sham
0.691_96.0213	25.409	0.0011775	2.929	0.026526	MCAO - CVT; CVT - Sham; MCAO - Sham
0.631_897.6344	25.296	0.0011918	2.9238	0.026526	CVT - MCAO; Sham - MCAO
9.535_453.285	25.243	0.0011985	2.9214	0.026526	MCAO - CVT; CVT - Sham; MCAO - Sham
0.754_122.037	25.209	0.0012028	2.9198	0.026526	CVT - MCAO; Sham - MCAO
0.716_108.0214	24.754	0.001263	2.8986	0.026977	MCAO - CVT; CVT - Sham; MCAO - Sham
7.753_194.0946	24.587	0.001286	2.8908	0.026977	MCAO - CVT; MCAO - Sham
9.585_299.2824	24.515	0.0012962	2.8873	0.026977	MCAO - CVT; MCAO - Sham
0.602_283.9599	24.413	0.0013106	2.8825	0.026977	CVT - Sham; MCAO - Sham
0.723_147.0898	23.993	0.0013728	2.8624	0.027546	CVT - MCAO; CVT - Sham
0.671_109.0199	23.809	0.0014012	2.8535	0.027546	CVT - MCAO; CVT - Sham; MCAO - Sham
9.913_327.3137	23.784	0.0014052	2.8523	0.027546	MCAO - CVT; MCAO - Sham
0.678_207.1104	23.527	0.0014464	2.8397	0.027858	CVT - MCAO; CVT - Sham
0.722_224.0088	23.392	0.0014688	2.833	0.027858	CVT - Sham; MCAO - Sham
0.629_187.1685	22.854	0.0015623	2.8062	0.027858	MCAO - CVT; CVT - Sham; MCAO - Sham
0.674_161.1054	22.802	0.0015719	2.8036	0.027858	CVT - MCAO; CVT - Sham; MCAO - Sham
9.35_591.257	22.461	0.0016358	2.7863	0.027858	MCAO - CVT; MCAO - Sham
9.767_324.2038	22.437	0.0016404	2.7851	0.027858	CVT - Sham; MCAO - Sham
4.393_250.0955	22.41	0.0016458	2.7836	0.027858	CVT - MCAO; CVT - Sham
9.541_319.2511	22.397	0.0016481	2.783	0.027858	MCAO - CVT; CVT - Sham; MCAO - Sham
9.542_302.2245	22.276	0.001672	2.7768	0.027858	MCAO - CVT; CVT - Sham; MCAO - Sham
9.66_292.1715	22.234	0.0016804	2.7746	0.027858	MCAO - CVT; MCAO - Sham
6.101_309.194	22.071	0.0017135	2.7661	0.027858	CVT - Sham; MCAO - Sham
9.532_343.2511	22.049	0.0017179	2.765	0.027858	MCAO - CVT; MCAO - Sham
5.265_147.0686	22.007	0.0017266	2.7628	0.027858	CVT - MCAO; Sham - CVT; Sham - MCAO
0.752_164.0477	21.957	0.0017369	2.7602	0.027858	CVT - MCAO; Sham - MCAO
9.868_360.175	21.741	0.0017829	2.7489	0.028036	MCAO - CVT; CVT - Sham; MCAO - Sham
7.753_120.0213	21.655	0.0018016	2.7443	0.028036	MCAO - CVT; MCAO - Sham
0.654_309.1055	21.589	0.0018161	2.7409	0.028036	CVT - MCAO; Sham - MCAO
9.43_323.2824	21.017	0.0019491	2.7102	0.029397	MCAO - CVT; CVT - Sham; MCAO - Sham
9.995_335.2588	21.005	0.0019519	2.7096	0.029397	MCAO - CVT; MCAO - Sham
4.671_301.1161	20.482	0.0020853	2.6808	0.030803	CVT - MCAO; CVT - Sham; MCAO - Sham
0.708_526.1517	20.367	0.0021162	2.6744	0.030803	MCAO - CVT; MCAO - Sham
3.486_243.1472	20.353	0.00212	2.6737	0.030803	CVT - Sham; MCAO - Sham
3.504_191.0585	20.156	0.0021745	2.6626	0.030917	CVT - MCAO; CVT - Sham; MCAO - Sham
9.696_328.2401	20.144	0.0021779	2.662	0.030917	MCAO - CVT; MCAO - Sham
9.459_521.3517	19.832	0.0022685	2.6443	0.031837	MCAO - CVT; MCAO - Sham
0.637_198.9775	19.303	0.0024338	2.6137	0.033695	MCAO - CVT; MCAO - Sham
0.695_231.1221	19.209	0.0024649	2.6082	0.033695	CVT - Sham; MCAO - Sham
9.694_366.1868	19.097	0.0025023	2.6017	0.033695	MCAO - CVT; MCAO - Sham
10.469_363.2901	19.069	0.0025119	2.6	0.033695	MCAO - CVT; MCAO - Sham
0.655_163.0012	18.995	0.0025374	2.5956	0.033695	MCAO - CVT; MCAO - Sham
0.613_357.9968	18.815	0.0026008	2.5849	0.03417	CVT - Sham; MCAO - Sham
9.869_306.2558	18.63	0.002668	2.5738	0.034685	CVT - Sham; MCAO - Sham
0.735_272.0298	18.533	0.0027042	2.568	0.034788	CVT - Sham; MCAO - Sham
0.631_801.7898	18.333	0.0027811	2.5558	0.035409	MCAO - CVT; MCAO - Sham
9.694_372.2038	18.049	0.0028951	2.5383	0.036366	MCAO - CVT; MCAO - Sham
0.663_146.069	17.938	0.0029413	2.5315	0.036366	CVT - MCAO; Sham - MCAO
0.635_541.725	17.931	0.0029446	2.531	0.036366	CVT - MCAO; Sham - MCAO
0.686_265.1162	17.84	0.0029832	2.5253	0.036478	CVT - Sham; MCAO - Sham
0.661_391.8873	17.431	0.0031661	2.4995	0.03797	MCAO - CVT; MCAO - Sham
0.778_149.0511	17.406	0.0031774	2.4979	0.03797	CVT - MCAO; Sham - MCAO
0.641_176.0319	17.205	0.0032734	2.485	0.03797	MCAO - CVT; MCAO - Sham
9.541_324.2064	17.199	0.0032764	2.4846	0.03797	CVT - Sham; MCAO - Sham
9.568_316.1715	17.134	0.0033079	2.4805	0.03797	MCAO - CVT; CVT - Sham; MCAO - Sham
0.631_649.8418	17.08	0.0033348	2.4769	0.03797	MCAO - CVT; MCAO - Sham
0.785_472.0316	16.989	0.0033805	2.471	0.03797	CVT - MCAO; Sham - CVT; Sham - MCAO
0.627_177.943	16.981	0.0033844	2.4705	0.03797	CVT - MCAO; Sham - MCAO
9.561_613.339	16.915	0.0034183	2.4662	0.03797	MCAO - CVT; MCAO - Sham
0.72_430.1338	16.9	0.0034262	2.4652	0.03797	CVT - MCAO; CVT - Sham; MCAO - Sham
0.67_201.0248	16.867	0.0034435	2.463	0.03797	CVT - MCAO; Sham - MCAO
0.628_97.9769	16.808	0.0034742	2.4591	0.03797	CVT - MCAO; Sham - MCAO
0.713_172.0852	16.644	0.0035618	2.4483	0.038587	CVT - MCAO; CVT - Sham; Sham - MCAO
9.765_334.1593	16.524	0.0036278	2.4404	0.038852	CVT - Sham; MCAO - Sham
0.68_182.0789	16.486	0.0036492	2.4378	0.038852	MCAO - CVT; MCAO - Sham
9.661_325.298	16.417	0.0036882	2.4332	0.038931	MCAO - CVT; MCAO - Sham
0.712_324.1056	16.016	0.0039265	2.406	0.040999	MCAO - CVT; MCAO - Sham
0.658_282.0013	15.87	0.0040183	2.396	0.040999	CVT - MCAO; Sham - MCAO
0.71_229.0887	15.793	0.0040682	2.3906	0.040999	CVT - MCAO; CVT - Sham
10.469_373.3188	15.725	0.0041122	2.3859	0.040999	MCAO - CVT; MCAO - Sham
10.081_361.2744	15.724	0.0041131	2.3858	0.040999	MCAO - CVT; MCAO - Sham
9.572_300.2065	15.706	0.0041252	2.3846	0.040999	CVT - Sham; MCAO - Sham
0.621_260.0291	15.703	0.0041269	2.3844	0.040999	CVT - Sham; MCAO - Sham
0.63_377.8925	15.642	0.0041674	2.3801	0.040999	MCAO - CVT; MCAO - Sham
0.677_286.0627	15.597	0.0041981	2.3769	0.040999	CVT - Sham; MCAO - Sham
0.686_152.0684	15.57	0.0042161	2.3751	0.040999	MCAO - CVT; MCAO - Sham
4.387_376.1382	15.516	0.0042532	2.3713	0.041006	MCAO - CVT; CVT - Sham; MCAO - Sham
9.965_370.2182	15.402	0.0043326	2.3632	0.041006	MCAO - CVT; MCAO - Sham
9.698_244.1464	15.399	0.0043352	2.363	0.041006	MCAO - CVT; MCAO - Sham
0.631_445.88	15.378	0.0043496	2.3616	0.041006	MCAO - CVT; MCAO - Sham
2.726_106.042	15.293	0.0044109	2.3555	0.041032	CVT - Sham; MCAO - Sham
0.629_631.8222	15.236	0.0044524	2.3514	0.041032	MCAO - CVT; MCAO - Sham
0.632_869.7767	15.193	0.0044838	2.3484	0.041032	MCAO - CVT; MCAO - Sham
3.504_145.053	15.124	0.0045355	2.3434	0.041032	CVT - MCAO; CVT - Sham
0.63_309.9052	15.119	0.0045388	2.3431	0.041032	MCAO - CVT; MCAO - Sham
9.967_366.2086	15.102	0.0045517	2.3418	0.041032	MCAO - CVT; CVT - Sham; MCAO - Sham
0.665_132.0537	14.831	0.0047621	2.3222	0.041392	CVT - MCAO; Sham - MCAO
3.345_158.0847	14.811	0.0047783	2.3207	0.041392	CVT - MCAO; CVT - Sham
0.72_301.0562	14.755	0.0048237	2.3166	0.041392	CVT - Sham; MCAO - Sham
0.688_120.0422	14.745	0.0048323	2.3158	0.041392	CVT - Sham; MCAO - Sham
0.723_260.0298	14.672	0.0048924	2.3105	0.041392	CVT - Sham; MCAO - Sham
9.351_659.2453	14.595	0.0049564	2.3048	0.041392	MCAO - CVT; MCAO - Sham
0.657_255.9124	14.585	0.0049648	2.3041	0.041392	MCAO - CVT; MCAO - Sham
0.657_313.9913	14.522	0.0050187	2.2994	0.041392	MCAO - CVT; MCAO - Sham
0.648_182.9732	14.506	0.0050324	2.2982	0.041392	MCAO - CVT; MCAO - Sham
0.632_331.8862	14.49	0.0050466	2.297	0.041392	CVT - MCAO; Sham - MCAO
9.867_347.2823	14.479	0.0050562	2.2962	0.041392	MCAO - CVT; MCAO - Sham
0.693_84.0213	14.469	0.0050651	2.2954	0.041392	CVT - Sham; MCAO - Sham
0.631_193.0256	14.429	0.0050999	2.2924	0.041392	CVT - MCAO; Sham - MCAO
0.63_717.8287	14.424	0.0051044	2.2921	0.041392	MCAO - CVT; MCAO - Sham
9.866_352.2376	14.423	0.0051053	2.292	0.041392	MCAO - CVT; MCAO - Sham
0.667_115.0271	14.397	0.0051279	2.2901	0.041392	CVT - MCAO; Sham - MCAO
9.765_336.1597	14.347	0.005172	2.2863	0.041477	CVT - Sham; MCAO - Sham
0.63_241.918	14.146	0.005356	2.2712	0.04224	MCAO - CVT; MCAO - Sham
0.631_513.8679	14.138	0.0053638	2.2705	0.04224	MCAO - CVT; MCAO - Sham
0.74_188.0491	14.118	0.005383	2.269	0.04224	CVT - MCAO; CVT - Sham
0.648_161.9226	14.095	0.005404	2.2673	0.04224	MCAO - CVT; MCAO - Sham
9.473_579.2851	13.971	0.0055236	2.2578	0.042625	MCAO - CVT; MCAO - Sham
0.656_202.0455	13.961	0.005534	2.257	0.042625	MCAO - CVT; MCAO - Sham
0.63_173.9309	13.937	0.0055568	2.2552	0.042625	MCAO - CVT; MCAO - Sham
0.631_581.8548	13.872	0.0056212	2.2502	0.042811	MCAO - CVT; MCAO - Sham
0.634_457.7628	13.843	0.0056503	2.2479	0.042811	CVT - MCAO; Sham - MCAO
0.695_325.0025	13.719	0.0057771	2.2383	0.043505	MCAO - CVT; MCAO - Sham
3.344_145.053	13.576	0.0059286	2.2271	0.044186	CVT - MCAO; CVT - Sham
0.657_146.9967	13.562	0.0059429	2.226	0.044186	MCAO - CVT; MCAO - Sham
0.631_937.7657	13.533	0.0059749	2.2237	0.044186	MCAO - CVT; MCAO - Sham
9.57_278.2246	13.453	0.0060623	2.2174	0.044438	MCAO - CVT; CVT - Sham; MCAO - Sham
0.654_245.9044	13.416	0.0061035	2.2144	0.044438	MCAO - CVT; MCAO - Sham
0.632_665.8157	13.404	0.0061169	2.2135	0.044438	MCAO - CVT; MCAO - Sham
3.345_204.0902	13.348	0.0061799	2.209	0.044534	CVT - MCAO; CVT - Sham
3.344_187.0636	13.325	0.0062063	2.2072	0.044534	CVT - MCAO; CVT - Sham
0.649_163.001	13.297	0.0062384	2.2049	0.044534	MCAO - CVT; MCAO - Sham
0.695_403.0187	13.244	0.0062992	2.2007	0.04471	MCAO - CVT; MCAO - Sham
0.63_785.8155	13.197	0.0063544	2.1969	0.044844	MCAO - CVT; MCAO - Sham
0.632_372.0778	13.11	0.0064571	2.19	0.04517	CVT - MCAO; Sham - CVT; Sham - MCAO
0.661_215.9776	13.097	0.0064738	2.1888	0.04517	MCAO - CVT; MCAO - Sham
0.632_745.6859	13.062	0.0065152	2.1861	0.0452	CVT - MCAO; Sham - MCAO
0.663_260.9889	13.033	0.0065512	2.1837	0.0452	MCAO - CVT; MCAO - Sham
5.241_237.1002	12.902	0.006714	2.173	0.045593	CVT - MCAO; CVT - Sham
0.691_299.1206	12.894	0.0067243	2.1724	0.045593	CVT - Sham; MCAO - Sham
0.66_330.0624	12.893	0.0067253	2.1723	0.045593	MCAO - CVT; MCAO - Sham
0.641_278.078	12.869	0.0067559	2.1703	0.045593	CVT - MCAO; Sham - MCAO
0.678_305.1224	12.768	0.0068873	2.162	0.046117	CVT - Sham; MCAO - Sham
0.654_205.0482	12.752	0.0069082	2.1606	0.046117	MCAO - CVT; MCAO - Sham
2.226_283.0912	12.685	0.0069973	2.1551	0.046296	CVT - MCAO; Sham - MCAO
9.994_345.2875	12.634	0.0070661	2.1508	0.046296	MCAO - CVT; MCAO - Sham
10.278_468.2456	12.627	0.007075	2.1503	0.046296	MCAO - CVT; MCAO - Sham
0.629_293.9312	12.62	0.0070849	2.1497	0.046296	MCAO - CVT; MCAO - Sham
0.629_429.9059	12.591	0.0071238	2.1473	0.046304	MCAO - CVT; MCAO - Sham
4.122_188.0142	12.532	0.0072059	2.1423	0.046593	CVT - MCAO; CVT - Sham
9.734_343.2541	12.461	0.0073049	2.1364	0.046649	Sham - CVT; Sham - MCAO
0.662_283.9646	12.449	0.0073223	2.1354	0.046649	MCAO - CVT; MCAO - Sham
0.631_105.9433	12.445	0.0073279	2.135	0.046649	MCAO - CVT; MCAO - Sham
10.085_330.2555	12.29	0.0075532	2.1219	0.047436	CVT - Sham; MCAO - Sham
3.345_117.058	12.284	0.007563	2.1213	0.047436	CVT - MCAO; CVT - Sham
0.627_300.1336	12.249	0.0076138	2.1184	0.047436	MCAO - CVT; MCAO - Sham
0.63_497.8938	12.184	0.0077122	2.1128	0.047436	MCAO - CVT; MCAO - Sham
9.17_271.2512	12.181	0.0077168	2.1126	0.047436	MCAO - CVT; MCAO - Sham
8.387_425.3143	12.16	0.0077495	2.1107	0.047436	CVT - MCAO; CVT - Sham
0.652_168.9787	12.154	0.0077582	2.1102	0.047436	MCAO - CVT; MCAO - Sham
0.665_293.9934	12.15	0.0077647	2.1099	0.047436	MCAO - CVT; MCAO - Sham
8.387_372.2663	12.106	0.0078335	2.106	0.047436	CVT - MCAO; CVT - Sham
0.629_361.9185	12.104	0.0078356	2.1059	0.047436	MCAO - CVT; MCAO - Sham
0.695_335.0313	12.052	0.0079175	2.1014	0.047632	MCAO - CVT; MCAO - Sham
0.631_733.8028	12.034	0.0079451	2.0999	0.047632	MCAO - CVT; MCAO - Sham
3.322_413.2112	11.959	0.0080664	2.0933	0.048125	CVT - MCAO; CVT - Sham
0.696_257.0151	11.891	0.008177	2.0874	0.048551	MCAO - CVT; MCAO - Sham
9.955_348.2272	11.823	0.0082902	2.0814	0.048836	CVT - Sham; MCAO - Sham
0.633_373.8012	11.815	0.0083041	2.0807	0.048836	CVT - MCAO; Sham - MCAO
9.436_591.257	11.779	0.0083644	2.0776	0.048957	MCAO - CVT; MCAO - Sham
3.994_294.1215	11.715	0.008474	2.0719	0.049365	CVT - MCAO; Sham - MCAO
9.864_396.2273	11.631	0.0086203	2.0645	0.049832	MCAO - CVT; MCAO - Sham
10.166_364.2952	11.623	0.0086349	2.0637	0.049832	MCAO - CVT; MCAO - Sham
7.218_178.0997	11.582	0.0087077	2.0601	0.049885	MCAO - CVT; MCAO - Sham
0.64_169.0349	11.573	0.0087248	2.0592	0.049885	MCAO - CVT; MCAO - Sham
0.713_347.0626	11.549	0.0087668	2.0572	0.049894	Sham - CVT; Sham - MCAO
